# Supplementary material for: A Skin Lipidomics Study Reveals the Therapeutic Effects of Tanshinones in a Rat Model of Acne
Source: Front Pharmacol. 2021 Jun 10;12:675659. doi: 10.3389/fphar.2021.675659 (PMC8223585; doi:10.3389/fphar.2021.675659)
Supplement: Supplementary file 1 [file Table1.xlsx]

## Sheet: 1-ZP|2-ZP|3-ZP
name	DIFF	LipidIon	LipidGroup	Class	FattyAcid	FA1	FA2	FA3	FA4	IonFormula	CalMz	RT-(min)	QCRSD	P-value	C1	C2	C3	C4	C5	C6	C7	C8	M1	M2	M3	M4	M5	M6	M7	M8	T1	T2	T3	T4	T5	T6	T7	T8	QC-1	QC-2	QC-3	QC-4	QC-5
30POS	Y	Cer(d28:0)+H	Cer(d28:0)+H	Cer	(d28:0)	(d28:0)				C28 H58 O3 N1	456.441	6.42075	0.0238154	0.0125207	0.0858342	0.071194	0.0656471	0.0569287	0.0601671	0.0618319	0.0648067	0.0636167	0.0661546	0.0694019	0.0827963	0.075401	0.0834451	0.0740774	0.0813687	0.0874054	0.0690259	0.0613239	0.0482646	0.0549176	0.0579769	0.0671669	0.0584908	0.0865767	0.280284	0.286612	0.280263	0.271452	0.275558
45POS	Y	Cer(d30:0)+H	Cer(d30:0)+H	Cer	(d30:0)	(d30:0)				C30 H62 O3 N1	484.472	7.85574	0.0246056	0.0142323	0.117629	0.0889275	0.0911856	0.0837887	0.0958879	0.0843812	0.0891477	0.0859237	0.0919569	0.0996119	0.108594	0.100209	0.10959	0.101138	0.105772	0.109664	0.088993	0.0867757	0.0682239	0.083004	0.0838287	0.0892829	0.0878461	0.113505	0.362	0.37089	0.362712	0.344723	0.356588
62POS	Y	LPC(17:0)+H	LPC(17:0)+H	LPC	(17:0)	(17:0)				C25 H53 O7 N1 P1	510.355	2.94788	0.00545727	0.000580971	0.565065	0.771622	0.593796	0.877365	1.37666	0.809912	0.775698	1.27069	0.477015	0.592358	0.41754	0.454013	0.510019	0.521673	0.481044	0.306094	0.519452	0.910233	0.5103	0.614364	0.696211	0.477655	0.584407	0.855162	0.596673	0.587734	0.593278	0.594651	0.593046
69POS	Y	LPC(18:3)+H	LPC(18:3)+H	LPC	(18:3)	(18:3)				C26 H49 O7 N1 P1	518.324	2.63224	0.0475231	0.000490234	3.06449	3.21569	2.55277	4.32079	5.92539	3.29301	2.88157	4.49523	1.57713	1.82085	2.71253	2.32083	1.78627	2.35337	1.95842	1.11299	1.60271	3.36863	2.14077	2.95221	3.1399	2.09866	2.48668	2.98143	2.63486	2.59599	2.54753	2.29295	2.53191
85POS	Y	PE(21:4)+H	PE(21:4)+H	PE	(21:4)	(21:4)				C26 H45 O8 N1 P1	530.288	2.23208	0.0297095	0.0490825	0.887604	0.83165	0.909948	0.593858	0.584287	0.481334	0.410793	0.712712	0.550099	0.593794	0.306869	0.619573	0.607576	0.371051	0.557448	0.439232	0.486429	0.513665	0.528785	0.532459	0.451646	0.533316	0.605357	0.379007	0.834834	0.827493	0.780908	0.846195	0.834794
87POS	Y	Cer(d18:2/16:1)+H	Cer(d34:3)+H	Cer	(d18:2/16:1)	(d18:2)	(16:1)			C34 H64 O3 N1	534.488	9.86842	0.009993	0.0053438	0.463979	0.290479	0.346773	0.315444	0.54949	0.412379	0.320307	0.498776	0.170578	0.248708	0.246184	0.162571	0.471599	0.250923	0.271178	0.575482	0.635901	0.230368	0.488929	0.628286	0.613112	0.548435	0.652378	0.560003	0.450044	0.455878	0.453635	0.454642	0.452215
94POS	Y	Cer(d18:2/16:0)+H	Cer(d34:2)+H	Cer	(d18:2/16:0)	(d18:2)	(16:0)			C34 H66 O3 N1	536.504	10.359	0.00660499	0.0385452	1.77861	1.52365	1.69578	1.54241	2.80004	2.04719	1.4642	2.64346	1.41085	1.66048	0.781751	0.845406	1.82469	1.26446	1.33509	2.13115	1.76135	1.38182	1.63515	1.87957	2.0942	1.786	1.72831	1.68417	1.72795	1.72077	1.72683	1.73081	1.7151
97POS	Y	Cer(d18:1/16:0)+H	Cer(d34:1)+H	Cer	(d18:1/16:0)	(d18:1)	(16:0)			C34 H68 O3 N1	538.519	11.1721	0.00919534	0.0263763	20.3252	21.5844	22.9913	20.0898	26.4768	18.7254	15.19	25.8448	29.9935	33.1184	17.6774	17.4633	33.306	22.378	27.8673	28.7799	20.6819	18.6728	19.4579	20.6469	17.5553	19.0308	20.6998	20.1455	20.0937	20.1222	20.212	20.153	20.0923
98POS	Y	Cer(d34:1)+H	Cer(d34:1)+H	Cer	(d34:1)	(d34:1)				C34 H68 O3 N1	538.519	12.2471	0.0737472	6.4678e-07	0.132664	0.0649758	0.0957955	0.0282198	0.12294	0.0743178	0.0624401	0.164118	0.743559	0.797159	0.282689	0.287978	0.673552	0.188793	0.699242	0.605876	0.114621	0.135348	0.0931321	0.0775436	0.158486	0.0644872	0.110631	0.125051	0.238402	0.217694	0.205321	0.204009	0.23278
101POS	Y	Cer(d18:0/16:0)+H	Cer(d34:0)+H	Cer	(d18:0/16:0)	(d18:0)	(16:0)			C34 H70 O3 N1	540.535	11.6111	0.0254043	0.000788728	2.27754	1.53637	1.50983	0.78263	1.29989	1.01033	0.67116	1.49855	2.72657	2.8264	2.0028	1.60089	3.90441	1.85124	3.533	3.6485	1.71857	0.867132	1.78251	1.72158	1.79915	1.7095	1.92546	1.87674	1.77747	1.83891	1.81115	1.70588	1.79356
102POS	Y	LPC(20:5)+H	LPC(20:5)+H	LPC	(20:5)	(20:5)				C28 H49 O7 N1 P1	542.324	2.10847	0.0969206	3.39662e-05	0.311804	0.355013	0.448678	0.395756	0.564475	0.280802	0.195898	0.484111	0.890743	1.4467	0.752381	1.212	1.4549	0.597651	1.73508	0.767762	0.332473	0.70671	0.591038	0.443341	0.663438	0.317684	0.23017	0.241075	0.42231	0.521312	0.419267	0.398115	0.445035
117POS	Y	Cer(d18:1+hO/16:1)+H	Cer(d34:2+hO)+H	Cer	(d18:1+hO/16:1)	(d18:1+hO)	(16:1)			C34 H66 O4 N1	552.499	8.85787	0.0149778	2.75426e-12	0.309867	0.430287	0.521439	0.341464	0.738405	0.374412	0.311383	0.583658	2.77102	2.86729	2.41667	1.86729	4.19559	2.08162	2.60625	3.31593	0.42725	0.471853	0.349554	0.440282	0.629632	0.342729	0.278484	0.349505	0.764693	0.758388	0.748902	0.767566	0.743703
118POS	Y	Cer(d18:2/16:0+O)+H	Cer(d34:2+O)+H	Cer	(d18:2/16:0+O)	(d18:2)	(16:0+O)			C34 H66 O4 N1	552.499	9.8677	0.0214997	0.012685	0.455998	0.305714	0.334157	0.294229	0.553812	0.376116	0.285352	0.486037	0.221823	0.308935	0.240899	0.149137	0.483938	0.25556	0.285145	0.600251	0.640297	0.226074	0.521531	0.600002	0.616862	0.575277	0.635252	0.538271	0.432805	0.445638	0.432418	0.430823	0.432813
120POS	Y	Cer(d18:1/16:0+O)+H	Cer(d34:1+O)+H	Cer	(d18:1/16:0+O)	(d18:1)	(16:0+O)			C34 H68 O4 N1	554.514	10.6622	0.073938	0.0278028	3.37744	3.2794	6.26731	2.93833	5.31544	3.16669	2.81256	7.35975	5.96953	6.70512	4.68803	4.59517	9.25999	4.81126	6.52154	7.994	3.8698	3.45154	3.7331	3.52789	8.01285	5.24036	3.91055	3.72082	5.23083	4.78568	5.59032	4.66638	5.4898
122POS	Y	Cer(d36:3)+H	Cer(d36:3)+H	Cer	(d36:3)	(d36:3)				C36 H68 O3 N1	562.519	11.6053	0.0452507	3.38476e-08	0.897679	0.719006	0.695251	0.412345	0.597084	0.555169	0.29668	0.673314	2.70736	2.22649	1.85362	1.51453	2.77573	1.27611	3.04362	2.37037	0.808593	0.506285	0.828012	0.697661	0.748145	0.825447	0.704529	1.06812	1.00866	1.04373	1.00837	0.909576	1.00143
130POS	Y	Cer(d36:1)+H	Cer(d36:1)+H	Cer	(d36:1)	(d36:1)				C36 H72 O3 N1	566.551	13.2694	0.0271056	8.29368e-11	0.0765422	0.0486612	0.057293	0.0337842	0.0808855	0.0474858	0.0354032	0.0951016	0.86232	1.12065	0.392482	0.46469	0.812697	0.281827	0.886982	0.864698	0.0913382	0.0888541	0.0552177	0.0583618	0.138873	0.0636087	0.0584641	0.103625	0.174947	0.180168	0.176141	0.173663	0.173111
133POS	Y	Cer(d18:0/18:0)+H	Cer(d36:0)+H	Cer	(d18:0/18:0)	(d18:0)	(18:0)			C36 H74 O3 N1	568.566	12.6071	0.021386	0.00671517	1.54468	0.708415	0.7764	0.322764	0.412726	0.434611	0.255889	0.576365	0.992684	1.13795	0.951717	0.786068	1.59846	0.873863	1.15948	1.96262	1.20448	0.341996	1.15814	1.23901	1.21034	1.30252	1.37107	1.86883	1.04542	1.09481	1.07693	1.05435	1.04894
134POS	Y	LPC(22:5)+H	LPC(22:5)+H	LPC	(22:5)	(22:5)				C30 H53 O7 N1 P1	570.355	2.119	0.0207369	0.0451887	0.164168	0.14967	0.219203	0.201865	0.333751	0.129553	0.122976	0.159892	0.152925	0.205785	0.0143305	0.0165754	0.136896	0.106675	0.121917	0.102075	0.11583	0.204318	0.201646	0.144999	0.284085	0.122892	0.138878	0.098513	0.150963	0.148398	0.144865	0.153916	0.151646
135POS	Y	Cer(d18:0+pO/16:0+O)+H	Cer(d34:0+pO+O)+H	Cer	(d18:0+pO/16:0+O)	(d18:0+pO)	(16:0+O)			C34 H70 O5 N1	572.525	10.1544	0.0162611	2.71001e-05	0.52153	0.616964	0.889356	0.403809	0.922988	0.231341	0.52794	0.603087	4.35163	7.37008	3.76876	3.00887	8.27446	4.06266	5.2854	4.26536	1.77868	1.61903	0.0549979	0.325541	2.26225	0.891108	0.882042	1.34181	1.72514	1.78086	1.72483	1.73021	1.71002
140POS	Y	Cer(d18:1/19:0)+H	Cer(d37:1)+H	Cer	(d18:1/19:0)	(d18:1)	(19:0)			C37 H74 O3 N1	580.566	12.7616	0.0248233	7.19901e-05	0.262809	0.298521	0.319592	0.269347	0.365971	0.221546	0.178899	0.330753	0.417038	0.417712	0.318589	0.299821	0.544403	0.433334	0.458601	0.513066	0.257124	0.232159	0.248969	0.231619	0.298686	0.237125	0.236679	0.303132	0.267704	0.284628	0.282627	0.274241	0.276455
142POS	Y	Cer(d18:1/18:0+O)+H	Cer(d36:1+O)+H	Cer	(d18:1/18:0+O)	(d18:1)	(18:0+O)			C36 H72 O4 N1	582.546	11.8133	0.0508384	1.18126e-07	0.218747	0.179105	0.203812	0.125469	0.22663	0.13705	0.103861	0.288812	0.80754	0.832597	0.360039	0.775853	0.745514	0.37159	0.530706	0.609259	0.229091	0.166153	0.225428	0.211227	0.311699	0.243126	0.244861	0.233338	0.288755	0.289459	0.28309	0.288881	0.281085
144POS	Y	Cer(d38:5)+H	Cer(d38:5)+H	Cer	(d38:5)	(d38:5)				C38 H68 O3 N1	586.519	11.3884	0.0256566	0.00123925	1.52431	1.64133	1.95465	2.05282	2.08287	1.58321	1.36562	2.03137	1.31883	1.11024	1.25247	1.15022	1.25887	1.35686	1.47585	1.7032	1.22762	1.15312	1.21992	1.42288	1.33625	1.30689	1.04665	1.85399	1.34018	1.32257	1.29355	1.27528	1.27154
147POS	Y	Cer(d18:0+pO/17:0+O)+H	Cer(d35:0+pO+O)+H	Cer	(d18:0+pO/17:0+O)	(d18:0+pO)	(17:0+O)			C35 H72 O5 N1	586.541	10.6643	0.0328898	1.08813e-07	0.0763294	0.0790285	0.117541	0.0739155	0.0885688	0.0498797	0.0603345	0.0938032	0.277682	0.579493	0.222326	0.219051	0.847102	0.299584	0.395334	0.264926	0.117254	0.181324	0.0910779	0.080754	0.151517	0.103368	0.0834347	0.124819	0.176345	0.181625	0.1746	0.164038	0.173343
150POS	Y	Cer(d38:3)+H	Cer(d38:3)+H	Cer	(d38:3)	(d38:3)				C38 H72 O3 N1	590.551	12.5893	0.0244817	8.91912e-05	1.09214	0.573518	0.57855	0.253413	0.29787	0.338401	0.170824	0.406606	1.69657	1.70481	1.23212	1.0969	1.85698	0.849713	2.00852	2.08415	0.891514	0.25368	0.807117	0.796356	0.870219	0.939581	0.5772	1.52628	0.8476	0.872551	0.85333	0.813246	0.839307
157POS	Y	PC(23:0e)+H	PC(23:0e)+H	PC	(23:0e)	(23:0e)				C31 H65 O7 N1 P1	594.449	7.82832	0.0126867	2.54681e-05	0.10508	0.124796	0.152939	0.119542	0.209013	0.120913	0.131518	0.164544	0.203899	0.211671	0.270141	0.201186	0.314419	0.262727	0.206874	0.215749	0.1783	0.144471	0.148197	0.144668	0.206044	0.153927	0.125068	0.157211	0.160437	0.15846	0.156939	0.155555	0.155604
158POS	Y	Cer(d18:1/20:0)+H	Cer(d38:1)+H	Cer	(d18:1/20:0)	(d18:1)	(20:0)			C38 H76 O3 N1	594.582	13.17	0.0206704	1.04834e-07	3.0741	2.60139	3.539	2.4309	3.05852	2.11518	1.69203	2.87117	5.89026	5.75543	4.56994	4.23487	8.04568	5.07229	6.15181	8.07818	3.01751	3.03333	2.87012	2.68997	3.35787	3.04322	2.67478	3.05608	3.36521	3.47668	3.41579	3.38533	3.36508
162POS	Y	Cer(d20:0/18:0)+H	Cer(d38:0)+H	Cer	(d20:0/18:0)	(d20:0)	(18:0)			C38 H78 O3 N1	596.598	13.6669	0.0235033	0.00358973	2.71351	0.823802	1.02757	0.279613	0.34138	0.426807	0.228414	0.646668	0.905517	1.10176	1.12002	0.826846	1.769	0.984747	1.27709	2.67779	2.16693	0.39343	2.23126	2.61972	2.23804	2.66107	2.94671	3.73284	1.79438	1.85595	1.87976	1.79669	1.7993
169POS	Y	LPC(24:2)+H	LPC(24:2)+H	LPC	(24:2)	(24:2)				C32 H63 O7 N1 P1	604.434	5.83509	0.0669697	0.00618629	0.0883149	0.10691	0.108731	0.135272	0.148784	0.0871453	0.119437	0.266857	0.203807	0.159952	0.157193	0.182583	0.351812	0.191255	0.282256	0.160255	0.153274	0.128408	0.137033	0.139932	0.174557	0.133012	0.163441	0.11777	0.155738	0.152466	0.170909	0.156126	0.139278
176POS	Y	LPC(24:0)+H	LPC(24:0)+H	LPC	(24:0)	(24:0)				C32 H67 O7 N1 P1	608.465	9.01846	0.0645461	2.88529e-11	0.0816758	0.126164	0.157817	0.120373	0.139749	0.102082	0.0790971	0.0996139	0.542544	0.405225	0.528171	0.429642	0.646278	0.499632	0.540856	0.721013	0.173073	0.148378	0.125831	0.141295	0.19598	0.127812	0.0755232	0.10359	0.186998	0.1897	0.185314	0.186537	0.178685
178POS	Y	Cer(d18:1/21:0)+H	Cer(d39:1)+H	Cer	(d18:1/21:0)	(d18:1)	(21:0)			C39 H78 O3 N1	608.598	13.8194	0.0931911	7.09685e-05	0.246379	0.261446	0.385765	0.300593	0.342588	0.231906	0.204787	0.32274	0.410883	0.597173	0.330353	0.326952	0.60549	0.385161	0.446987	0.510481	0.264183	0.241066	0.24893	0.246077	0.34223	0.266477	0.274632	0.260381	0.369336	0.30507	0.298481	0.304705	0.296523
190POS	Y	Cer(d40:3)+H	Cer(d40:3)+H	Cer	(d40:3)	(d40:3)				C40 H76 O3 N1	618.582	13.6623	0.024517	0.0218233	1.87922	0.59586	0.76267	0.217908	0.224879	0.31203	0.15644	0.400215	0.568047	0.570608	0.882071	0.582236	0.679589	0.695207	0.833441	1.71851	1.31708	0.255512	1.29585	1.24236	1.24726	1.62932	0.701038	2.7607	1.05776	1.0979	1.06513	1.02672	1.0393
199POS	Y	Cer(d18:1/22:0)+H	Cer(d40:1)+H	Cer	(d18:1/22:0)	(d18:1)	(22:0)			C40 H80 O3 N1	622.613	14.2492	0.0156285	2.52351e-07	3.30827	3.04447	3.7946	2.9956	4.05065	2.86092	2.33766	3.64153	5.30251	5.76049	4.58514	4.23132	7.21057	5.57713	6.02584	6.99615	3.23253	2.99998	3.18054	3.04868	3.86987	3.17409	3.18037	3.3895	3.59109	3.67845	3.54098	3.58977	3.57903
201POS	Y	Cer(d40:1)+H	Cer(d40:1)+H	Cer	(d40:1)	(d40:1)				C40 H80 O3 N1	622.613	15.5625	0.241036	1.71312e-08	0.0432888	0.0431858	0.0440075	0.0280757	0.0456076	0.013219	0.0363759	0.0498322	0.343214	0.478345	0.208607	0.276638	0.764261	0.199415	0.395357	0.449249	0.0542428	0.11148	0.0599836	0.0307537	0.175519	0.0501585	0.0654449	0.117782	0.119855	0.120639	0.198415	0.123614	0.11714
203POS	Y	Cer(d18:0/22:0)+H	Cer(d40:0)+H	Cer	(d18:0/22:0)	(d18:0)	(22:0)			C40 H82 O3 N1	624.629	14.8162	0.0105602	7.59406e-05	0.606554	0.364832	0.350257	0.183955	0.333478	0.347516	0.235883	0.417414	0.71399	0.817739	0.777794	0.553015	1.16532	0.68094	0.825302	1.26685	0.674233	0.270565	0.56325	0.666968	0.776457	0.734812	0.716335	0.776563	0.63934	0.633788	0.640602	0.624964	0.631672
205POS	Y	PC(8:0p/18:2)+H	PC(26:2p)+H	PC	(8:0p/18:2)	(8:0p)	(18:2)			C34 H65 O7 N1 P1	630.449	8.53004	0.0291891	0.00302604	0.236755	0.304188	0.405056	0.358373	0.448523	0.381899	0.323225	0.369789	0.407404	0.419458	0.632173	0.39596	0.625546	0.577542	0.406597	0.444577	0.394179	0.29673	0.333369	0.41156	0.444589	0.316755	0.301238	0.330988	0.35053	0.356073	0.35528	0.32998	0.352607
212POS	Y	Cer(d18:2/23:0)+H	Cer(d41:2)+H	Cer	(d18:2/23:0)	(d18:2)	(23:0)			C41 H80 O3 N1	634.613	13.2129	0.0167556	2.63412e-07	0.233456	0.261551	0.341538	0.225397	0.422034	0.23314	0.258034	0.341429	0.487479	0.634304	0.605118	0.506078	0.850515	0.628643	0.69735	0.786715	0.274599	0.323511	0.291328	0.2829	0.50125	0.301527	0.22787	0.325376	0.393202	0.403535	0.395821	0.385189	0.393121
214POS	Y	Cer(d18:1/23:0)+H	Cer(d41:1)+H	Cer	(d18:1/23:0)	(d18:1)	(23:0)			C41 H82 O3 N1	636.629	14.9867	0.0115829	0.0173636	1.65222	1.68418	1.86181	1.51525	2.33465	1.53795	1.39966	2.18801	2.02889	2.22552	1.62603	1.47185	2.86871	1.9079	2.45346	2.35349	1.51135	1.49997	1.46734	1.64996	1.83125	1.52298	1.68151	1.61581	1.74403	1.77461	1.76406	1.74461	1.74982
216POS	Y	Cer(d16:1/24:0+O)+H	Cer(d40:1+O)+H	Cer	(d16:1/24:0+O)	(d16:1)	(24:0+O)			C40 H80 O4 N1	638.608	13.9073	0.0462531	0.00118025	0.0345846	0.0584511	0.100151	0.0165311	0.151268	0.0628614	0.0624724	0.195806	0.204172	0.327717	0.117225	0.159662	0.273705	0.073098	0.186881	0.14414	0.07352	0.0531012	0.0779634	0.0223521	0.0547595	0.0414659	0.0664738	0.0410008	0.0657227	0.0686205	0.0664907	0.0596935	0.0666621
217POS	Y	Cer(d17:0/24:0)+H	Cer(d41:0)+H	Cer	(d17:0/24:0)	(d17:0)	(24:0)			C41 H84 O3 N1	638.645	15.4212	0.0122168	0.000314761	0.159654	0.135811	0.118965	0.0600099	0.125247	0.113883	0.0867111	0.156616	0.238209	0.296586	0.227839	0.153191	0.415264	0.214779	0.257564	0.38702	0.183061	0.0691225	0.134468	0.168893	0.23837	0.175151	0.167712	0.173246	0.169594	0.1704	0.16996	0.166756	0.166882
219POS	Y	Cer(d18:0+pO/22:0)+H	Cer(d40:0+pO)+H	Cer	(d18:0+pO/22:0)	(d18:0+pO)	(22:0)			C40 H82 O4 N1	640.624	13.6112	0.0455424	1.15581e-13	0.118001	0.174122	0.174472	0.14691	0.21638	0.144588	0.129806	0.177849	0.790212	0.799134	0.771983	0.698845	1.22254	0.713309	0.739144	1.01936	0.174165	0.149902	0.16587	0.169686	0.28368	0.147037	0.140247	0.166885	0.298104	0.310855	0.303973	0.30276	0.298108
223POS	Y	Cer(d18:2/24:2)+H	Cer(d42:4)+H	Cer	(d18:2/24:2)	(d18:2)	(24:2)			C42 H78 O3 N1	644.598	12.4739	0.0162401	0.000956423	0.577543	0.660631	0.731551	0.760209	0.699539	0.464172	0.569151	0.993305	0.467901	0.373749	0.207042	0.283212	0.598056	0.51145	0.394461	0.457737	0.501247	0.631503	0.515907	0.617499	0.613852	0.553013	0.526041	0.546044	0.511837	0.526996	0.515347	0.51337	0.526782
225POS	Y	Cer(d42:3)+H	Cer(d42:3)+H	Cer	(d42:3)	(d42:3)				C42 H80 O3 N1	646.613	14.8163	0.0209166	0.00566423	0.439145	0.281895	0.277297	0.165061	0.232274	0.277533	0.166495	0.268266	0.463856	0.267452	0.707342	0.463406	0.679434	0.54851	0.616391	0.965803	0.46738	0.203694	0.376366	0.27209	0.531755	0.542011	0.123929	0.632079	0.386878	0.404793	0.392381	0.38625	0.387864
228POS	Y	Cer(d18:2/24:0)+H	Cer(d42:2)+H	Cer	(d18:2/24:0)	(d18:2)	(24:0)			C42 H82 O3 N1	648.629	13.5896	0.0156286	1.9269e-08	1.40231	1.45426	2.09509	1.36002	2.70048	1.83074	1.64478	1.86037	3.85597	4.33877	4.11906	3.40752	5.32551	4.66243	3.86275	5.32543	1.91609	1.74045	1.96764	2.19404	3.07078	1.95427	1.54095	2.20341	2.48516	2.55852	2.484	2.46907	2.46169
230POS	Y	Cer(d18:1/24:0)+H	Cer(d42:1)+H	Cer	(d18:1/24:0)	(d18:1)	(24:0)			C42 H84 O3 N1	650.645	15.5762	0.0211445	0.000451395	11.6531	10.9812	14.4264	10.5904	16.1154	13.6132	11.2441	14.6884	16.1435	18.1957	14.6966	12.988	22.2792	15.0368	17.8962	18.3326	11.6014	9.97644	10.9581	11.643	13.1165	12.8809	11.2163	14.6996	12.6	12.957	12.1751	12.5619	12.5238
231POS	Y	Cer(d18:1/24:0)+H	Cer(d42:1)+H	Cer	(d18:1/24:0)	(d18:1)	(24:0)			C42 H84 O3 N1	650.645	16.7831	0.129234	1.85735e-05	0.332699	0.168857	0.177051	0.111718	0.171435	0.113437	0.16099	0.209145	0.601976	0.861606	0.404631	0.447896	0.951152	0.324141	0.595015	0.780466	0.162683	0.309539	0.179669	0.121881	0.556294	0.27986	0.238126	0.347927	0.409962	0.315817	0.308195	0.307213	0.306174
235POS	Y	Cer(d18:0/24:0)+H	Cer(d42:0)+H	Cer	(d18:0/24:0)	(d18:0)	(24:0)			C42 H86 O3 N1	652.66	16.0255	0.0156319	0.000686128	1.71875	0.977978	0.953515	0.633579	1.23928	1.20385	0.972248	1.41813	2.08926	2.65042	1.93628	1.45959	3.32894	1.78983	2.28729	3.49087	1.90935	0.716764	1.49934	1.90123	2.10411	1.84587	1.97431	2.03378	1.67962	1.73613	1.71972	1.68458	1.67952
237POS	Y	Cer(d17:0+pO/24:0)+H	Cer(d41:0+pO)+H	Cer	(d17:0+pO/24:0)	(d17:0+pO)	(24:0)			C41 H84 O4 N1	654.639	14.3431	0.0202155	5.84914e-07	0.12005	0.164142	0.182043	0.160898	0.305963	0.141201	0.156554	0.206141	0.331098	0.366029	0.362514	0.300224	0.558384	0.317061	0.369642	0.677243	0.156206	0.169269	0.13761	0.174788	0.224899	0.138263	0.118239	0.162017	0.207846	0.21492	0.210169	0.20502	0.212906
244POS	Y	Cer(d43:3)+H	Cer(d43:3)+H	Cer	(d43:3)	(d43:3)				C43 H82 O3 N1	660.629	15.4209	0.0233451	0.00116873	0.11387	0.0974517	0.0862243	0.0553825	0.0731045	0.0814149	0.0645697	0.0860136	0.13336	0.0999583	0.182514	0.112177	0.174573	0.177147	0.162258	0.283176	0.129893	0.0597513	0.0945407	0.10369	0.130346	0.123978	0.0486217	0.132438	0.104141	0.107219	0.105375	0.104972	0.107677
253POS	Y	Cer(d18:1/25:0)+H	Cer(d43:1)+H	Cer	(d18:1/25:0)	(d18:1)	(25:0)			C43 H86 O3 N1	664.66	16.2236	0.110555	0.000442248	1.53028	1.56071	1.68041	1.35093	2.19949	1.60686	1.6759	1.7527	1.01871	1.15846	0.846382	1.13945	1.48865	0.97391	1.00459	1.49277	1.09204	1.79355	0.93894	1.18364	0.950136	1.00411	1.09898	1.21986	1.14932	1.18396	1.4783	1.15396	1.1491
254POS	Y	Cer(d18:1/25:0)+H	Cer(d43:1)+H	Cer	(d18:1/25:0)	(d18:1)	(25:0)			C43 H86 O3 N1	664.66	15.967	0.0181172	0.0333759	0.380082	0.279134	0.51787	0.325364	0.460016	0.555435	0.277366	0.369882	0.398437	0.573877	0.250211	0.284498	0.687968	0.322695	0.627258	0.419168	0.542775	0.669247	0.654847	0.446577	0.839416	0.665687	0.426804	0.469598	0.493172	0.519941	0.505563	0.503588	0.504988
256POS	Y	Cer(d18:1/24:0+O)+H	Cer(d42:1+O)+H	Cer	(d18:1/24:0+O)	(d18:1)	(24:0+O)			C42 H84 O4 N1	666.639	13.7101	0.103415	3.4362e-11	0.137529	0.143363	0.182066	0.118335	0.224313	0.145105	0.135934	0.164764	1.03275	0.82119	0.792576	0.752191	1.67539	0.66917	0.939259	0.849122	0.185613	0.1407	0.178625	0.172903	0.406127	0.164295	0.121588	0.163246	0.28039	0.288655	0.282391	0.356984	0.287266
257POS	Y	Cer(d18:1/24:0+O)+H	Cer(d42:1+O)+H	Cer	(d18:1/24:0+O)	(d18:1)	(24:0+O)			C42 H84 O4 N1	666.639	14.897	0.0735625	5.34844e-12	0.0550729	0.0518577	0.0623496	0.0429103	0.166761	0.070376	0.0527131	0.210918	1.44094	1.44369	0.973936	1.05293	1.62563	0.648982	1.22496	0.957925	0.0788287	0.0829353	0.132095	0.0567495	0.088087	0.058124	0.0871538	0.0659569	0.249238	0.256672	0.296391	0.250024	0.251228
258POS	Y	Cer(d18:0/25:0)+H	Cer(d43:0)+H	Cer	(d18:0/25:0)	(d18:0)	(25:0)			C43 H88 O3 N1	666.676	16.4462	0.0168016	5.12316e-05	0.113217	0.0714285	0.0640907	0.0479625	0.1004	0.0679196	0.0715075	0.0957593	0.163514	0.202759	0.135233	0.117563	0.273212	0.128978	0.154051	0.249693	0.116967	0.0542589	0.096619	0.0897698	0.126951	0.107039	0.111757	0.108628	0.104894	0.102319	0.104714	0.106505	0.105056
260POS	Y	Cer(d18:0+pO/24:0)+H	Cer(d42:0+pO)+H	Cer	(d18:0+pO/24:0)	(d18:0+pO)	(24:0)			C42 H86 O4 N1	668.655	14.705	0.127904	1.72198e-06	0.109241	0.193031	0.233865	0.131802	0.201819	0.15061	0.130584	0.19076	0.846104	1.24117	3.30309	2.93115	1.69055	0.771178	0.995147	0.71978	0.299497	0.355697	1.07888	1.38468	0.75937	0.21111	1.15685	0.258111	1.43143	1.08225	1.44117	1.13529	1.18998
261POS	Y	Cer(d18:1/26:2)+H	Cer(d44:3)+H	Cer	(d18:1/26:2)	(d18:1)	(26:2)			C44 H84 O3 N1	674.645	14.4318	0.0329814	6.75475e-07	0.188923	0.16833	0.211691	0.143292	0.155915	0.109816	0.12153	0.186679	0.348814	0.330403	0.241833	0.229323	0.385946	0.249737	0.348533	0.297413	0.160352	0.157657	0.191291	0.192667	0.169032	0.178074	0.151445	0.160547	0.176394	0.179091	0.188794	0.175279	0.17475
263POS	Y	Cer(d18:2/26:0)+H	Cer(d44:2)+H	Cer	(d18:2/26:0)	(d18:2)	(26:0)			C44 H86 O3 N1	676.66	15.7464	0.019719	0.0428919	0.54959	0.284016	0.301108	0.124468	0.177138	0.178707	0.160717	0.206793	0.305219	0.501995	0.305268	0.180356	0.570955	0.26433	0.4076	0.468121	0.40127	0.11923	0.446999	0.551865	0.472659	0.440865	0.590042	0.456254	0.339888	0.349618	0.348252	0.332093	0.341644
265POS	Y	Cer(d18:1/26:1)+H	Cer(d44:2)+H	Cer	(d18:1/26:1)	(d18:1)	(26:1)			C44 H86 O3 N1	676.66	15.477	0.0123199	1.76216e-10	0.381907	0.288459	0.321026	0.184239	0.290081	0.206729	0.187262	0.283944	1.07155	1.07496	0.832131	0.733036	1.28453	0.73681	0.98539	0.833758	0.382946	0.258056	0.364187	0.38249	0.354433	0.347156	0.431827	0.345929	0.426509	0.439137	0.431337	0.429677	0.424715
268POS	Y	Cer(d18:1/26:0)+H	Cer(d44:1)+H	Cer	(d18:1/26:0)	(d18:1)	(26:0)			C44 H88 O3 N1	678.676	16.8435	0.0109481	9.7443e-06	4.04643	5.13104	6.39202	5.52673	7.09906	7.76884	6.97701	6.33101	3.21463	3.75906	2.81926	2.87423	5.32616	2.75281	3.22455	3.74966	4.17182	3.06427	3.37123	4.27882	3.69589	3.11259	3.87935	4.281	3.99854	4.11683	4.03901	4.02352	3.99829
269POS	Y	Cer(d44:1)+H	Cer(d44:1)+H	Cer	(d44:1)	(d44:1)				C44 H88 O3 N1	678.676	17.9162	0.0422468	1.69699e-06	0.187514	0.187754	0.177137	0.132303	0.158337	0.0958427	0.153325	0.181764	0.625451	0.911507	0.342641	0.56477	1.01571	0.310456	0.587233	0.881115	0.122224	0.284046	0.158194	0.11565	0.405937	0.222334	0.245968	0.313157	0.301583	0.323401	0.286584	0.293736	0.301614
272POS	Y	Cer(d18:0/26:0)+H	Cer(d44:0)+H	Cer	(d18:0/26:0)	(d18:0)	(26:0)			C44 H90 O3 N1	680.692	17.2827	0.0207261	1.11363e-06	0.384807	0.218353	0.223914	0.145643	0.293711	0.223156	0.233751	0.278023	0.679731	0.838994	0.560812	0.47385	1.00853	0.571007	0.633462	1.14806	0.469507	0.197097	0.323362	0.393358	0.433953	0.379415	0.431445	0.397316	0.431406	0.444197	0.441646	0.432668	0.433537
276POS	Y	Cer(d24:0/19:0+O)+H	Cer(d43:0+O)+H	Cer	(d24:0/19:0+O)	(d24:0)	(19:0+O)			C43 H88 O4 N1	682.671	15.2819	0.0290879	1.0794e-05	0.0781777	0.0902475	0.174811	0.120886	0.130354	0.119321	0.0806347	0.0908546	0.357285	0.589213	0.237501	0.216072	0.775347	0.372644	0.418016	0.269501	0.161698	0.223096	0.123702	0.0894478	0.358219	0.153959	0.106468	0.110778	0.209313	0.215527	0.210759	0.209934	0.204896
287POS	Y	Cer(d45:3)+H	Cer(d45:3)+H	Cer	(d45:3)	(d45:3)				C45 H86 O3 N1	688.66	16.65	0.0268868	1.57048e-05	0.065463	0.0481695	0.0515916	0.0318745	0.0539894	0.0477804	0.0442747	0.0637882	0.0935578	0.0955562	0.106242	0.085369	0.114126	0.119086	0.097578	0.168632	0.0665351	0.0377168	0.0511461	0.0441905	0.0740238	0.0784961	0.0359722	0.0840966	0.0636402	0.0645808	0.063983	0.0638339	0.065415
291POS	Y	Cer(d20:2/25:0)+H	Cer(d45:2)+H	Cer	(d20:2/25:0)	(d20:2)	(25:0)			C45 H88 O3 N1	690.676	15.4103	0.0235918	2.8573e-05	0.0629156	0.0576867	0.0569036	0.0415518	0.111759	0.0479346	0.0496568	0.0582827	0.0736813	0.139384	0.0720187	0.0944657	0.133094	0.0778734	0.0958057	0.11069	0.126221	0.114682	0.0979972	0.124335	0.157024	0.110758	0.105434	0.109184	0.123156	0.126807	0.123999	0.125135	0.119199
295POS	Y	PC(30:0e)+H	PC(30:0e)+H	PC	(30:0e)	(30:0e)				C38 H79 O7 N1 P1	692.559	10.6017	0.036885	4.58224e-06	0.618991	0.416658	0.516592	0.263078	0.550705	0.253516	0.221322	0.382919	1.07632	0.8572	0.816728	0.783048	1.24956	0.99783	1.16844	0.879338	0.627705	0.37109	0.541019	0.573035	0.759344	0.655856	0.504593	0.517448	0.573898	0.566273	0.592049	0.54723	0.576873
297POS	Y	Cer(d18:2/26:0+O)+H	Cer(d44:2+O)+H	Cer	(d18:2/26:0+O)	(d18:2)	(26:0+O)			C44 H86 O4 N1	692.655	14.282	0.0610145	1.1292e-12	0.411556	0.403487	0.562853	0.433287	0.489447	0.332414	0.326412	0.488142	1.85635	2.17559	2.10345	1.50312	2.54769	1.93222	1.99978	2.09124	0.380222	0.410407	0.352933	0.289636	0.348779	0.369123	0.144731	0.393327	0.337587	0.31629	0.294952	0.317203	0.315688
298POS	Y	Cer(d18:1/27:0)+H	Cer(d45:1)+H	Cer	(d18:1/27:0)	(d18:1)	(27:0)			C45 H90 O3 N1	692.692	17.4161	0.066433	3.77038e-05	0.298995	0.21827	0.251193	0.226805	0.369912	0.249079	0.258511	0.255368	0.125839	0.160376	0.109508	0.124529	0.286479	0.131895	0.135914	0.198332	0.395261	0.290305	0.227559	0.330806	0.545613	0.295185	0.257922	0.273826	0.323927	0.366754	0.3753	0.329315	0.37515
302POS	Y	Cer(d18:1+hO/26:0)+H	Cer(d44:1+hO)+H	Cer	(d18:1+hO/26:0)	(d18:1+hO)	(26:0)			C44 H88 O4 N1	694.671	14.8389	0.0189364	1.61832e-11	0.0635096	0.0816559	0.104143	0.0759792	0.155731	0.0884735	0.0795957	0.0911133	0.422835	0.408703	0.340114	0.292024	0.525947	0.309155	0.355859	0.383263	0.108705	0.0824816	0.0875702	0.119353	0.13077	0.0933146	0.06746	0.104339	0.148183	0.152582	0.151732	0.150113	0.151466
306POS	Y	Cer(d20:0+pO/24:0)+H	Cer(d44:0+pO)+H	Cer	(d20:0+pO/24:0)	(d20:0+pO)	(24:0)			C44 H90 O4 N1	696.686	16.105	0.0246859	0.00118885	0.820506	1.03602	1.33384	1.21272	1.89148	1.09296	1.30443	1.25134	1.59098	1.8115	1.46731	1.508	2.58726	1.56261	1.7033	2.61128	1.44088	1.2708	1.21013	1.45139	1.261	1.06449	1.22667	1.29554	1.48516	1.53409	1.50228	1.49658	1.4921
318POS	Y	Cer(d20:2/26:0)+H	Cer(d46:2)+H	Cer	(d20:2/26:0)	(d20:2)	(26:0)			C46 H90 O3 N1	704.692	16.0149	0.0191179	4.07471e-07	0.158745	0.14724	0.171976	0.133412	0.27024	0.154783	0.147156	0.183937	0.263489	0.326103	0.282846	0.25471	0.36922	0.324244	0.322271	0.43838	0.37145	0.298869	0.283626	0.293766	0.413363	0.294696	0.265494	0.323769	0.334547	0.343638	0.332611	0.331285	0.327777
323POS	Y	Cer(d18:1/28:0)+H	Cer(d46:1)+H	Cer	(d18:1/28:0)	(d18:1)	(28:0)			C46 H92 O3 N1	706.707	18.0978	0.0170333	1.91196e-08	0.917613	0.895655	0.923767	0.822236	1.07188	1.02836	0.959946	0.901851	0.450332	0.547682	0.40897	0.469189	0.685702	0.43853	0.523614	0.765622	1.34331	0.955235	0.957642	1.02056	1.14983	0.918346	1.05944	1.04557	1.05919	1.0705	1.04889	1.0414	1.03831
328POS	Y	Cer(d20:0+pO/25:0)+H	Cer(d45:0+pO)+H	Cer	(d20:0+pO/25:0)	(d20:0+pO)	(25:0)			C45 H92 O4 N1	710.702	16.7167	0.0320088	5.39874e-05	0.11635	0.0844345	0.078616	0.0570972	0.143745	0.0427182	0.0541083	0.0796277	0.0842665	0.107547	0.0927159	0.0989136	0.161777	0.108592	0.1021	0.215974	0.22462	0.185661	0.147643	0.211203	0.187231	0.172774	0.169619	0.171883	0.202886	0.204796	0.187246	0.201647	0.198912
332POS	Y	PC(31:2)+H	PC(31:2)+H	PC	(31:2)	(31:2)				C39 H75 O8 N1 P1	716.522	10.5071	0.0139613	0.00260202	4.33127	3.4212	4.84398	3.79555	7.10026	3.94134	3.20394	5.43432	6.97861	6.80115	5.46943	6.77603	10.1935	6.47289	8.90895	8.60826	4.25596	5.54386	8.52346	5.41966	8.32315	6.09893	3.77587	3.96066	5.16619	5.11416	5.14613	5.17459	5.17409
339POS	Y	PC(31:1)+H	PC(31:1)+H	PC	(31:1)	(31:1)				C39 H77 O8 N1 P1	718.538	9.36857	0.0258225	0.00197248	0.148759	0.159862	0.179139	0.126742	0.113777	0.119195	0.0754336	0.0876673	0.224646	0.269402	0.187415	0.159659	0.431306	0.215956	0.304597	0.2479	0.156941	0.276909	0.363441	0.151958	0.296234	0.215122	0.133955	0.111923	0.202664	0.192803	0.192458	0.192047	0.190307
343POS	Y	SM(d34:1+hO)+H	SM(d34:1+hO)+H	SM	(d34:1+hO)	(d34:1+hO)				C39 H80 O7 N2 P1	719.57	15.665	0.171549	0.00146164	0.059444	0.197814	0.268213	0.200646	1.19644	0.9589	0.183234	2.19237	0.0953231	0.178096	0.0347958	0.120277	0.127275	0.0556235	0.0517727	0.10701	0.490284	0.568296	0.413791	0.277519	1.39581	0.517433	0.132064	0.753947	0.471718	0.455189	0.485156	0.63086	0.449378
344POS	Y	PC(31:0)+H	PC(31:0)+H	PC	(31:0)	(31:0)				C39 H79 O8 N1 P1	720.554	10.4678	0.0082384	0.0456376	13.8131	16.3512	15.0305	13.4391	13.2807	9.16726	11.7426	17.5849	14.7504	13.3616	13.05	12.9416	22.1397	16.2375	15.4277	15.5636	15.2618	21.5571	19.6072	19.0341	19.6385	15.842	15.4098	13.5347	15.4921	15.3123	15.2745	15.1084	15.2574
349POS	Y	SM(d34:0+pO)+H	SM(d34:0+pO)+H	SM	(d34:0+pO)	(d34:0+pO)				C39 H82 O7 N2 P1	721.585	9.95851	0.0293152	0.000297012	0.570262	0.402572	0.349379	0.10905	0.162008	0.118864	0.0924417	0.233669	0.570428	0.797858	0.652675	0.445855	0.922542	0.533459	0.741816	0.842682	0.431453	0.159832	0.423528	0.410519	0.535184	0.520671	0.462855	0.354666	0.416504	0.394124	0.387823	0.387728	0.39169
358POS	Y	Cer(d20:0+pO/26:0)+H	Cer(d46:0+pO)+H	Cer	(d20:0+pO/26:0)	(d20:0+pO)	(26:0)			C46 H94 O4 N1	724.718	17.3455	0.0269153	9.64006e-07	0.368226	0.26016	0.212423	0.169561	0.348965	0.162476	0.176441	0.248894	0.302867	0.373307	0.306386	0.349026	0.531634	0.288916	0.354554	0.588601	0.886755	0.587555	0.537008	0.693197	0.756141	0.569916	0.540059	0.538897	0.700941	0.713474	0.696294	0.69184	0.687788
359POS	Y	SM(d36:4)+H	SM(d36:4)+H	SM	(d36:4)	(d36:4)				C41 H78 O6 N2 P1	725.559	9.92135	0.0210725	3.33669e-06	17.7509	17.4389	16.0313	15.8859	20.9489	17.3418	13.4485	17.0849	23.7012	22.3425	28.4698	24.6771	24.9137	22.6609	24.4588	21.0776	19.3213	17.9869	17.9309	20.185	20.1617	19.1844	15.0815	17.6188	19.2573	19.8182	19.397	18.6509	19.674
368POS	Y	PC(32:2)+H	PC(32:2)+H	PC	(16:1/16:1)	(16:1)	(16:1)			C40 H77 O8 N1 P1	730.538	9.2031	0.0402676	0.00100589	2.23978	2.13713	2.99729	1.7811	2.2172	1.65405	1.25533	1.69518	2.75016	2.98042	3.16568	3.63976	4.7379	4.23054	4.06723	2.76518	1.72093	3.36189	3.9104	3.12526	3.64766	2.96299	2.452	1.74228	2.68324	2.97377	2.68384	2.75676	2.74404
374POS	Y	Cer(d18:2/30:0)+H	Cer(d48:2)+H	Cer	(d18:2/30:0)	(d18:2)	(30:0)			C48 H94 O3 N1	732.723	17.33	0.0407032	0.000346774	0.0501868	0.0565756	0.0682099	0.0522914	0.12725	0.0636956	0.0872524	0.0753719	0.0878228	0.139073	0.102872	0.102203	0.146047	0.112906	0.11721	0.150593	0.100205	0.0671718	0.0669291	0.0846604	0.0817202	0.066737	0.0813405	0.0876678	0.104131	0.107218	0.103737	0.10444	0.0965489
398POS	Y	PC(33:2)+H	PC(33:2)+H	PC	(33:2)	(33:2)				C41 H79 O8 N1 P1	744.554	11.4245	0.00652152	9.31807e-06	14.032	9.31578	12.9119	9.48786	12.8037	8.07267	8.25782	11.4945	19.2672	16.504	18.9768	19.0072	24.9266	16.9552	21.9714	19.1152	10.103	15.3879	18.0139	12.6525	15.9468	13.7278	10.5228	11.431	12.2857	12.3158	12.2224	12.1171	12.2884
400POS	Y	PC(34:2e)+H	PC(34:2e)+H	PC	(34:2e)	(34:2e)				C42 H83 O7 N1 P1	744.59	10.9111	0.0423478	6.20418e-09	3.64934	2.68654	3.11953	2.505	2.91429	2.18835	1.58043	3.27536	7.27477	5.37633	6.38811	6.38406	8.92692	7.14492	9.6412	7.43876	3.03858	3.10678	3.71454	3.94259	3.80597	3.81762	3.62059	2.86267	4.15089	3.73652	3.77578	3.74597	3.74703
405POS	Y	PC(34:1e)+H	PC(34:1e)+H	PC	(34:1e)	(34:1e)				C42 H85 O7 N1 P1	746.606	11.6157	0.00643042	1.17698e-05	11.3154	9.51921	10.0536	8.53785	9.07968	6.14932	5.66825	10.3386	14.2637	13.6246	13.2743	11.9451	18.9112	15.6333	18.981	17.2046	8.78059	9.54926	10.3721	11.9936	9.57226	11.1573	10.053	8.49916	10.1373	10.1615	10.1391	9.98627	10.085
421POS	Y	PC(34:4)+H	PC(34:4)+H	PC	(34:4)	(34:4)				C42 H77 O8 N1 P1	754.538	10.0851	0.0514553	0.0320418	5.46528	4.60745	4.42826	4.36585	4.48384	3.2505	3.00994	4.19387	4.26727	4.30726	5.5519	4.92885	6.25147	6.4692	4.81482	4.74945	3.62293	5.41408	6.79646	6.34744	6.07376	6.40686	5.56115	4.07591	4.60563	4.69583	4.75552	4.11785	4.71309
422POS	Y	PC(34:4)+H	PC(34:4)+H	PC	(34:4)	(34:4)				C42 H77 O8 N1 P1	754.538	8.59804	0.0555136	0.00396205	0.0973999	0.186612	0.117858	0.109845	0.101932	0.0785285	0.0651382	0.100634	0.179829	0.134974	0.193817	0.214412	0.260883	0.203896	0.266495	0.157686	0.0924123	0.178997	0.252413	0.178033	0.246532	0.140337	0.0980716	0.0787314	0.142785	0.146296	0.125556	0.145235	0.145213
423POS	Y	PC(34:4)+H	PC(34:4)+H	PC	(14:0/20:4)	(14:0)	(20:4)			C42 H77 O8 N1 P1	754.538	9.0236	0.013274	0.00696537	0.792038	0.83595	0.797623	0.68438	0.677505	0.540272	0.45286	0.614626	0.898354	0.790151	0.821751	1.13523	1.62158	1.29113	1.44167	1.10338	0.561123	1.2236	1.14256	0.938259	1.39827	0.931762	0.603111	0.56854	0.844571	0.81848	0.822459	0.826869	0.812293
437POS	Y	SM(d38:0)+H	SM(d38:0)+H	SM	(d38:0)	(d38:0)				C43 H90 O6 N2 P1	761.653	12.3079	0.0238319	0.0120537	0.982253	0.513951	0.592054	0.180803	0.393399	0.176035	0.143547	0.337965	0.58918	0.898545	0.615651	0.476566	0.940419	0.579984	0.738879	1.03975	0.467597	0.308548	0.745347	0.763016	0.661547	0.822535	0.654107	0.51845	0.59907	0.602397	0.606532	0.63843	0.610558
449POS	Y	PC(16:1p/20:3)+H	PC(36:4p)+H	PC	(16:1p/20:3)	(16:1p)	(20:3)			C44 H81 O7 N1 P1	766.575	10.9002	0.0369157	0.00127174	2.00805	1.56069	1.94281	1.82991	1.87287	1.55474	1.0768	1.77556	2.23402	1.95538	2.13239	2.15808	2.73799	2.95029	3.25608	3.36241	1.85201	2.64306	1.88047	2.35803	2.18602	2.16573	1.63831	1.66401	2.15051	2.02481	1.97161	1.98188	1.98345
465POS	Y	PC(35:3)+H	PC(35:3)+H	PC	(35:3)	(35:3)				C43 H81 O8 N1 P1	770.569	10.1747	0.116672	0.000449651	0.495591	0.424823	0.492105	0.422818	0.43435	0.477345	0.585872	0.421439	0.317163	0.28944	0.315127	0.317186	0.41549	0.399672	0.456167	0.312942	0.442894	1.18658	0.641889	0.537218	0.49768	0.637908	0.496475	0.472469	0.538044	0.391769	0.501718	0.5502	0.517506
471POS	Y	PC(36:2e)+H	PC(36:2e)+H	PC	(36:2e)	(36:2e)				C44 H87 O7 N1 P1	772.621	11.7166	0.0460793	2.05782e-06	0.45948	0.529255	0.42356	0.710709	0.337317	0.278012	0.13527	0.455605	1.2149	0.83912	1.40468	1.16626	1.3704	1.30685	3.36046	1.28731	0.455401	0.638168	0.393538	0.524834	0.458967	0.566275	0.441073	0.463061	0.581584	0.575073	0.583088	0.576742	0.514965
472POS	Y	SM(d39:1)+H	SM(d39:1)+H	SM	(d39:1)	(d39:1)				C44 H90 O6 N2 P1	773.653	12.438	0.0295304	0.0003801	0.533588	0.494508	0.508787	0.422086	0.663321	0.455257	0.415375	0.602716	0.684054	0.760166	0.631613	0.583604	0.804247	0.573506	0.790756	0.721144	0.599683	0.562067	0.596631	0.551804	0.659325	0.586364	0.539527	0.573242	0.636411	0.645251	0.671004	0.649608	0.649734
485POS	Y	Cer(d50:2+pO)+H	Cer(d50:2+pO)+H	Cer	(d50:2+pO)	(d50:2+pO)				C50 H98 O4 N1	776.749	14.0652	0.0271677	9.09942e-11	0.0943096	0.103141	0.10863	0.0697934	0.109847	0.0797429	0.0821522	0.0871095	0.565284	0.618972	0.419411	0.358605	0.706958	0.46246	0.453909	0.492113	0.0893891	0.0741211	0.0739114	0.103437	0.133029	0.0847898	0.0260399	0.084586	0.155559	0.162038	0.158418	0.156035	0.164584
486POS	Y	Cer(d18:0+pO/32:2)+H	Cer(d50:2+pO)+H	Cer	(d18:0+pO/32:2)	(d18:0+pO)	(32:2)			C50 H98 O4 N1	776.749	17.3387	0.0516804	4.21096e-05	0.0374136	0.0970616	0.0731491	0.0783223	0.0879616	0.0594351	0.0898516	0.129694	0.2578	0.542947	0.127199	0.175584	0.443323	0.12238	0.517358	0.396695	0.155758	0.347425	0.229372	0.185689	0.307485	0.141871	0.20263	0.147719	0.187487	0.208464	0.191636	0.184879	0.184245
499POS	Y	PC(36:4)+H	PC(36:4)+H	PC	(18:2/18:2)	(18:2)	(18:2)			C44 H81 O8 N1 P1	782.569	9.57474	0.0127057	1.9064e-05	9.04392	5.97827	9.47436	7.3395	6.8499	5.31593	4.24348	7.10454	12.9943	9.63616	12.9117	17.2115	17.8316	12.2991	13.5752	12.4434	6.31947	9.00701	11.0959	9.80922	10.444	8.01858	7.27686	6.43673	9.41906	9.17049	9.14717	9.11457	9.14389
531POS	Y	PC(37:6)+H	PC(37:6)+H	PC	(37:6)	(37:6)				C45 H79 O8 N1 P1	792.554	9.29027	0.0263402	0.0154105	0.2277	0.399834	0.253222	0.294178	0.24073	0.188063	0.189826	0.22805	0.233866	0.0757037	0.162315	0.23559	0.224084	0.160305	0.17097	0.16271	0.227217	0.372863	0.385511	0.310574	0.369444	0.212684	0.160953	0.244812	0.269155	0.260197	0.262891	0.26434	0.260876
545POS	Y	Cer(d50:1+hO+O)+H	Cer(d50:1+hO+O)+H	Cer	(d50:1+hO+O)	(d50:1+hO+O)				C50 H100 O5 N1	794.76	13.536	0.0401492	3.18973e-11	0.0170754	0.0187731	0.0269357	0.0182822	0.0301516	0.0217747	0.0167958	0.0193452	0.161746	0.143804	0.0978708	0.0904665	0.194582	0.0820373	0.106388	0.14225	0.0293646	0.0122902	0.022429	0.0226151	0.0244338	0.0130003	0.00980317	0.0147315	0.0415712	0.0405352	0.0404593	0.0389647	0.0373786
550POS	Y	PC(38:4e)+H	PC(38:4e)+H	PC	(38:4e)	(38:4e)				C46 H87 O7 N1 P1	796.621	11.4059	0.0408736	0.0496237	1.82979	1.61133	1.85296	1.92547	1.75853	1.23566	1.34719	2.26189	1.99253	1.51366	1.90008	1.6654	2.42974	3.08502	2.79651	3.08512	1.7853	2.21782	1.96705	2.24132	2.16055	2.85662	1.713	2.04273	1.93452	1.99897	1.89966	1.77687	1.97733
569POS	Y	PC(38:7)+H	PC(38:7)+H	PC	(38:7)	(38:7)				C46 H79 O8 N1 P1	804.554	10.1235	0.0195849	0.0154712	24.9756	26.0074	26.3055	29.8514	26.0115	23.4152	19.3741	25.3323	18.8748	13.0939	20.9987	26.8956	19.7986	25.5106	20.8097	19.2417	21.8973	32.8204	31.1882	30.9994	28.3502	24.8559	19.2422	27.4092	24.5436	24.3892	24.3273	24.2634	24.5742
570POS	Y	PC(38:7)+H	PC(38:7)+H	PC	(38:7)	(38:7)				C46 H79 O8 N1 P1	804.554	9.57467	0.0412442	0.000124271	1.73732	1.04722	1.8295	1.30355	1.10764	0.818194	0.658959	1.13223	2.29316	1.40193	2.53667	3.95914	3.34548	2.44177	2.76458	2.61245	1.04728	1.7536	2.03022	1.73355	1.89158	1.33395	1.04753	1.04206	1.70644	1.74382	1.67473	1.54102	1.68327
571POS	Y	PC(37:0)+H	PC(37:0)+H	PC	(37:0)	(37:0)				C45 H91 O8 N1 P1	804.648	13.1606	0.113087	0.0149582	0.459311	0.364404	0.324562	0.0738861	0.0395457	0.0750254	0.0769663	0.0898967	0.40205	0.37804	0.263487	0.146558	0.663458	0.314249	0.449872	0.532638	0.192164	0.0988786	0.263426	0.163245	0.37606	0.242106	0.167278	0.129009	0.211534	0.211863	0.262051	0.188077	0.229888
574POS	Y	Cer(d52:2+pO)+H	Cer(d52:2+pO)+H	Cer	(d52:2+pO)	(d52:2+pO)				C52 H102 O4 N1	804.78	15.1249	0.0231024	1.07873e-07	0.245901	0.250295	0.301806	0.18701	0.322082	0.259292	0.237054	0.252697	0.506469	0.619213	0.431783	0.361895	0.789082	0.479951	0.445401	0.633771	0.227591	0.19696	0.217643	0.276651	0.315568	0.231039	0.27841	0.218126	0.285952	0.298303	0.280875	0.284778	0.285975
576POS	Y	PC(38:6)+H	PC(38:6)+H	PC	(18:2/20:4)	(18:2)	(20:4)			C46 H81 O8 N1 P1	806.569	9.39019	0.00881132	0.0465036	5.99681	5.48101	6.67353	6.4538	4.60347	3.65871	3.3082	5.25047	6.6097	3.80467	7.13451	9.13459	10.6774	8.2054	8.342	8.53607	3.78636	8.58005	7.6401	6.29105	8.73013	6.35971	4.26465	4.36577	6.12089	6.13589	6.06929	6.00651	6.15518
582POS	Y	SM(d18:1/24:3)+H	SM(d42:4)+H	SM	(d18:1/24:3)	(d18:1)	(24:3)			C47 H90 O6 N2 P1	809.653	12.9266	0.010033	0.000225099	2.40679	2.10369	2.38525	1.93006	3.41226	2.09156	1.63921	2.48552	3.08645	3.03216	4.44508	3.12173	3.35598	3.93199	4.20487	3.79688	2.80365	2.40968	2.56674	2.21977	2.81783	2.81773	1.46754	2.57557	2.64648	2.68327	2.70314	2.66808	2.68281
619POS	Y	PC(40:5e)+H	PC(40:5e)+H	PC	(40:5e)	(40:5e)				C48 H89 O7 N1 P1	822.637	11.4584	0.0218505	0.0240595	0.719506	0.678015	0.9868	0.799653	0.742844	0.524189	0.508771	0.732406	0.786974	0.662956	0.881541	0.798242	1.0825	1.25632	1.20789	1.33574	0.625566	0.888628	0.870548	1.00998	0.895853	1.02352	0.664055	0.704179	0.775383	0.777301	0.775372	0.786338	0.809457
630POS	Y	PC(39:3)+H	PC(39:3)+H	PC	(39:3)	(39:3)				C47 H89 O8 N1 P1	826.632	13.357	0.0244474	2.65811e-05	0.324364	0.35074	0.451066	0.265282	0.544441	0.251462	0.273505	0.496168	1.0018	0.824302	0.670587	0.729569	1.278	0.658338	1.20455	0.828668	0.392265	0.485118	0.749118	0.432108	0.69946	0.612391	0.287536	0.320049	0.466428	0.4825	0.466699	0.468924	0.474208
636POS	Y	PC(39:2)+H	PC(39:2)+H	PC	(39:2)	(39:2)				C47 H91 O8 N1 P1	828.648	14.5198	0.0123788	7.8209e-08	0.234827	0.180816	0.304312	0.203461	0.395155	0.190667	0.170395	0.313952	0.855221	0.755178	0.693052	0.670891	1.13027	0.709441	0.973082	0.938432	0.263699	0.248753	0.42288	0.28378	0.537527	0.387518	0.166394	0.251191	0.353596	0.354177	0.351725	0.352139	0.352137
655POS	Y	SM(d44:6)+H	SM(d44:6)+H	SM	(d44:6)	(d44:6)				C49 H90 O6 N2 P1	833.653	12.0257	0.0163004	0.000252007	2.99295	2.74897	2.98048	3.13131	3.46798	2.55746	2.5049	3.62738	4.86163	2.91488	5.98632	5.9388	4.8636	6.24926	5.80796	4.23001	3.48188	4.14822	3.16741	3.43014	3.93102	3.7912	1.92713	3.24128	3.39023	3.43706	3.44675	3.30132	3.43094
663POS	Y	PC(40:5)+H	PC(40:5)+H	PC	(40:5)	(40:5)				C48 H87 O8 N1 P1	836.616	12.006	0.071547	2.21406e-05	0.977509	0.680702	0.844999	0.682634	0.664188	0.51832	0.449793	0.953308	1.2683	1.37317	1.76186	1.11523	1.37364	1.38251	2.32539	1.93861	0.762516	1.11007	1.23229	0.973105	1.60194	1.10418	0.838813	0.82591	1.05727	0.933631	0.937456	0.906614	1.06186
681POS	Y	PC(40:2)+H	PC(40:2)+H	PC	(22:0/18:2)	(22:0)	(18:2)			C48 H93 O8 N1 P1	842.663	12.9079	0.0145413	8.66457e-06	1.03035	0.803637	1.02782	0.685263	0.9901	0.614209	0.716098	1.13533	1.60978	1.57244	1.68896	1.38755	2.66964	1.78032	2.37246	1.64077	0.913994	1.1903	1.66163	1.25058	1.5513	1.43327	1.1075	0.882308	1.13452	1.14351	1.15766	1.14058	1.16888
710POS	Y	PC(41:2)+H	PC(41:2)+H	PC	(41:2)	(41:2)				C49 H95 O8 N1 P1	856.679	13.658	0.0117173	0.000855945	0.23477	0.199132	0.268692	0.201952	0.328972	0.159271	0.156349	0.292067	0.412755	1.34722	0.397116	0.353738	0.67085	0.543594	0.676966	0.484165	0.246894	0.224671	0.335499	0.517929	0.369212	0.415691	0.828475	0.178524	0.266916	0.275744	0.268464	0.269904	0.268345
721POS	Y	PC(42:7)+H	PC(42:7)+H	PC	(42:7)	(42:7)				C50 H87 O8 N1 P1	860.616	10.8556	0.0110292	0.00486584	0.252901	0.321738	0.235031	0.269224	0.19502	0.15641	0.147192	0.194212	0.308102	0.186707	0.574165	0.469321	0.432332	0.411182	0.526472	0.538038	0.174959	0.369551	0.48779	0.296417	0.415409	0.353474	0.178307	0.233687	0.373832	0.374851	0.37397	0.376074	0.36506
738POS	Y	PC(42:4)+H	PC(42:4)+H	PC	(42:4)	(42:4)				C50 H93 O8 N1 P1	866.663	12.2612	0.0184778	2.02566e-05	0.623265	0.434809	0.637676	0.47229	0.571861	0.313553	0.516579	0.697369	1.45006	0.973029	1.07768	1.09794	2.04587	1.20239	1.63887	1.29249	0.480954	0.947542	1.27327	0.8207	0.906285	0.799217	0.759551	0.379936	0.726127	0.74046	0.701619	0.730084	0.72408
747POS	Y	PC(42:2)+H	PC(42:2)+H	PC	(42:2)	(42:2)				C50 H97 O8 N1 P1	870.695	13.869	0.0132987	3.33671e-06	0.609065	0.456912	0.589779	0.342355	0.548485	0.328722	0.378747	0.567084	1.0236	0.99573	0.96304	0.791915	1.60626	1.02766	1.30925	0.985439	0.559991	0.552348	0.89132	0.716953	0.862372	0.795757	0.606231	0.449416	0.615964	0.638031	0.618252	0.617937	0.617894
946POS	Y	Cer(d18:1/50:2EO)+H	Cer(d68:3EO)+H	Cer	(d18:1/50:2EO)	(d18:1)	(50:2EO)			C68 H130 O5 N1	1040.99	22.5156	0.0184651	1.26522e-06	2.24673	3.54386	4.5987	4.70409	5.31438	4.5354	4.66347	4.4419	1.71609	1.84522	1.93537	2.10515	2.34768	2.04623	2.13572	2.10968	2.21522	1.73148	1.65274	2.43217	1.42793	1.74223	2.17	3.1892	2.42683	2.4985	2.44527	2.41983	2.41275
951POS	Y	Cer(d18:2/51:2EO)+H	Cer(d69:4EO)+H	Cer	(d18:2/51:2EO)	(d18:2)	(51:2EO)			C69 H130 O5 N1	1052.99	22.1339	0.0259327	8.38224e-11	0.202572	0.424992	0.363094	0.220399	0.396902	0.244636	0.243628	0.316646	1.29953	1.39354	1.22653	0.930382	1.91396	1.48196	1.19484	1.85426	0.31298	0.335559	0.241866	0.229653	0.473273	0.252618	0.172316	0.336628	0.4906	0.481237	0.470612	0.463171	0.46173
952POS	Y	Cer(d18:1/51:2EO)+H	Cer(d69:3EO)+H	Cer	(d18:1/51:2EO)	(d18:1)	(51:2EO)			C69 H132 O5 N1	1055.01	22.8163	0.0370911	7.77721e-06	0.250192	0.267983	0.370612	0.386542	0.518762	0.318861	0.36064	0.382275	0.15805	0.127835	0.17161	0.143745	0.231534	0.172815	0.126689	0.217706	0.343368	0.269937	0.20514	0.304352	0.189456	0.257737	0.254159	0.381127	0.284359	0.273965	0.275773	0.274764	0.270472
959POS	Y	Cer(d18:1/52:2EO)+H	Cer(d70:3EO)+H	Cer	(d18:1/52:2EO)	(d18:1)	(52:2EO)			C70 H134 O5 N1	1069.03	23.0811	0.0252164	3.88057e-05	1.01397	1.03781	1.30388	1.25451	1.3583	1.16854	1.19622	1.24796	0.591209	0.388615	0.725642	0.764931	1.0624	0.773341	0.655409	0.776251	1.40382	0.961254	0.972501	1.17105	0.899424	1.08616	1.11252	1.40561	1.08949	1.09827	1.14495	1.09285	1.0897
964POS	Y	Cer(d20:2/51:2EO)+H	Cer(d71:4EO)+H	Cer	(d20:2/51:2EO)	(d20:2)	(51:2EO)			C71 H134 O5 N1	1081.03	22.7504	0.0202637	1.30245e-05	0.238019	0.34067	0.306382	0.21218	0.330144	0.210548	0.222257	0.236232	0.501221	0.537668	0.447969	0.371466	0.787325	0.59349	0.413851	0.789319	0.354192	0.383102	0.250816	0.251363	0.424106	0.285203	0.211465	0.334151	0.349168	0.360422	0.363074	0.353027	0.350873
972POS	Y	Cer(d20:1/52:2EO)+H	Cer(d72:3EO)+H	Cer	(d20:1/52:2EO)	(d20:1)	(52:2EO)			C72 H138 O5 N1	1097.06	23.545	0.0346664	2.94631e-05	0.1589	0.0749615	0.0957013	0.0675637	0.12239	0.0968507	0.107987	0.133681	0.16759	0.0683219	0.151602	0.120453	0.260939	0.147406	0.116131	0.199562	0.317579	0.199086	0.229223	0.225548	0.2616	0.236593	0.252096	0.291352	0.25534	0.268023	0.262237	0.282147	0.260387
975POS	Y	Cer(d18:1/54:0EO)+H	Cer(d72:1EO)+H	Cer	(d18:1/54:0EO)	(d18:1)	(54:0EO)			C72 H142 O5 N1	1101.09	24.5525	0.0646667	2.14981e-07	0.0642556	0.105393	0.0916161	0.0551003	0.0619961	0.0272843	0.0418834	0.0112049	0.431559	0.455714	0.331357	0.301578	0.80691	0.375837	0.564076	0.438132	0.0577701	0.205109	0.0552829	0.0344205	0.123607	0.0718647	0.0497219	0.107371	0.134901	0.151993	0.135812	0.126346	0.132884
985POS	Y	Cer(d18:1/56:0EO)+H	Cer(d74:1EO)+H	Cer	(d18:1/56:0EO)	(d18:1)	(56:0EO)			C74 H146 O5 N1	1129.12	24.8739	0.0962244	2.20338e-07	0.059941	0.100794	0.100848	0.0827807	0.160332	0.118946	0.0333298	0.186766	0.550803	0.520148	0.475641	0.329329	0.977009	0.451899	0.736589	0.481032	0.123161	0.202033	0.0621064	0.0414456	0.107467	0.0647666	0.132043	0.143015	0.158117	0.165673	0.18471	0.150346	0.177499
1023NEG	Y	LPE(14:0)-H	LPE(14:0)-H	LPE	(14:0)	(14:0)				C19 H39 O7 N1 P1	424.247	2.05082	0.0509062	0.00936302	0.157141	0.130424	0.147046	0.117962	0.26506	0.127038	0.0715767	0.077364	0.114424	0.348627	0.358373	0.205197	0.383774	0.17204	0.291823	0.226328	0.13454	0.246927	0.183407	0.12593	0.280337	0.151401	0.120321	0.170318	0.16848	0.171142	0.172772	0.167531	0.171434
1024NEG	Y	LPE(16:0p)-H	LPE(16:0p)-H	LPE	(16:0p)	(16:0p)				C21 H43 O6 N1 P1	436.283	3.16111	0.011051	0.00695957	18.3718	21.9415	20.9664	24.1682	36.5586	29.0755	24.7447	30.269	19.1852	16.2859	12.8254	10.9425	14.2904	23.8045	14.6925	15.5103	33.0901	13.6103	10.9924	16.6887	15.1946	15.0329	19.0216	26.5869	20.9147	21.5132	21.023	20.9147	20.9625
1026NEG	Y	LPE(16:1)-H	LPE(16:1)-H	LPE	(16:1)	(16:1)				C21 H41 O7 N1 P1	450.263	2.14027	0.00393011	0.00142198	0.967461	0.727911	1.02521	0.673754	0.84219	0.545679	0.503405	0.619598	1.21656	1.72484	1.84153	1.60106	2.12681	0.891866	1.4616	0.969049	0.362282	1.29047	1.05851	1.04828	1.155	0.817478	0.833831	0.569432	0.828771	0.836529	0.832749	0.836235	0.835825
1029NEG	Y	LPE(17:0)-H	LPE(17:0)-H	LPE	(17:0)	(17:0)				C22 H45 O7 N1 P1	466.294	3.27648	0.0445846	0.0468241	1.51407	1.44792	1.27481	1.19055	1.29366	1.25588	0.817864	1.40338	0.999168	0.939125	0.920561	0.846214	1.10761	1.10633	1.01781	0.992566	0.930032	1.35543	0.825536	1.38342	1.32643	0.814335	1.17936	1.32867	1.08117	1.08366	1.08131	1.20287	1.0834
1031NEG	Y	LPE(18:2)-H	LPE(18:2)-H	LPE	(18:2)	(18:2)				C23 H43 O7 N1 P1	476.278	2.2776	0.00502629	2.99652e-06	2.1867	1.71035	2.598	2.29744	2.83646	1.78461	1.40708	1.90859	5.24812	6.06297	4.15903	5.63411	8.27004	3.18383	5.46969	3.68573	1.27228	3.14176	2.68041	2.3893	2.8779	1.93326	2.30438	1.59058	2.58491	2.55603	2.55745	2.54895	2.57051
1034NEG	Y	LPG(16:0)-H	LPG(16:0)-H	LPG	(16:0)	(16:0)				C22 H44 O9 N0 P1	483.273	2.22581	0.00745599	0.00796383	0.789626	0.606964	0.715443	0.629046	0.738117	0.574308	0.445954	0.560242	0.875847	0.961225	1.06335	0.768499	0.923126	0.567445	0.625859	0.761625	0.41707	0.644439	0.426974	0.793222	0.469635	0.555554	0.614859	0.664983	0.569278	0.570227	0.573124	0.576972	0.567037
1035NEG	Y	LPE(19:0)-H	LPE(19:0)-H	LPE	(19:0)	(19:0)				C24 H49 O7 N1 P1	494.325	4.4991	0.0239992	0.0324453	0.58044	0.535635	0.533048	0.354286	0.307865	0.417782	0.211713	0.222505	0.375381	0.813301	0.532608	0.529263	0.80502	0.573353	0.752205	0.435021	0.385232	0.846792	0.38344	0.537838	1.12211	0.912105	0.461792	0.464585	0.497813	0.518258	0.494206	0.51805	0.519643
1036NEG	Y	LPE(19:0)-H	LPE(19:0)-H	LPE	(19:0)	(19:0)				C24 H49 O7 N1 P1	494.325	4.752	0.00779112	0.0340773	0.502371	1.08753	1.00248	0.498134	0.851935	0.527489	0.325641	0.505823	0.769255	0.677957	0.697683	1.05788	1.62255	0.551187	0.59909	0.706997	0.489233	0.628099	0.368505	0.528711	0.495772	0.405549	0.509395	0.571324	0.560714	0.562886	0.560734	0.568177	0.556503
1037NEG	Y	LPS(16:0)-H	LPS(16:0)-H	LPS	(16:0)	(16:0)				C22 H43 O9 N1 P1	496.268	2.16164	0.06601	0.00368507	0.390193	0.512667	0.428376	0.400783	0.559826	0.389533	0.427054	0.349612	0.376335	0.446056	0.247144	0.270841	0.230763	0.305965	0.251538	0.244837	0.213131	0.278364	0.140146	0.421766	0.233292	0.261183	0.285518	0.415872	0.221019	0.207592	0.212508	0.215082	0.248813
1038NEG	Y	LPE(20:4)-H	LPE(20:4)-H	LPE	(20:4)	(20:4)				C25 H43 O7 N1 P1	500.278	2.15247	0.00255802	0.000575172	3.19803	2.36958	2.93303	2.42056	3.26576	2.02509	1.9294	3.24377	9.97382	21.405	3.91675	7.59131	17.7346	3.96579	9.46632	5.60761	1.91313	4.66279	3.82899	4.42504	3.02552	2.43195	11.5934	1.88867	4.29391	4.29261	4.28693	4.31258	4.27967
1039NEG	Y	PE(8:0/11:2)-H	PE(19:2)-H	PE	(8:0/11:2)	(8:0)	(11:2)			C24 H43 O8 N1 P1	504.273	3.144	0.0103448	0.00346325	4.03176	4.68164	4.47907	5.17829	7.17464	5.73775	4.83197	6.7132	3.70579	3.64337	2.1806	2.26197	3.12163	5.08838	2.93797	3.43147	5.96272	2.72645	2.31002	3.62495	3.14714	3.61234	4.03716	5.11593	4.15481	4.23726	4.12479	4.13382	4.15537
1040NEG	Y	LPE(20:1)-H	LPE(20:1)-H	LPE	(20:1)	(20:1)				C25 H49 O7 N1 P1	506.325	4.0647	0.00832925	1.00182e-06	0.889992	0.803006	0.794837	0.721286	0.729684	0.730566	0.534195	0.659407	1.04638	1.29855	1.75514	1.18128	1.69883	1.71567	1.26576	1.35286	0.643796	1.23114	0.902277	0.871367	0.910877	0.752237	0.902782	0.804496	1.02627	1.00299	1.00495	1.01302	1.00709
1041NEG	Y	LPG(18:2)-H	LPG(18:2)-H	LPG	(18:2)	(18:2)				C24 H44 O9 N0 P1	507.273	1.90483	0.035784	0.00134455	0.44356	0.298135	0.366656	0.315903	0.357557	0.237725	0.20998	0.30181	0.771721	0.863289	0.218217	0.381627	0.796748	0.448499	0.599344	0.72225	0.242517	0.343541	0.348185	0.369994	0.283867	0.27186	0.307727	0.2804	0.305505	0.306706	0.333218	0.302711	0.308768
1043NEG	Y	LPE(20:0)-H	LPE(20:0)-H	LPE	(20:0)	(20:0)				C25 H51 O7 N1 P1	508.341	5.73535	0.00375619	0.000241	0.556094	0.601517	0.65241	0.470192	0.697909	0.577238	0.404795	0.559234	0.774862	0.879361	0.827438	0.597562	1.09426	0.966036	0.855458	1.01856	0.753782	0.601448	0.527612	0.767128	0.751747	0.626885	0.83408	0.770225	0.734877	0.740161	0.73921	0.734826	0.740968
1044NEG	Y	LPE(20:0)-H	LPE(20:0)-H	LPE	(20:0)	(20:0)				C25 H51 O7 N1 P1	508.341	5.44627	0.0175325	1.19589e-08	0.0563344	0.074538	0.063925	0.0762212	0.08342	0.0733327	0.0502352	0.0392746	0.225661	0.365937	0.202464	0.153815	0.320793	0.185913	0.395696	0.266458	0.223884	0.191218	0.1049	0.129604	0.173986	0.130418	0.133769	0.148154	0.162299	0.162809	0.15737	0.157364	0.156103
1045NEG	Y	LPG(18:1)-H	LPG(18:1)-H	LPG	(18:1)	(18:1)				C24 H46 O9 N0 P1	509.288	2.23705	0.081913	0.0167337	0.380868	0.267816	0.295254	0.253466	0.272389	0.14554	0.0934109	0.226874	0.579906	0.721981	0.175756	0.238904	0.654362	0.394332	0.469809	0.553437	0.234646	0.362257	0.336917	0.33743	0.306948	0.219626	0.318409	0.156942	0.283864	0.25972	0.260743	0.260881	0.218845
1048NEG	Y	LPS(18:2)-H	LPS(18:2)-H	LPS	(18:2)	(18:2)				C24 H43 O9 N1 P1	520.268	1.83108	0.0529767	4.05409e-06	0.510856	0.619468	0.872983	0.799282	0.842884	0.582616	0.685813	0.389123	2.33719	2.58602	0.75645	1.67201	2.96874	1.61622	2.44379	1.7894	0.515098	1.31099	0.732036	0.847272	0.622128	0.818753	0.573635	0.536792	0.756252	0.745369	0.651215	0.726956	0.745297
1049NEG	Y	LPS(18:1)-H	LPS(18:1)-H	LPS	(18:1)	(18:1)				C24 H45 O9 N1 P1	522.284	2.15794	0.109473	0.0104355	1.79085	1.01671	2.13372	1.1903	2.30162	1.18761	1.05896	1.47009	2.70634	3.19984	1.20606	1.96579	3.17748	2.51435	2.94778	2.20155	1.32043	2.38362	1.59513	2.36155	1.50933	2.21837	2.00364	1.49624	1.56696	1.49544	1.14446	1.53269	1.54405
1050NEG	Y	LPE(22:6)-H	LPE(22:6)-H	LPE	(22:6)	(22:6)				C27 H43 O7 N1 P1	524.278	2.05837	0.00996429	0.00142508	1.27761	1.293	1.19284	1.24491	1.58411	0.943351	0.992177	1.11266	4.17794	5.62961	1.25966	3.24929	5.30518	1.35274	3.43672	1.89668	1.05745	1.50164	1.70619	1.72495	1.16304	0.874077	3.35601	0.852293	1.83664	1.84252	1.86727	1.84362	1.8099
1054NEG	Y	LPC(15:0)+HCOO	LPC(15:0)+HCOO	LPC	(15:0)	(15:0)				C24 H49 O9 N1 P1	526.315	2.2513	0.0210709	0.00704304	1.65805	1.11503	0.913942	1.06772	1.55598	1.42754	1.06109	1.20595	0.759519	1.14628	1.08496	0.861712	0.802526	0.531014	0.713074	0.688763	0.684712	0.827456	0.821756	1.01735	1.23725	1.11391	1.24203	1.47422	0.86772	0.878055	0.916216	0.870114	0.868046
1056NEG	Y	PE(10:0/11:4)-H	PE(21:4)-H	PE	(10:0/11:4)	(10:0)	(11:4)			C26 H43 O8 N1 P1	528.273	2.59422	0.0104069	0.0131442	0.86985	0.695717	0.588481	1.02417	0.710475	0.688999	0.572089	0.917736	0.613085	0.519038	0.33062	0.453628	0.548395	0.788415	0.539626	0.574416	0.884852	0.425339	0.305823	0.478506	0.492047	0.436506	0.414863	0.705257	0.560075	0.562239	0.562931	0.561278	0.555492
1057NEG	Y	LPE(22:4)-H	LPE(22:4)-H	LPE	(22:4)	(22:4)				C27 H47 O7 N1 P1	528.31	2.68875	0.0303788	0.0163912	0.773212	0.657339	0.541555	0.493925	0.722278	0.578656	0.512934	0.597023	1.48779	2.41722	0.471108	1.05311	2.65243	0.757177	1.43523	0.799886	0.385286	0.935314	0.696956	0.821964	0.631397	0.468883	1.82296	0.468196	0.869721	0.876138	0.869768	0.808815	0.871072
1058NEG	Y	PE(10:0/11:3)-H	PE(21:3)-H	PE	(10:0/11:3)	(10:0)	(11:3)			C26 H45 O8 N1 P1	530.289	3.3206	0.0126867	0.00550003	2.75085	3.56245	3.41358	4.34806	4.38906	3.67274	3.28727	4.17331	2.6195	2.46762	1.58604	1.76404	2.2172	3.74149	2.59037	2.67419	4.32255	2.35931	1.91116	2.881	2.73341	2.69029	2.76587	3.95468	3.04593	2.97423	2.94317	2.96931	2.94299
1062NEG	Y	LPE(22:0)-H	LPE(22:0)-H	LPE	(22:0)	(22:0)				C27 H55 O7 N1 P1	536.372	7.34956	0.0246345	0.00346786	0.704351	0.797872	0.987458	0.641188	1.12344	0.863856	0.554749	0.83322	0.978353	1.15862	1.34837	0.824185	1.53863	1.32288	1.11724	1.5824	1.28071	0.747862	0.781385	1.0203	1.11433	0.884807	1.1333	1.13158	1.15867	1.07756	1.10656	1.10624	1.09588
1066NEG	Y	LPC(16:0)+HCOO	LPC(16:0)+HCOO	LPC	(16:0)	(16:0)				C25 H51 O9 N1 P1	540.331	2.63849	0.0246304	2.90775e-05	24.2556	25.42	22.6587	30.8761	42.4299	28.0507	27.1758	34.2399	14.6242	15.2899	17.5457	20.8316	17.1636	19.8992	16.0587	10.7927	16.5751	26.1796	20.6549	22.176	27.373	19.0904	20.0578	22.4066	21.4576	22.8603	21.6466	21.5111	21.5236
1068NEG	Y	LPS(20:4)-H	LPS(20:4)-H	LPS	(20:4)	(20:4)				C26 H43 O9 N1 P1	544.268	2.24678	0.0296764	7.60564e-06	1.0686	0.792245	1.30922	1.19604	1.44	0.913795	0.761894	1.04037	2.2129	2.78836	2.10982	1.88443	3.20501	1.75888	2.21662	1.68524	0.605485	1.77925	1.10739	0.947784	1.17067	1.29348	1.00817	0.947055	1.3181	1.30457	1.21463	1.27093	1.2813
1069NEG	Y	LPS(20:4)-H	LPS(20:4)-H	LPS	(20:4)	(20:4)				C26 H43 O9 N1 P1	544.268	1.79876	0.0358729	0.0253585	0.694788	0.762811	0.966479	0.972586	0.783182	0.535087	0.59498	0.636741	1.27268	1.4126	0.445013	1.0886	1.80077	1.26485	1.24225	1.34908	0.628957	1.57286	0.724852	1.01683	0.69656	0.884061	0.772597	0.54567	0.750259	0.706314	0.695257	0.701415	0.739327
1074NEG	Y	LPC(17:0)+HCOO	LPC(17:0)+HCOO	LPC	(17:0)	(17:0)				C26 H53 O9 N1 P1	554.346	3.11404	0.0221553	0.000129395	0.62405	0.814816	0.60383	0.860978	1.22031	0.796662	0.795084	1.29894	0.488916	0.566742	0.479432	0.497412	0.453094	0.581792	0.568827	0.414521	0.57465	0.742044	0.501996	0.559426	0.790826	0.596828	0.720701	0.652003	0.627512	0.624279	0.618388	0.655614	0.618642
1077NEG	Y	LPE(24:2)-H	LPE(24:2)-H	LPE	(24:2)	(24:2)				C29 H55 O7 N1 P1	560.372	6.11322	0.0443244	1.38357e-08	0.225557	0.236775	0.244654	0.202911	0.222811	0.177143	0.142041	0.283062	0.636532	0.468866	0.469774	0.420794	0.773904	0.44876	0.559171	0.531579	0.284035	0.317237	0.287065	0.334181	0.29556	0.273018	0.323319	0.213583	0.322119	0.294717	0.328059	0.333037	0.328085
1078NEG	Y	LPE(24:1)-H	LPE(24:1)-H	LPE	(24:1)	(24:1)				C29 H57 O7 N1 P1	562.388	7.37855	0.0285545	0.000767276	0.56189	0.669823	0.751471	0.614435	1.06692	0.745284	0.491333	0.865041	0.965815	0.995282	1.11039	0.767561	1.64317	1.10884	1.06389	1.2016	0.943052	0.965715	0.843214	0.943076	0.938546	0.817403	0.927519	0.842946	0.971893	0.902758	0.962493	0.972021	0.964556
1099NEG	Y	LPC(20:1)+HCOO	LPC(20:1)+HCOO	LPC	(20:1)	(20:1)				C29 H57 O9 N1 P1	594.378	3.8554	0.0429084	2.51722e-05	0.267013	0.265538	0.168286	0.362576	0.368228	0.311048	0.268339	0.356017	0.37551	0.590679	0.894392	0.584974	0.559424	0.60203	0.766618	0.410756	0.244198	0.403158	0.241985	0.307892	0.387684	0.314261	0.307763	0.364163	0.378895	0.337396	0.340712	0.348188	0.347516
1100NEG	Y	LPC(20:0)+HCOO	LPC(20:0)+HCOO	LPC	(20:0)	(20:0)				C29 H59 O9 N1 P1	596.393	5.40209	0.0321963	2.54812e-05	0.238418	0.252581	0.285353	0.244015	0.419451	0.278048	0.261317	0.337896	0.438808	0.48333	0.558051	0.370738	0.60873	0.568626	0.568183	0.463397	0.387068	0.242986	0.293254	0.281813	0.495156	0.365527	0.304545	0.293559	0.369325	0.366499	0.36554	0.351686	0.388293
1101NEG	Y	Cer(d18:1+hO/16:1)+HCOO	Cer(d34:2+hO)+HCOO	Cer	(d18:1+hO/16:1)	(d18:1+hO)	(16:1)			C35 H66 O6 N1	596.49	9.88458	0.00639853	0.0146675	2.09978	1.39431	1.53112	1.38303	2.64126	1.61803	1.45536	2.35434	1.01744	1.22201	1.17165	0.848342	2.11763	1.21611	1.36383	2.44169	2.59683	1.0771	2.18575	2.48689	2.73178	2.36104	2.53705	2.20238	1.92344	1.94215	1.94449	1.96035	1.93559
1102NEG	Y	Cer(d18:1/17:0)+HCOO	Cer(d35:1)+HCOO	Cer	(d18:1/17:0)	(d18:1)	(17:0)			C36 H70 O5 N1	596.526	11.7594	0.00512	0.0386906	1.49925	1.73246	1.75951	1.70437	1.96746	1.28209	1.11273	2.21524	1.90568	1.94444	1.31444	1.2302	2.53542	1.82999	2.25907	2.26994	1.49059	1.56049	1.39306	1.32331	1.52568	1.34618	1.27174	1.36862	1.51804	1.50714	1.49856	1.49676	1.50202
1103NEG	Y	Cer(d16:0/18:1+O)+HCOO	Cer(d34:1+O)+HCOO	Cer	(d16:0/18:1+O)	(d16:0)	(18:1+O)			C35 H68 O6 N1	598.505	10.2344	0.191996	0.0123145	0.165597	0.134244	0.176863	0.125324	0.096085	0.264785	0.129017	0.243728	0.323674	0.331467	0.257233	0.173014	0.349815	0.150206	0.36384	0.376517	0.239336	0.118234	0.166596	0.188953	0.178909	0.192459	0.363821	0.205154	0.197837	0.301507	0.19915	0.200594	0.199496
1104NEG	Y	Cer(d34:1+O)+HCOO	Cer(d34:1+O)+HCOO	Cer	(d34:1+O)	(d34:1+O)				C35 H68 O6 N1	598.505	9.56416	0.00661938	4.45617e-10	0.309132	0.462662	0.623405	0.505025	0.978381	0.620951	0.405521	0.643124	2.5628	2.22213	1.92204	1.54902	2.96875	2.18742	2.08335	2.44775	0.649548	0.528529	0.525214	0.530476	0.861431	0.447287	0.372147	0.427197	0.827532	0.824543	0.815434	0.82168	0.815783
1105NEG	Y	LPI(18:0)-H	LPI(18:0)-H	LPI	(18:0)	(18:0)				C27 H52 O12 N0 P1	599.32	2.87807	0.0183862	0.032815	10.8649	11.4513	8.4167	8.4616	2393.85	8.79871	10.4782	14.4798	5.45769	5.99084	2.46725	2.79924	3.70099	6.13694	3.02211	4.38625	7.63572	5.79689	6.8003	9.05368	7.81377	8.05187	10.9796	8.75623	6.45303	6.39091	6.11611	6.36141	6.30402
1106NEG	Y	Cer(d18:1/18:2)+HCOO	Cer(d36:3)+HCOO	Cer	(d18:1/18:2)	(d18:1)	(18:2)			C37 H68 O5 N1	606.51	10.5487	0.0209113	4.32864e-11	0.148447	0.160645	0.200708	0.163059	0.222145	0.152271	0.151128	0.154862	0.445952	0.391755	0.40765	0.469291	0.641942	0.273236	0.566966	0.530642	0.137084	0.0719088	0.0934088	0.133458	0.0867378	0.0892083	0.128783	0.111807	0.182426	0.188074	0.180843	0.180632	0.176303
1113NEG	Y	Cer(d18:1+hO/16:0+O)+HCOO	Cer(d34:1+hO+O)+HCOO	Cer	(d18:1+hO/16:0+O)	(d18:1+hO)	(16:0+O)			C35 H68 O7 N1	614.5	9.02884	0.00586959	1.218e-10	0.560873	0.900239	1.17159	0.891652	1.74629	0.790789	0.718509	1.38802	5.34697	5.45597	4.26704	3.58005	8.47975	4.17104	5.35635	5.50072	0.905511	1.16633	0.835784	0.918701	1.47144	0.70341	0.636517	0.647388	1.58335	1.59121	1.58769	1.58645	1.58586
1115NEG	Y	LPI(20:4)-H	LPI(20:4)-H	LPI	(20:4)	(20:4)				C29 H48 O12 N0 P1	619.289	1.73585	0.0390866	0.000471309	0.689922	0.57789	0.70393	0.526929	120.056	0.390533	0.462996	0.720395	0.0366197	0.0658634	0.00355285	0.104421	0.0510266	0.296948	0.0288161	0.137854	0.378761	0.783643	0.663491	0.516619	0.663206	0.519389	0.544203	0.366537	0.356638	0.364244	0.33089	0.371098	0.350958
1117NEG	Y	LPC(22:1)+HCOO	LPC(22:1)+HCOO	LPC	(22:1)	(22:1)				C31 H61 O9 N1 P1	622.409	5.50645	0.0171084	0.000718473	0.083534	0.105158	0.0970359	0.126687	0.206467	0.131511	0.118538	0.191287	0.158325	0.181302	0.243019	0.184896	0.266443	0.264884	0.280032	0.175283	0.155134	0.108129	0.142742	0.0957945	0.189809	0.126248	0.138854	0.12573	0.147939	0.147338	0.144383	0.151878	0.146974
1118NEG	Y	Cer(d18:2/19:0)+HCOO	Cer(d37:2)+HCOO	Cer	(d18:2/19:0)	(d18:2)	(19:0)			C38 H72 O5 N1	622.542	11.8945	0.0276844	0.0192958	0.0601046	0.0668941	0.0723862	0.0779419	0.0797629	0.0622238	0.0531437	0.0712125	0.0503713	0.0495721	0.022311	0.0339451	0.0602468	0.0458888	0.0533043	0.0800501	0.0557592	0.0458794	0.0578081	0.0554749	0.0566322	0.0520896	0.0533747	0.0577513	0.055263	0.0564124	0.054951	0.0548966	0.0518913
1119NEG	Y	LPC(22:0)+HCOO	LPC(22:0)+HCOO	LPC	(22:0)	(22:0)				C31 H63 O9 N1 P1	624.425	7.10228	0.0027852	4.99935e-08	0.6635	0.746385	0.890089	0.764557	1.25586	0.83221	0.800026	0.932738	1.77428	1.82164	3.05783	1.84702	3.00207	2.71805	2.16341	2.13653	1.42947	0.822848	1.23276	1.00772	1.74039	1.06645	0.947623	0.952539	1.3413	1.35161	1.34163	1.34481	1.34419
1121NEG	Y	Cer(d18:1+hO/18:0)+HCOO	Cer(d36:1+hO)+HCOO	Cer	(d18:1+hO/18:0)	(d18:1+hO)	(18:0)			C37 H72 O6 N1	626.537	11.6759	0.0140647	1.59173e-06	0.433768	0.373258	0.380161	0.300961	0.447674	0.358925	0.267157	0.482287	1.02506	0.832226	0.660381	0.617902	1.11106	0.625494	0.664791	1.01613	0.500107	0.332125	0.460713	0.390552	0.569746	0.526919	0.529887	0.510963	0.532757	0.540517	0.525225	0.538642	0.53866
1122NEG	Y	Cer(d18:1+hO/18:0)+HCOO	Cer(d36:1+hO)+HCOO	Cer	(d18:1+hO/18:0)	(d18:1+hO)	(18:0)			C37 H72 O6 N1	626.537	10.7059	0.0224649	1.11342e-10	0.0368486	0.0506028	0.0610594	0.0539212	0.105398	0.0724982	0.0479731	0.112128	0.283242	0.28247	0.313679	0.242547	0.403811	0.308898	0.241512	0.403924	0.0775861	0.0665469	0.0655827	0.057014	0.104427	0.062725	0.0641769	0.0577058	0.11523	0.113044	0.115185	0.120891	0.115857
1127NEG	Y	LPC(23:0)+HCOO	LPC(23:0)+HCOO	LPC	(23:0)	(23:0)				C32 H65 O9 N1 P1	638.44	7.83759	0.0193341	1.43348e-05	0.155454	0.200089	0.218016	0.172216	0.346333	0.191741	0.187664	0.244768	0.356119	0.340988	0.447647	0.321745	0.594316	0.43943	0.380613	0.380601	0.264295	0.212722	0.279268	0.209287	0.340494	0.258393	0.177115	0.209093	0.26648	0.272869	0.282807	0.275015	0.272217
1130NEG	Y	Cer(d18:1+hO/18:0+O)+HCOO	Cer(d36:1+hO+O)+HCOO	Cer	(d18:1+hO/18:0+O)	(d18:1+hO)	(18:0+O)			C37 H72 O7 N1	642.531	10.1947	0.019257	3.46563e-13	0.0765869	0.0858496	0.112035	0.0762315	0.214995	0.128461	0.0889424	0.1908	1.17851	1.02646	1.2278	0.742236	1.05694	0.800593	0.805551	1.05284	0.14511	0.132038	0.101553	0.0838635	0.150014	0.0955703	0.0950336	0.0978863	0.279486	0.26987	0.268115	0.267809	0.264241
1134NEG	Y	LPC(24:1)+HCOO	LPC(24:1)+HCOO	LPC	(24:1)	(24:1)				C33 H65 O9 N1 P1	650.44	7.12697	0.0108969	5.42707e-08	0.146395	0.205073	0.183779	0.170654	0.293915	0.196094	0.23495	0.275524	0.427157	0.458072	0.699772	0.414918	0.701793	0.654659	0.559956	0.465019	0.282337	0.218986	0.243587	0.210881	0.386995	0.24949	0.271333	0.22517	0.298782	0.297846	0.29482	0.303465	0.298868
1135NEG	Y	Cer(d18:2/21:0)+HCOO	Cer(d39:2)+HCOO	Cer	(d18:2/21:0)	(d18:2)	(21:0)			C40 H76 O5 N1	650.573	12.8999	0.0552535	0.00823795	0.0841638	0.0812953	0.0854041	0.109198	0.124933	0.0624242	0.0643735	0.0906037	0.0497051	0.0614036	0.0388433	0.0371163	0.077526	0.0617472	0.0688627	0.0814274	0.0664022	0.0691919	0.0809114	0.0699381	0.0954547	0.0737975	0.0661643	0.0671169	0.0834053	0.0747013	0.075361	0.0752089	0.0751219
1137NEG	Y	LPC(24:0)+HCOO	LPC(24:0)+HCOO	LPC	(24:0)	(24:0)				C33 H67 O9 N1 P1	652.456	8.54345	0.00465831	0.0003095	2.35664	2.89577	3.85117	3.45145	4.50174	3.66662	3.28991	3.47751	4.15598	4.11385	5.80086	4.07138	6.6763	6.1474	4.9624	5.19446	4.2979	3.02032	3.57771	3.3384	4.4759	3.1609	2.91901	2.91245	3.94943	3.96835	3.99909	3.95864	3.94937
1139NEG	Y	Cer(d16:0/23:1)+HCOO	Cer(d39:1)+HCOO	Cer	(d16:0/23:1)	(d16:0)	(23:1)			C40 H78 O5 N1	652.589	13.5218	0.00686125	0.0142613	0.0597939	0.0467068	0.0955504	0.0845332	0.0862165	0.0964983	0.0431587	0.0613933	0.103711	0.137197	0.0598432	0.0871007	0.211422	0.0932165	0.20847	0.146223	0.105339	0.139258	0.136101	0.0734159	0.167664	0.120926	0.0845229	0.0684533	0.102551	0.103326	0.103542	0.103557	0.102347
1140NEG	Y	Cer(d38:1+O)+HCOO	Cer(d38:1+O)+HCOO	Cer	(d38:1+O)	(d38:1+O)				C39 H76 O6 N1	654.568	11.708	0.0138333	7.03212e-11	0.11586	0.154039	0.212077	0.132325	0.266096	0.174317	0.120491	0.277007	0.992938	0.849767	1.21608	0.957892	1.26381	1.33743	0.758219	1.51236	0.235444	0.260654	0.22554	0.165524	0.42565	0.241227	0.155569	0.207266	0.378803	0.389884	0.381192	0.383496	0.373912
1141NEG	Y	Cer(d18:0+pO/20:0)+HCOO	Cer(d38:0+pO)+HCOO	Cer	(d18:0+pO/20:0)	(d18:0+pO)	(20:0)			C39 H78 O6 N1	656.583	12.7127	0.0127068	7.16235e-08	0.107723	0.0407077	0.0362552	0.0190598	0.0989012	0.0232985	0.019799	0.0565458	0.495371	0.557375	0.328308	0.355574	1.05298	0.589499	0.511365	1.34773	0.177076	0.0841823	0.156129	0.0297359	0.159914	0.0484495	0.0454617	0.0621853	0.12445	0.126085	0.125807	0.129139	0.125664
1147NEG	Y	Cer(d18:1/22:0)+HCOO	Cer(d40:1)+HCOO	Cer	(d18:1/22:0)	(d18:1)	(22:0)			C41 H80 O5 N1	666.604	14.129	0.00779312	0.000316068	0.176281	0.188225	0.263124	0.213408	0.31021	0.214689	0.183506	0.270442	0.455982	0.504081	0.252899	0.33829	0.73744	0.394532	0.809867	0.572876	0.377835	0.431246	0.327941	0.258745	0.681785	0.375736	0.270675	0.301018	0.348365	0.352253	0.349716	0.356124	0.351762
1148NEG	Y	Cer(d18:1/22:0)+HCOO	Cer(d40:1)+HCOO	Cer	(d18:1/22:0)	(d18:1)	(22:0)			C41 H80 O5 N1	666.604	14.4237	0.0064805	1.65009e-06	3.759	3.52445	4.39976	3.50582	4.51387	3.06937	2.76925	3.96651	5.80993	5.60303	5.06368	4.63263	7.7148	5.70037	6.93342	7.24494	3.70644	3.42297	3.84752	3.09924	4.60833	3.76938	3.18415	3.39558	4.09636	4.15744	4.11703	4.12244	4.08564
1150NEG	Y	Cer(d16:0+pO/23:1)+HCOO	Cer(d39:1+pO)+HCOO	Cer	(d16:0+pO/23:1)	(d16:0+pO)	(23:1)			C40 H78 O6 N1	668.583	12.2037	0.0753527	5.8958e-06	0.0377123	0.0456506	0.0584671	0.0513459	0.110081	0.0398709	0.0358407	0.0843727	0.14296	0.125388	0.169268	0.139944	0.224315	0.190906	0.127528	0.234759	0.0392772	0.0622181	0.0519334	0.0380344	0.153508	0.0541608	0.0359224	0.0349073	0.0981907	0.0820179	0.0817315	0.0827474	0.0845988
1152NEG	Y	Cer(d18:0+pO/20:1+O)+HCOO	Cer(d38:1+pO+O)+HCOO	Cer	(d18:0+pO/20:1+O)	(d18:0+pO)	(20:1+O)			C39 H76 O7 N1	670.563	11.234	0.031042	9.85741e-14	0.0174377	0.0277465	0.0445192	0.0253619	0.0669089	0.0364128	0.0282932	0.0595165	0.959562	0.89271	1.12074	0.813393	1.0223	0.849275	0.658976	0.995818	0.0741474	0.0724581	0.0405656	0.0199206	0.0782914	0.0431539	0.0334386	0.0429867	0.193925	0.197601	0.187839	0.206611	0.197837
1153NEG	Y	Cer(d18:0+pO/21:0)+HCOO	Cer(d39:0+pO)+HCOO	Cer	(d18:0+pO/21:0)	(d18:0+pO)	(21:0)			C40 H80 O6 N1	670.599	12.8928	0.173045	1.29928e-10	0.0149923	0.0149931	0.0246347	0.0131272	0.0209965	0.0172916	0.00844751	0.0151409	0.152658	0.213285	0.24339	0.123053	0.41944	0.198101	0.177944	0.139169	0.0238943	0.045641	0.0282634	0.0130616	0.0641375	0.0334072	0.0176527	0.0202497	0.0553399	0.0818183	0.0558051	0.0557387	0.0586744
1154NEG	Y	PE(32:1p)-H	PE(32:1p)-H	PE	(32:1p)	(32:1p)				C37 H71 O7 N1 P1	672.497	10.9084	0.0392031	0.0130375	1.30785	0.95052	1.12348	0.578584	0.879693	0.56711	0.628884	0.880155	1.27426	1.19266	0.931455	0.917227	1.80638	1.3562	1.46348	1.12158	0.833889	0.866598	1.25478	1.06361	1.16269	1.05066	0.905687	0.813262	1.04856	0.953433	0.994781	1.04823	1.0458
1156NEG	Y	Cer(d17:1/24:2)+HCOO	Cer(d41:3)+HCOO	Cer	(d17:1/24:2)	(d17:1)	(24:2)			C42 H78 O5 N1	676.589	12.8648	0.0149112	0.0197853	0.142313	0.196857	0.200761	0.211877	0.199527	0.127062	0.146209	0.239832	0.150005	0.114736	0.08617	0.0928302	0.164672	0.133903	0.170804	0.152546	0.148328	0.174786	0.157787	0.124451	0.156847	0.134398	0.106386	0.130714	0.137213	0.132752	0.138468	0.137133	0.137095
1159NEG	Y	Cer(d17:0+pO/23:2)+HCOO	Cer(d40:2+pO)+HCOO	Cer	(d17:0+pO/23:2)	(d17:0+pO)	(23:2)			C41 H78 O6 N1	680.583	11.9061	0.0355951	2.23706e-06	0.0219463	0.0181567	0.020808	0.0105402	0.0293445	0.0332173	0.0143781	0.0296105	0.0654541	0.0666156	0.0836183	0.0589837	0.10426	0.0870791	0.0850575	0.127858	0.0455543	0.0121528	0.0408759	0.0300914	0.0527319	0.0448747	0.0209431	0.0331724	0.0441853	0.0413657	0.0406287	0.0399293	0.0412246
1163NEG	Y	Cer(d18:1+hO/22:0)+HCOO	Cer(d40:1+hO)+HCOO	Cer	(d18:1+hO/22:0)	(d18:1+hO)	(22:0)			C41 H80 O6 N1	682.599	12.6932	0.0055902	7.17125e-09	0.308027	0.354139	0.462085	0.284281	0.559917	0.376136	0.305851	0.507727	1.31634	1.31648	1.55055	1.23578	2.00328	1.5757	1.36328	2.00166	0.431949	0.489068	0.515008	0.358514	1.16621	0.469364	0.34109	0.381342	0.674928	0.680922	0.677308	0.678592	0.674293
1164NEG	Y	Cer(d15:0+pO/25:1)+HCOO	Cer(d40:1+pO)+HCOO	Cer	(d15:0+pO/25:1)	(d15:0+pO)	(25:1)			C41 H80 O6 N1	682.599	13.9004	0.0116231	0.00500231	0.131841	0.106746	0.094793	0.0906572	0.477675	0.121272	0.0791257	0.561597	0.370973	0.298891	0.262072	0.327764	0.480097	0.223324	0.354215	0.371269	0.0772464	0.168038	0.143724	0.0720861	0.172234	0.175035	0.221768	0.115477	0.162698	0.164914	0.160655	0.166081	0.164353
1167NEG	Y	PE(14:0/18:2)-H	PE(32:2)-H	PE	(14:0/18:2)	(14:0)	(18:2)			C37 H69 O8 N1 P1	686.477	9.45413	0.110959	0.000651276	0.424792	0.677606	0.808471	0.334634	1.13921	0.318199	0.520273	0.334251	1.23958	1.34254	1.09994	0.796381	2.58526	1.31128	1.32041	1.17809	0.445967	0.774499	1.17312	0.898484	1.00233	0.634872	0.744441	0.353443	0.697348	0.632344	0.699932	0.76148	0.710297
1170NEG	Y	PE(16:0/16:1)-H	PE(32:1)-H	PE	(16:0/16:1)	(16:0)	(16:1)			C37 H71 O8 N1 P1	688.492	8.08574	0.0198531	0.0200885	0.138102	0.154996	0.199509	0.128126	0.254452	0.172853	0.138863	0.187994	0.249091	0.523436	0.195675	0.152611	0.482045	0.217411	0.288088	0.292952	0.176349	0.183331	0.143192	0.149401	0.22802	0.1475	0.25731	0.351359	0.221814	0.214204	0.228039	0.220994	0.221755
1175NEG	Y	Cer(d42:3)+HCOO	Cer(d42:3)+HCOO	Cer	(d42:3)	(d42:3)				C43 H80 O5 N1	690.604	14.369	0.0416723	0.00574804	0.0213889	0.0356481	0.0359048	0.0332441	0.0491822	0.0185821	0.0160917	0.0410049	0.0542933	0.0650464	0.0391325	0.0404002	0.0715111	0.0345176	0.0481287	0.0570278	0.0248906	0.0245837	0.0207983	0.0272085	0.0414853	0.0249478	0.0564486	0.0166432	0.0293774	0.0297971	0.0296968	0.0285971	0.03108
1180NEG	Y	Cer(d16:0+pO/25:1)+HCOO	Cer(d41:1+pO)+HCOO	Cer	(d16:0+pO/25:1)	(d16:0+pO)	(25:1)			C42 H82 O6 N1	696.615	13.0326	0.00881217	0.0026724	0.35285	0.420326	0.523701	0.343282	0.705668	0.327565	0.377139	0.536994	0.556482	0.620253	0.644896	0.561237	0.948267	0.712607	0.674237	0.893734	0.414836	0.511917	0.472172	0.40254	0.853116	0.46024	0.341072	0.39077	0.537028	0.545244	0.544542	0.543384	0.533962
1182NEG	Y	PE(16:0p/18:2)-H	PE(34:2p)-H	PE	(16:0p/18:2)	(16:0p)	(18:2)			C39 H73 O7 N1 P1	698.513	11.0906	0.0101493	0.00439237	9.15968	6.02125	7.47241	6.01554	8.0533	5.44804	5.36771	7.56933	9.75667	7.82031	7.48836	7.4841	11.6797	9.32473	11.5192	11.1747	6.83327	5.00052	8.33389	7.73922	7.8326	8.50136	5.88117	6.33041	7.20936	7.08182	7.16863	7.07477	7.13661
1184NEG	Y	Cer(d18:0+pO/23:0)+HCOO	Cer(d41:0+pO)+HCOO	Cer	(d18:0+pO/23:0)	(d18:0+pO)	(23:0)			C42 H84 O6 N1	698.63	13.9686	0.073425	1.04712e-06	0.0040852	0.0262004	0.0108913	0.0221214	0.0325392	0.00896892	0.00295701	0.022459	0.122086	0.1573	0.183377	0.0937335	0.278889	0.181674	0.235028	0.0905561	0.0262544	0.0810768	0.0198806	0.00811605	0.0485363	0.0227459	0.0208741	0.0137049	0.056153	0.0568312	0.0660192	0.0567126	0.0567058
1186NEG	Y	PE(34:2e)-H	PE(34:2e)-H	PE	(34:2e)	(34:2e)				C39 H75 O7 N1 P1	700.529	9.91409	0.0243804	2.65892e-05	0.485665	0.676355	0.547343	0.56913	0.628449	0.521113	0.508631	0.527844	1.1755	0.900934	0.583615	0.650884	1.14021	0.918078	1.22903	1.00646	0.785434	0.420299	0.385138	0.511795	0.550303	0.501434	0.400723	0.556328	0.748426	0.700627	0.740842	0.717667	0.715761
1189NEG	Y	PE(34:0p)-H	PE(34:0p)-H	PE	(34:0p)	(34:0p)				C39 H77 O7 N1 P1	702.544	12.7327	0.00347533	0.0417776	2.22667	2.53702	2.39095	2.71813	4.52013	2.82613	2.73474	4.25882	2.39392	2.2858	1.48024	1.29353	1.93141	2.93326	2.23846	2.01161	4.01213	1.38321	1.64621	2.06506	2.02333	2.11159	2.35873	3.00728	2.98182	2.97765	2.97867	2.98512	2.96635
1190NEG	Y	PG(32:0p)-H	PG(32:0p)-H	PG	(32:0p)	(32:0p)				C38 H74 O9 N0 P1	705.508	11.5671	0.00843851	4.39612e-10	0.644757	0.584681	0.704498	0.580724	0.66007	0.512586	0.531889	0.641759	0.251997	0.285468	0.135954	0.177181	0.220169	0.16187	0.173191	0.375634	0.827967	0.66065	0.734047	0.773794	0.609532	0.624926	0.596547	0.652983	0.523996	0.517609	0.527549	0.522294	0.523933
1193NEG	Y	Cer(d42:2+pO)+HCOO	Cer(d42:2+pO)+HCOO	Cer	(d18:0+pO/24:2)	(d18:0+pO)	(24:2)			C43 H82 O6 N1	708.615	13.8262	0.0140482	3.00527e-14	0.0388078	0.0312761	0.0304271	0.0232726	0.0450124	0.0234469	0.0154346	0.0408762	0.630781	0.517314	0.412937	0.43318	0.641138	0.257403	0.631182	0.337855	0.0370158	0.0281476	0.0375921	0.0335397	0.0423617	0.030352	0.0554901	0.0271559	0.104296	0.105679	0.104548	0.10443	0.105255
1194NEG	Y	Cer(d16:1+hO/26:1)+HCOO	Cer(d42:2+hO)+HCOO	Cer	(d16:1+hO/26:1)	(d16:1+hO)	(26:1)			C43 H82 O6 N1	708.615	12.9112	0.00993182	1.69902e-09	0.185817	0.149665	0.212437	0.133157	0.256532	0.27303	0.131689	0.221804	1.00703	0.587271	0.925763	0.727363	1.19942	0.707026	1.15352	1.25284	0.34741	0.126405	0.220587	0.245486	0.311128	0.300063	0.144637	0.21347	0.383835	0.38868	0.388035	0.384963	0.394874
1195NEG	Y	Cer(d18:1+hO/24:1)+HCOO	Cer(d42:2+hO)+HCOO	Cer	(d18:1+hO/24:1)	(d18:1+hO)	(24:1)			C43 H82 O6 N1	708.615	12.6509	0.0241067	2.46871e-11	0.0582456	0.0497857	0.0776989	0.0350313	0.0948747	0.0727409	0.0410479	0.0820777	0.44729	0.384665	0.386303	0.272703	0.563587	0.394254	0.438051	0.493335	0.104106	0.0623822	0.0941019	0.0745114	0.153141	0.0864593	0.0640921	0.0719285	0.122332	0.12395	0.122705	0.128562	0.119441
1196NEG	Y	Cer(d18:0+pO/24:2)+HCOO	Cer(d42:2+pO)+HCOO	Cer	(d18:0+pO/24:2)	(d18:0+pO)	(24:2)			C43 H82 O6 N1	708.615	12.9234	0.0446519	0.0110518	0.0346391	0.0134278	0.0177187	0.0112472	0.0205013	0.0475525	0.0140701	0.0472541	0.0403697	0.0420006	0.0435125	0.0300551	0.218567	0.0370776	0.0489472	0.129338	0.0656459	0.0237267	0.0432924	0.047022	0.0229217	0.0485594	0.0296758	0.0445789	0.0187184	0.0192877	0.0188211	0.0209674	0.0187925
1200NEG	Y	PE(14:0/20:4)-H	PE(34:4)-H	PE	(14:0/20:4)	(14:0)	(20:4)			C39 H69 O8 N1 P1	710.477	9.20416	0.0381653	0.000505194	0.235431	0.206329	0.305366	0.21808	0.344564	0.199065	0.167096	0.221768	0.573153	0.507368	0.277367	0.518629	1.09393	0.520889	0.965649	0.687228	0.301085	0.585432	0.70093	0.263491	0.78476	0.474052	0.230248	0.243916	0.359696	0.36628	0.359697	0.363647	0.396552
1202NEG	Y	Cer(d17:0+pO/25:1)+HCOO	Cer(d42:1+pO)+HCOO	Cer	(d17:0+pO/25:1)	(d17:0+pO)	(25:1)			C43 H84 O6 N1	710.63	15.0351	0.0122695	1.79619e-12	0.137382	0.176214	0.140798	0.109895	0.377158	0.161258	0.0961554	0.474095	2.88548	2.5521	2.09765	2.4076	3.41829	1.48184	2.84262	2.10758	0.177047	0.177526	0.194932	0.107635	0.22475	0.14512	0.163895	0.162651	0.544404	0.553797	0.55036	0.54032	0.558598
1204NEG	Y	PE(16:0/18:3)-H	PE(34:3)-H	PE	(16:0/18:3)	(16:0)	(18:3)			C39 H71 O8 N1 P1	712.492	9.65328	0.0107125	8.67606e-05	1.5292	1.07006	1.52076	1.09737	1.65135	0.809333	0.855154	1.33337	3.07938	3.02699	2.65973	3.15572	5.05683	3.10547	4.62541	2.75329	0.830298	1.75461	3.23992	1.53083	3.00407	2.01034	0.859689	0.754079	1.71414	1.69178	1.70196	1.74178	1.70206
1205NEG	Y	PE(16:1/18:2)-H	PE(34:3)-H	PE	(16:1/18:2)	(16:1)	(18:2)			C39 H71 O8 N1 P1	712.492	7.43422	0.138037	3.79292e-10	0.100283	0.0971944	0.18996	0.173426	0.188528	0.120205	0.091169	0.132092	1.33395	1.12337	0.661179	0.563336	1.87051	0.516753	1.20662	1.24848	0.204318	0.161024	0.131587	0.153269	0.187347	0.124485	0.266178	0.0975314	0.264475	0.365836	0.279447	0.265308	0.274154
1207NEG	Y	Cer(d18:0+pO/24:0)+HCOO	Cer(d42:0+pO)+HCOO	Cer	(d18:0+pO/24:0)	(d18:0+pO)	(24:0)			C43 H86 O6 N1	712.646	14.9313	0.00338098	8.90422e-08	1.09417	1.76663	2.20978	1.96228	2.80043	1.66348	2.04471	1.81551	4.47424	4.67113	4.08924	3.81715	6.55609	3.83889	4.99281	6.78216	1.48608	1.29994	1.47202	1.52392	3.31001	1.21856	1.67887	1.49157	2.10019	2.08214	2.08145	2.08773	2.08768
1209NEG	Y	PE(16:0/18:2)-H	PE(34:2)-H	PE	(16:0/18:2)	(16:0)	(18:2)			C39 H73 O8 N1 P1	714.508	10.5683	0.00999422	0.00263745	17.6546	12.9814	18.2898	14.4451	25.0616	13.6151	11.9282	21.403	28.2543	31.3871	19.1114	25.6162	54.9073	25.6209	32.1736	33.3273	13.9067	20.3356	32.4735	20.8762	33.5139	22.5766	16.6845	13.4324	20.2719	19.8819	19.8177	20.1386	19.8178
1211NEG	Y	PE(16:0/18:1)-H	PE(34:1)-H	PE	(16:0/18:1)	(16:0)	(18:1)			C39 H75 O8 N1 P1	716.524	9.19401	0.00743659	5.64606e-05	0.708373	0.946501	0.644347	0.427833	0.77827	0.481583	0.359779	0.712179	1.53782	1.84303	0.745379	1.07588	2.21997	0.938263	1.56623	1.53827	0.617968	0.541031	0.554198	0.476108	0.864875	0.566517	0.56017	1.00396	0.788945	0.780317	0.778174	0.779865	0.782935
1213NEG	Y	PE(18:0/16:0)-H	PE(34:0)-H	PE	(18:0/16:0)	(18:0)	(16:0)			C39 H77 O8 N1 P1	718.539	10.225	0.0335908	0.00612273	2.46075	2.48123	2.21902	1.52956	2.90062	2.03946	1.24015	3.24529	3.59079	4.23204	1.98541	2.12215	5.11281	3.12622	4.74206	4.66492	2.62112	2.34403	1.7707	1.72684	2.92262	2.20045	1.6132	2.39807	2.65358	2.66496	2.58214	2.63445	2.61322
1215NEG	Y	PG(16:0/16:1)-H	PG(32:1)-H	PG	(16:0/16:1)	(16:0)	(16:1)			C38 H72 O10 N0 P1	719.487	9.22924	0.0283453	0.0188144	0.144226	0.0815515	0.0730418	0.0490232	0.0559262	0.0583464	0.0502323	0.0597533	0.127827	0.120746	0.0517612	0.0911511	0.190345	0.0912102	0.157035	0.140599	0.0900769	0.0982487	0.152809	0.122443	0.12383	0.114587	0.0970465	0.0535346	0.101072	0.100867	0.101417	0.105246	0.108248
1220NEG	Y	PC(14:0/14:0)+HCOO	PC(28:0)+HCOO	PC	(14:0/14:0)	(14:0)	(14:0)			C37 H73 O10 N1 P1	722.498	8.81659	0.0216459	0.000263876	0.43991	0.349482	0.309765	0.137293	0.19008	0.116938	0.117387	0.16374	0.370409	0.43951	0.578799	0.392816	0.833149	0.675919	0.526672	0.510299	0.245034	0.280567	0.485948	0.456265	0.459663	0.424156	0.349427	0.226245	0.337341	0.3521	0.330352	0.342957	0.344011
1222NEG	Y	PE(36:4p)-H	PE(36:4p)-H	PE	(36:4p)	(36:4p)				C41 H73 O7 N1 P1	722.513	10.3963	0.172323	0.0109275	1.33057	0.713182	1.31949	0.734219	0.799553	0.509269	0.533932	0.881893	1.88163	1.08302	1.2647	1.31889	2.10104	1.28558	2.04935	1.95443	0.73173	0.518168	0.847686	0.697896	1.06435	3.39126	0.399113	0.588788	0.811837	1.18367	0.812579	0.813997	0.812395
1226NEG	Y	PE(36:3p)-H	PE(36:3p)-H	PE	(36:3p)	(36:3p)				C41 H75 O7 N1 P1	724.529	11.1679	0.00828912	0.0037904	7.07649	5.96198	6.41548	6.3694	7.2373	4.83109	4.68808	6.90254	8.85554	6.50412	7.06621	6.96156	10.123	8.44585	10.0465	10.5555	5.93864	5.24778	7.72841	6.84176	7.36963	7.74693	4.40971	5.55645	6.49199	6.54009	6.4919	6.54139	6.44294
1227NEG	Y	PE(36:3p)-H	PE(36:3p)-H	PE	(36:3p)	(36:3p)				C41 H75 O7 N1 P1	724.529	9.2444	0.0174854	5.643e-07	0.0920971	0.113446	0.0925263	0.116259	0.0974043	0.0627842	0.0788152	0.0829613	0.29631	0.223092	0.146014	0.161978	0.385145	0.231435	0.386426	0.35408	0.149958	0.066211	0.0493482	0.0812171	0.106167	0.0633839	0.057247	0.101497	0.137328	0.137857	0.136322	0.138089	0.131911
1229NEG	Y	Cer(d15:0+pO/28:1)+HCOO	Cer(d43:1+pO)+HCOO	Cer	(d15:0+pO/28:1)	(d15:0+pO)	(28:1)			C44 H86 O6 N1	724.646	14.0903	0.0172368	0.0238296	0.0650573	0.0544756	0.121644	0.058583	0.108695	0.0881287	0.0448231	0.077706	0.125198	0.145445	0.0931818	0.0760841	0.25921	0.110655	0.214735	0.131561	0.111483	0.167168	0.122783	0.0702374	0.269826	0.141954	0.0648452	0.0756764	0.111147	0.108781	0.107079	0.106968	0.106965
1233NEG	Y	Cer(d18:1+hO/24:0+O)+HCOO	Cer(d42:1+hO+O)+HCOO	Cer	(d18:1+hO/24:0+O)	(d18:1+hO)	(24:0+O)			C43 H84 O7 N1	726.625	13.209	0.00351502	5.12346e-15	0.196385	0.196816	0.295836	0.223496	0.555946	0.174071	0.255992	0.416257	9.37571	9.81801	8.26279	6.79193	12.3827	7.90525	9.23635	8.55648	0.606805	0.543167	0.363236	0.2468	0.738061	0.269952	0.236892	0.316935	1.9477	1.96629	1.96404	1.95471	1.95472
1235NEG	Y	Cer(d18:0+pO/25:0)+HCOO	Cer(d43:0+pO)+HCOO	Cer	(d18:0+pO/25:0)	(d18:0+pO)	(25:0)			C44 H88 O6 N1	726.662	15.1217	0.0112043	2.57245e-05	0.0952708	0.102585	0.210401	0.136174	0.157057	0.124264	0.0813291	0.0936124	0.411641	0.613319	0.25807	0.22876	0.956823	0.364694	0.529332	0.33103	0.182223	0.248457	0.159071	0.103338	0.420525	0.173921	0.1054	0.119575	0.222377	0.228759	0.222542	0.223214	0.223205
1236NEG	Y	PE(17:1/18:1)-H	PE(35:2)-H	PE	(17:1/18:1)	(17:1)	(18:1)			C40 H75 O8 N1 P1	728.524	10.9305	0.112897	0.000511675	1.19899	0.968769	1.10434	1.05477	1.50245	0.862801	1.16931	1.44603	2.40497	1.83472	1.10668	2.28348	2.58614	1.41649	2.05627	2.35914	0.765368	1.11396	1.56743	1.29693	1.51535	1.35524	0.861687	0.78495	1.17569	1.22945	1.19656	1.22725	1.53963
1238NEG	Y	Cer(d17:0+pO/25:0+O)+HCOO	Cer(d42:0+pO+O)+HCOO	Cer	(d17:0+pO/25:0+O)	(d17:0+pO)	(25:0+O)			C43 H86 O7 N1	728.641	14.1436	0.0293206	0.0482317	0.119636	0.105113	0.177781	0.111138	0.281207	0.101906	0.116952	0.156039	0.247153	0.887273	0.0810704	0.20097	0.781635	0.157886	0.455701	0.245778	0.272782	0.434137	0.213081	0.115075	0.286247	0.173646	0.14496	0.234156	0.21223	0.197659	0.197242	0.198793	0.197004
1243NEG	Y	PS(16:0/16:1)-H	PS(32:1)-H	PS	(16:0/16:1)	(16:0)	(16:1)			C38 H71 O10 N1 P1	732.482	9.10367	0.056647	2.19288e-05	0.442866	0.473092	0.394888	0.274267	0.309923	0.286695	0.303903	0.209677	0.569742	0.652307	0.601146	0.604538	1.15151	0.812815	0.849115	0.518314	0.373093	0.467984	0.515746	0.453362	0.370214	0.472814	0.448029	0.254735	0.430363	0.447181	0.396408	0.382027	0.422938
1246NEG	Y	PE(16:1/20:4)-H	PE(36:5)-H	PE	(16:1/20:4)	(16:1)	(20:4)			C41 H71 O8 N1 P1	736.492	9.46902	0.0187748	0.00790176	1.25082	0.940996	1.13101	0.835462	0.838226	0.482232	0.616545	0.965946	1.82789	1.48014	1.19234	1.82128	3.20829	1.66685	2.95705	1.82395	0.539059	1.7051	2.6403	1.15883	2.42799	1.74727	0.628062	0.562766	1.22529	1.22994	1.21793	1.26331	1.21472
1247NEG	Y	PE(36:5)-H	PE(36:5)-H	PE	(36:5)	(36:5)				C41 H71 O8 N1 P1	736.492	7.1949	0.0667091	0.00107303	0.0231654	0.0281237	0.100802	0.0782218	0.0490987	0.0683437	0.0398312	0.0550326	0.229006	0.337857	0.0522295	0.0638895	0.560544	0.164863	0.23256	0.190865	0.0916576	0.132326	0.112082	0.0774342	0.16872	0.0605161	0.0643867	0.0694412	0.089953	0.0754603	0.0853372	0.0882148	0.0896684
1250NEG	Y	Cer(d18:1/27:0)+HCOO	Cer(d45:1)+HCOO	Cer	(d18:1/27:0)	(d18:1)	(27:0)			C46 H90 O5 N1	736.682	17.047	0.0152207	0.0220511	0.017996	0.0141512	0.0431583	0.0373805	0.022399	0.0480461	0.0170575	0.0105698	0.0448255	0.0488776	0.00692933	0.0194218	0.0781641	0.0116978	0.0898553	0.0241332	0.0603654	0.10578	0.0929508	0.0369061	0.0856625	0.0729469	0.0366622	0.0379645	0.0507785	0.0522428	0.0511577	0.0512759	0.0498618
1252NEG	Y	PE(18:2/18:2)-H	PE(36:4)-H	PE	(18:2/18:2)	(18:2)	(18:2)			C41 H73 O8 N1 P1	738.508	9.87356	0.0157386	6.51141e-07	2.70984	1.67508	2.35497	1.74469	1.86792	1.27637	1.39847	1.95258	5.73614	4.28246	4.27208	7.15206	8.85818	4.19796	6.52537	4.90583	1.45014	1.87333	3.83283	2.14769	3.19869	2.54884	1.27817	1.52794	2.61272	2.59227	2.49873	2.58808	2.56356
1253NEG	Y	Cer(d44:1+O)+HCOO	Cer(d44:1+O)+HCOO	Cer	(d44:1+O)	(d44:1+O)				C45 H88 O6 N1	738.662	14.8697	0.00307697	0.0197911	1.12119	1.42668	1.943	1.64734	2.7248	1.72921	1.72005	1.75276	1.88922	2.01744	1.98655	1.89825	2.58826	2.32424	2.15963	2.65	1.76055	1.60849	1.65969	1.63768	2.31391	1.5378	1.2969	1.67731	1.86286	1.85047	1.84637	1.85199	1.85198
1255NEG	Y	PE(16:0/20:3)-H	PE(36:3)-H	PE	(16:0/20:3)	(16:0)	(20:3)			C41 H75 O8 N1 P1	740.524	10.6809	0.00670314	3.17115e-05	12.3052	8.38553	10.6803	7.4805	9.05946	5.30501	6.16931	9.93183	18.4303	17.9985	16.7699	19.6975	28.1112	17.4062	24.5572	18.9735	5.69096	9.75006	18.9982	10.6911	13.6601	12.4081	7.01173	6.01903	11.2267	11.2993	11.2266	11.2069	11.1125
1257NEG	Y	Cer(d18:0+pO/26:0)+HCOO	Cer(d44:0+pO)+HCOO	Cer	(d18:0+pO/26:0)	(d18:0+pO)	(26:0)			C45 H90 O6 N1	740.677	15.7679	0.0322727	1.26516e-07	0.00807336	0.013494	0.0215957	0.0172506	0.0203758	0.0164931	0.0068053	0.013036	0.15101	0.16318	0.0705465	0.0630741	0.290301	0.117832	0.299917	0.0965146	0.0535709	0.0739829	0.0368119	0.0176169	0.0936173	0.0321754	0.0219231	0.0331557	0.0502455	0.0516514	0.0502149	0.0469957	0.050156
1258NEG	Y	PE(18:0/18:2)-H	PE(36:2)-H	PE	(18:0/18:2)	(18:0)	(18:2)			C41 H77 O8 N1 P1	742.539	9.44897	0.0393107	3.32074e-07	0.34403	0.406549	0.657264	0.318151	0.526898	0.375386	0.372361	0.461515	2.71339	2.84902	0.932672	0.726284	4.48308	1.91559	2.98849	3.34134	0.775088	0.659903	0.700126	0.413309	0.802886	0.635944	0.588896	0.42685	0.850087	0.844966	0.833815	0.852249	0.854356
1259NEG	Y	PE(18:0/18:2)-H	PE(36:2)-H	PE	(18:0/18:2)	(18:0)	(18:2)			C41 H77 O8 N1 P1	742.539	11.4851	0.0093445	0.000272221	59.0218	36.9726	49.8399	37.9272	48.0949	27.957	28.6696	44.9944	88.4169	71.8831	52.9585	83.5247	130.104	64.3115	81.8598	77.4054	33.4171	56.7672	72.2465	51.7907	60.2258	55.2125	35.2292	32.1625	48.7916	48.9775	48.7936	48.9011	47.875
1264NEG	Y	PE(18:0/18:1)-H	PE(36:1)-H	PE	(18:0/18:1)	(18:0)	(18:1)			C41 H79 O8 N1 P1	744.555	10.2075	0.0231768	6.41352e-06	0.724401	1.02568	0.9466	0.797606	0.930243	0.674894	0.463542	0.991931	1.92088	2.09414	2.95096	1.1957	3.00151	1.80947	3.43921	2.13711	0.91257	1.14103	2.32787	1.01704	0.80258	1.14458	0.995814	0.937926	1.30774	1.26357	1.24246	1.21953	1.25896
1266NEG	Y	SM(d18:2/16:0)+HCOO	SM(d34:2)+HCOO	SM	(d18:2/16:0)	(d18:2)	(16:0)			C40 H78 O8 N2 P1	745.55	8.91648	0.0488409	0.0449001	1.97422	1.51997	1.21301	1.6512	2.09283	1.64588	1.42395	1.73927	1.54468	1.43846	2.32264	2.21041	2.11496	2.47306	2.33389	1.86668	1.85808	1.97613	2.12461	2.47651	2.6361	2.57104	1.74178	1.52491	2.19853	2.23972	2.1917	2.47056	2.19764
1271NEG	Y	SM(d18:1/16:0)+HCOO	SM(d34:1)+HCOO	SM	(d18:1/16:0)	(d18:1)	(16:0)			C40 H80 O8 N2 P1	747.566	9.93181	0.00687765	0.000749868	69.5713	68.5829	60.6006	64.7043	84.7057	63.5557	55.2796	71.8103	80.0729	78.6877	85.6844	77.6554	93.5158	98.7609	91.9943	79.435	71.3982	77.8526	74.2301	78.4175	81.3569	79.1422	65.3128	60.5103	76.6795	77.4051	78.1542	77.9992	77.5283
1272NEG	Y	PC(16:1/14:0)+HCOO	PC(30:1)+HCOO	PC	(16:1/14:0)	(16:1)	(14:0)			C39 H75 O10 N1 P1	748.513	8.97823	0.0568016	0.00988288	1.5812	1.20492	1.15497	0.768773	0.820212	0.62607	0.57085	0.676284	1.30692	1.17247	1.54464	1.45663	2.2159	1.94673	2.14675	1.1783	0.78054	1.73795	2.82777	1.52538	2.09257	1.70945	1.28783	0.703599	1.30542	1.19789	1.22232	1.10495	1.16606
1275NEG	Y	Cer(d18:1/28:1)+HCOO	Cer(d46:2)+HCOO	Cer	(d18:1/28:1)	(d18:1)	(28:1)			C47 H90 O5 N1	748.682	16.714	0.0223218	8.76982e-16	0.0162441	0.0118035	0.0150634	0.00993846	0.0144418	0.0144369	0.0086972	0.012591	0.141924	0.113936	0.116773	0.0993114	0.150964	0.0878695	0.132857	0.102562	0.0144669	0.0138547	0.0161648	0.0128241	0.0246453	0.013578	0.0152363	0.0116348	0.0299919	0.0284135	0.0301524	0.0294157	0.0294273
1277NEG	Y	SM(d16:0/18:0)+HCOO	SM(d34:0)+HCOO	SM	(d16:0/18:0)	(d16:0)	(18:0)			C40 H82 O8 N2 P1	749.581	10.3431	0.0327793	0.000322582	2.67304	2.6683	2.05486	1.66704	2.33498	1.68544	1.22191	2.0829	2.78336	3.48141	3.35419	2.28129	3.53014	3.37958	3.58218	3.00915	2.12588	1.70452	2.34561	2.39313	2.29546	2.69127	2.23239	1.91218	2.39543	2.47578	2.45606	2.2751	2.49142
1278NEG	Y	PC(16:0/14:0)+HCOO	PC(30:0)+HCOO	PC	(16:0/14:0)	(16:0)	(14:0)			C39 H77 O10 N1 P1	750.529	9.9407	0.0129953	0.00423179	16.2654	14.1033	13.8149	11.1107	11.9104	8.2003	8.69874	12.0577	14.0119	15.1019	15.9831	14.2455	22.1117	19.7856	15.6459	17.2223	13.1339	16.1252	17.778	16.8823	17.2979	17.4562	15.9225	10.8141	14.0634	14.0765	14.0877	14.0488	13.8353
1283NEG	Y	PE(18:0p/20:3)-H	PE(38:3p)-H	PE	(18:0p/20:3)	(18:0p)	(20:3)			C43 H79 O7 N1 P1	752.56	12.3358	0.0839477	0.0163942	4.40902	3.13917	3.98679	3.45659	4.11541	2.87892	2.25122	3.60043	2.04224	1.97058	0.969477	1.82938	2.98067	3.00969	3.56257	3.04682	3.26722	3.69107	4.25661	3.62322	3.5688	3.86346	2.26353	3.04446	3.22807	3.18702	3.16172	3.16866	3.20592
1284NEG	Y	Cer(d45:1+O)+HCOO	Cer(d45:1+O)+HCOO	Cer	(d45:1+O)	(d45:1+O)				C46 H90 O6 N1	752.677	15.4397	0.0655882	0.00035769	0.0814363	0.0684815	0.0816034	0.0653455	0.140364	0.0625961	0.0647015	0.079734	0.0833764	0.0878549	0.114197	0.0798419	0.12932	0.114582	0.0927836	0.141073	0.160031	0.143436	0.120996	0.123149	0.175392	0.143242	0.098114	0.121181	0.159478	0.136909	0.136496	0.137471	0.136353
1285NEG	Y	Cer(d18:0+pO/27:1)+HCOO	Cer(d45:1+pO)+HCOO	Cer	(d18:0+pO/27:1)	(d18:0+pO)	(27:1)			C46 H90 O6 N1	752.677	15.2219	0.0199203	0.00138896	0.012049	0.00908824	0.0242506	0.015071	0.0268767	0.0227071	0.00883855	0.0114508	0.0323861	0.0458879	0.0232346	0.0238304	0.0730336	0.03244	0.0642915	0.0349854	0.0350791	0.0409359	0.0355705	0.0182962	0.0535333	0.0355598	0.0137112	0.0187961	0.0267908	0.0268848	0.027081	0.0267938	0.0265296
1289NEG	Y	PE(18:0p/20:2)-H	PE(38:2p)-H	PE	(18:0p/20:2)	(18:0p)	(20:2)			C43 H81 O7 N1 P1	754.576	12.7983	0.0131585	0.0187408	1.19566	0.93512	1.11417	1.07312	1.3119	0.84432	0.895016	1.2035	1.51418	1.23665	1.17011	1.12624	1.77476	1.67587	2.24168	1.80572	1.5286	0.983044	1.95511	1.19656	1.32346	1.25661	0.733164	1.18959	1.14193	1.13126	1.14172	1.17462	1.15359
1291NEG	Y	Cer(d18:0+pO/27:0)+HCOO	Cer(d45:0+pO)+HCOO	Cer	(d18:0+pO/27:0)	(d18:0+pO)	(27:0)			C46 H92 O6 N1	754.693	16.3805	0.245317	0.000678082	0.0254198	0.0184684	0.0525477	0.03679	0.0374843	0.0403219	0.0196068	0.021621	0.0764282	0.111872	0.0470449	0.0444025	0.182592	0.0726609	0.100454	0.0592356	0.0527158	0.0699698	0.0535845	0.0318513	0.0836404	0.0490744	0.0246191	0.035266	0.0489497	0.0496934	0.0471777	0.0494792	0.0223443
1293NEG	Y	PS(16:1/18:2)-H	PS(34:3)-H	PS	(16:1/18:2)	(16:1)	(18:2)			C40 H71 O10 N1 P1	756.482	8.34008	0.050279	6.46414e-09	0.0984385	0.173819	0.154124	0.102978	0.231938	0.102144	0.103724	0.0842561	0.442606	0.57344	0.389529	0.382381	0.706298	0.452699	0.733959	0.424888	0.133237	0.187564	0.121193	0.11833	0.186567	0.140974	0.0875258	0.0783545	0.224292	0.241503	0.224969	0.256475	0.237468
1294NEG	Y	PE(19:0/18:2)-H	PE(37:2)-H	PE	(19:0/18:2)	(19:0)	(18:2)			C42 H79 O8 N1 P1	756.555	11.8429	0.151503	0.00633358	0.678964	0.417776	0.625371	0.439434	0.455112	0.366648	0.290419	0.834845	0.728185	1.83717	0.586896	0.858836	1.40487	0.686033	1.74257	0.890531	0.555546	0.895884	1.38895	0.643389	0.907937	0.912076	0.451738	0.428079	0.714933	0.759774	0.7151	0.716654	0.713242
1295NEG	Y	PE(38:1p)-H	PE(38:1p)-H	PE	(38:1p)	(38:1p)				C43 H83 O7 N1 P1	756.591	13.7757	0.0147543	0.00513156	1.08549	0.760077	0.956406	0.772181	1.29791	0.692005	0.657229	1.13993	1.19035	1.07258	1.08404	0.846134	1.43115	1.36462	1.52583	1.31239	0.816874	0.772156	0.941466	0.917138	1.07238	0.908704	0.649082	0.846862	0.934843	0.957897	0.937286	0.940707	0.917919
1298NEG	Y	PS(16:0/18:2)-H	PS(34:2)-H	PS	(16:0/18:2)	(16:0)	(18:2)			C40 H73 O10 N1 P1	758.498	9.33927	0.0310677	2.14264e-09	1.68351	1.8376	1.96591	1.75409	2.39626	1.58288	1.70466	1.56027	4.19791	4.50327	2.70839	3.48381	5.82733	3.8682	4.85712	4.11466	2.24202	2.05926	1.93932	2.02088	1.8885	1.70296	1.57158	2.07035	2.43718	2.40096	2.2763	2.33157	2.37519
1302NEG	Y	PS(16:0/18:1)-H	PS(34:1)-H	PS	(16:0/18:1)	(16:0)	(18:1)			C40 H75 O10 N1 P1	760.513	10.1758	0.0609427	0.00011363	7.56867	6.09401	6.22453	4.20265	4.89609	3.83657	3.86163	4.17387	7.61631	8.57757	7.22694	6.32978	11.7026	8.37377	10.7426	8.39105	5.85988	5.02899	6.09813	6.97038	5.74392	7.07444	5.63077	4.81103	6.93103	6.07092	5.85025	6.12143	6.17268
1303NEG	Y	SM(d34:2+hO)+HCOO	SM(d34:2+hO)+HCOO	SM	(d34:2+hO)	(d34:2+hO)				C40 H78 O9 N2 P1	761.545	8.53328	0.0150429	0.00653364	0.906449	0.693955	0.62894	0.626355	1.00992	0.686315	0.575311	0.851386	0.427896	0.475768	0.635608	0.527599	0.796664	0.72833	0.745961	0.863956	0.859889	0.724646	1.02316	1.12571	1.3169	1.14091	0.801339	0.752039	0.819183	0.825963	0.845292	0.842263	0.84935
1305NEG	Y	PE(18:2/20:4)-H	PE(38:6)-H	PE	(18:2/20:4)	(18:2)	(20:4)			C43 H73 O8 N1 P1	762.508	9.69113	0.0143984	0.0014681	2.67177	2.13485	2.51244	2.16773	2.10235	1.28291	1.49466	2.05683	4.03099	2.40545	3.01649	4.49519	5.64217	3.1156	4.64612	4.09427	1.43335	2.61538	3.79596	2.34214	3.65551	2.89181	1.4711	1.46016	2.50116	2.51491	2.48574	2.58995	2.51382
1310NEG	Y	SM(d34:1+pO)+HCOO	SM(d34:1+pO)+HCOO	SM	(d34:1+pO)	(d34:1+pO)				C40 H80 O9 N2 P1	763.561	8.1644	0.0961917	2.06944e-06	0.137451	0.254584	0.265874	0.308937	0.278343	0.397176	0.235915	0.198305	0.823939	0.788467	0.639955	0.38593	1.16387	1.11767	0.703671	0.95053	0.492853	0.21693	0.418106	0.404407	0.413113	0.403727	0.285743	0.225122	0.458811	0.357781	0.466292	0.460678	0.467461
1313NEG	Y	PC(15:0/16:0)+HCOO	PC(31:0)+HCOO	PC	(15:0/16:0)	(15:0)	(16:0)			C40 H79 O10 N1 P1	764.545	10.366	0.00640651	0.010274	6.38132	9.3065	7.84454	8.04797	9.10222	6.69502	8.5149	11.9332	4.74904	8.24868	19.9997	0.625384	6.42083	6.78742	3.72077	5.40877	13.3284	12.1661	32.7204	13.184	9.09701	23.1224	13.3443	10.6958	8.51186	8.59988	8.49686	8.45524	8.53709
1314NEG	Y	PC(16:0e/16:0)+HCOO	PC(32:0e)+HCOO	PC	(16:0e/16:0)	(16:0e)	(16:0)			C41 H83 O9 N1 P1	764.581	11.5942	0.0150731	7.22634e-08	9.25906	6.36228	7.04465	5.91812	8.03729	5.33018	4.36405	7.54398	13.4606	12.7048	13.1253	11.774	15.6992	14.4382	17.0975	12.5141	7.75761	6.00151	6.64435	9.14562	7.30015	8.69708	8.18074	7.05835	8.31162	8.33645	8.1738	8.31144	8.53126
1317NEG	Y	Cer(d18:0+pO/28:1)+HCOO	Cer(d46:1+pO)+HCOO	Cer	(d18:0+pO/28:1)	(d18:0+pO)	(28:1)			C47 H92 O6 N1	766.693	16.0484	0.00928694	4.82421e-08	0.181799	0.181754	0.21118	0.175992	0.310837	0.173665	0.173499	0.200176	0.410222	0.42957	0.413201	0.382922	0.593164	0.437508	0.510675	0.558884	0.415374	0.346973	0.333378	0.289016	0.511374	0.325407	0.268701	0.309633	0.382468	0.383716	0.391581	0.382422	0.382408
1327NEG	Y	PS(36:2p)-H	PS(36:2p)-H	PS	(36:2p)	(36:2p)				C42 H77 O9 N1 P1	770.534	12.7332	0.0324307	0.0317691	0.784101	0.975024	0.892834	1.05354	1.98149	1.29147	1.13073	1.68132	0.896436	0.820565	0.803965	0.487708	0.540326	1.00711	0.722161	0.622512	1.78044	0.606167	0.544224	0.765745	0.708857	0.935883	0.703079	1.59524	1.36281	1.35421	1.27305	1.25765	1.33009
1328NEG	Y	PE(18:0/20:2)-H	PE(38:2)-H	PE	(18:0/20:2)	(18:0)	(20:2)			C43 H81 O8 N1 P1	770.571	12.2833	0.00740299	0.000807282	4.46035	2.43595	4.04082	2.521	3.09111	1.87275	1.81386	2.84588	4.65595	5.24173	3.30378	6.1351	8.26564	4.48876	8.17297	9.0797	3.39631	3.93709	6.64756	4.14599	5.16761	4.66982	2.92429	2.46823	3.527	3.48913	3.5701	3.53239	3.52705
1329NEG	Y	PG(18:1/18:2)-H	PG(36:3)-H	PG	(18:1/18:2)	(18:1)	(18:2)			C42 H76 O10 N0 P1	771.518	9.53417	0.0444374	0.0265242	1.1162	0.667054	0.784701	0.546412	0.614639	0.388606	0.363384	0.592764	0.896132	0.80547	0.599045	0.68602	1.09006	0.963745	1.02795	1.16051	0.618787	0.666503	1.08254	0.968113	0.965067	0.935608	0.739346	0.648469	0.822826	0.759457	0.77882	0.853652	0.823066
1332NEG	Y	PE(20:0/18:1)-H	PE(38:1)-H	PE	(20:0/18:1)	(20:0)	(18:1)			C43 H83 O8 N1 P1	772.586	13.2538	0.0203914	0.00396346	2.82494	2.15221	2.83003	1.75578	2.73816	1.58545	1.55179	2.45228	3.38698	3.77506	2.42167	2.65567	5.79175	3.46123	4.53501	4.0376	2.15534	2.25471	3.97575	2.68549	3.9398	3.38377	2.45075	2.05898	2.63799	2.78073	2.6511	2.65681	2.63801
1333NEG	Y	SM(d18:0/18:2)+HCOO	SM(d36:2)+HCOO	SM	(d18:0/18:2)	(d18:0)	(18:2)			C42 H82 O8 N2 P1	773.581	10.096	0.0450048	0.000108345	0.824321	0.894006	0.718648	1.09042	1.07527	0.967222	0.802072	0.804134	1.04357	1.13249	1.54697	1.53612	1.08575	1.63796	1.62476	1.23922	0.939896	1.07742	0.856686	1.07508	1.16437	1.10649	1.01942	1.11482	1.25477	1.21219	1.21202	1.09925	1.23274
1334NEG	Y	PS(35:1)-H	PS(35:1)-H	PS	(35:1)	(35:1)				C41 H77 O10 N1 P1	774.529	9.222	0.0263781	0.000162451	5.83252	4.59813	4.60758	4.02038	5.56059	3.9128	2.73883	3.85164	6.68814	7.95773	9.8293	7.88578	11.1874	9.46858	8.20257	5.73095	3.95088	8.65791	8.201	6.88088	7.42167	7.01401	6.59107	4.17518	6.6278	6.50215	6.20719	6.41134	6.6891
1338NEG	Y	SM(d18:0/18:1)+HCOO	SM(d36:1)+HCOO	SM	(d18:0/18:1)	(d18:0)	(18:1)			C42 H84 O8 N2 P1	775.597	11.0051	0.0153376	0.00435878	22.4322	22.4231	21.7374	21.0351	26.4917	20.5541	17.2025	21.9639	23.2384	25.1043	27.4401	24.6354	24.9433	28.3022	29.0493	21.4214	22.7098	22.9155	21.0393	23.49	22.3536	19.673	21.2942	20.6205	23.3903	24.2893	24.1233	24.2589	24.396
1339NEG	Y	PC(16:0/16:1)+HCOO	PC(32:1)+HCOO	PC	(16:0/16:1)	(16:0)	(16:1)			C41 H79 O10 N1 P1	776.545	10.0881	0.0287497	0.0216506	33.1798	30.3521	28.8107	26.0213	27.6772	21.088	18.0685	23.6924	28.3757	29.4627	35.1209	28.9264	46.3345	39.8168	33.7467	29.6242	25.8477	36.6281	42.741	39.8537	40.7201	39.1935	35.3124	21.1386	30.4812	32.506	30.354	30.1652	30.2514
1342NEG	Y	Cer(d18:1/30:1)+HCOO	Cer(d48:2)+HCOO	Cer	(d18:1/30:1)	(d18:1)	(30:1)			C49 H94 O5 N1	776.714	17.9983	0.0136538	7.26667e-16	0.00952288	0.011681	0.0167498	0.0131752	0.0206099	0.0178084	0.0156762	0.0168798	0.159148	0.144285	0.161039	0.131801	0.188788	0.139363	0.159541	0.10323	0.0114789	0.0126055	0.0151829	0.0102102	0.0214473	0.0116516	0.0145675	0.00997769	0.0311666	0.0309917	0.0318644	0.0305698	0.0313001
1343NEG	Y	SM(d20:0/16:0)+HCOO	SM(d36:0)+HCOO	SM	(d20:0/16:0)	(d20:0)	(16:0)			C42 H86 O8 N2 P1	777.613	11.363	0.00904692	0.0094694	1.22395	0.9035	0.842702	0.64026	0.995052	0.656694	0.560847	0.895448	0.857344	1.21024	1.30011	0.816616	1.23314	1.39732	1.27644	1.28443	0.970146	0.71373	0.910687	1.02049	1.02705	1.0617	0.912023	0.946882	0.985122	1.00399	0.992349	1.00518	0.99532
1347NEG	Y	Cer(d16:0/32:1)+HCOO	Cer(d48:1)+HCOO	Cer	(d16:0/32:1)	(d16:0)	(32:1)			C49 H96 O5 N1	778.729	19.4034	0.00666815	9.86888e-05	0.120779	0.184533	0.212744	0.206899	0.233626	0.228363	0.227596	0.188957	0.090935	0.0883083	0.151296	0.129511	0.124155	0.103935	0.142614	0.130698	0.178556	0.162813	0.144055	0.149112	0.210399	0.137895	0.143971	0.161731	0.181788	0.184172	0.182528	0.182316	0.183184
1349NEG	Y	PS(36:5)-H	PS(36:5)-H	PS	(36:5)	(36:5)				C42 H71 O10 N1 P1	780.482	9.65275	0.0505663	2.94314e-05	0.525167	0.394166	0.5842	0.4255	0.693249	0.310484	0.358057	0.482042	1.22208	1.24428	1.57254	1.18411	1.43983	1.20479	1.65332	0.949975	0.38432	0.851976	1.20972	0.571818	1.01429	0.854017	0.266056	0.445925	0.841649	0.817577	0.726804	0.822609	0.817826
1352NEG	Y	PS(18:2/18:2)-H	PS(36:4)-H	PS	(18:2/18:2)	(18:2)	(18:2)			C42 H73 O10 N1 P1	782.498	10.4913	0.0611624	0.000646411	2.2236	1.80318	2.29087	2.50635	4.49966	2.72169	1.8487	3.26469	4.33139	5.03396	4.85896	3.73501	4.55783	3.98827	3.85497	3.54424	2.73096	2.88049	4.12646	3.2176	3.4674	4.80393	2.85797	3.41571	3.94399	4.32406	3.6173	3.78519	3.81773
1354NEG	Y	Cer(d22:0+pO/25:0)+HCOO	Cer(d47:0+pO)+HCOO	Cer	(d22:0+pO/25:0)	(d22:0+pO)	(25:0)			C48 H96 O6 N1	782.724	17.9799	0.0113752	1.8791e-06	0.0249998	0.0190239	0.0185624	0.0145379	0.0350783	0.0120068	0.0140355	0.0207729	0.0247585	0.0251155	0.0293187	0.0309115	0.0398013	0.0296153	0.0317948	0.0441508	0.0646201	0.0550049	0.0393203	0.0458795	0.0740451	0.0482239	0.0394866	0.041481	0.059919	0.0609604	0.0595521	0.0607514	0.0605036
1356NEG	Y	PS(36:3)-H	PS(36:3)-H	PS	(36:3)	(36:3)				C42 H75 O10 N1 P1	784.513	11.3433	0.0243582	0.0439215	3.09343	2.63577	2.73517	2.09914	4.35503	2.7044	2.53109	3.39403	3.13761	4.56116	3.71488	2.36658	3.33054	2.34259	2.99428	2.87224	3.46307	2.90175	3.79367	3.58431	3.31974	4.53758	4.09861	4.63502	3.96194	3.91204	3.69812	3.86129	3.89324
1357NEG	Y	PS(18:1/18:2)-H	PS(36:3)-H	PS	(18:1/18:2)	(18:1)	(18:2)			C42 H75 O10 N1 P1	784.513	9.44447	0.0312169	1.95456e-07	2.02629	1.37357	1.43439	1.28921	1.45737	0.962743	0.991037	1.09685	2.77152	2.74218	1.93637	3.20371	3.53677	2.47935	3.68067	2.5651	1.43645	1.43564	1.34913	1.5484	1.36035	1.68117	1.72759	1.16445	1.70114	1.69767	1.57121	1.66244	1.67646
1361NEG	Y	PS(18:1/18:1)-H	PS(36:2)-H	PS	(18:1/18:1)	(18:1)	(18:1)			C42 H77 O10 N1 P1	786.529	10.3821	0.0261214	2.14824e-07	30.2193	24.0824	24.373	27.5609	29.8936	22.351	21.7607	24.3037	36.5716	41.2438	36.1625	39.8737	55.2886	45.4124	58.4625	42.6112	26.66	30.0387	27.8618	27.9093	26.1277	29.2259	21.3231	21.2681	30.6637	29.2472	28.4791	29.6949	29.8012
1363NEG	Y	PE(18:1/21:0)-H	PE(39:1)-H	PE	(18:1/21:0)	(18:1)	(21:0)			C44 H85 O8 N1 P1	786.602	13.5811	0.0501616	0.0151392	0.410204	0.234565	0.24355	0.10865	0.0996514	0.0795849	0.0385501	0.0978345	0.257018	0.387659	0.164551	0.190931	0.700607	0.288833	0.508087	0.441373	0.156958	0.229139	0.470757	0.169359	0.335693	0.306397	0.186684	0.107228	0.220101	0.216943	0.221953	0.245792	0.21621
1366NEG	Y	PS(18:0/18:1)-H	PS(36:1)-H	PS	(18:0/18:1)	(18:0)	(18:1)			C42 H79 O10 N1 P1	788.545	11.1016	0.0491398	0.0006395	50.3507	41.0059	41.3056	37.5919	47.4445	30.6727	32.2698	38.0792	43.3982	52.7954	55.6335	46.3832	65.6787	56.4997	71.045	48.021	42.3584	43.1034	38.8714	46.6357	37.5627	47.5914	37.0964	39.0234	45.4701	44.6182	41.9882	48.6555	44.2915
1368NEG	Y	PC(18:1p/16:0)+HCOO	PC(34:1p)+HCOO	PC	(18:1p/16:0)	(18:1p)	(16:0)			C43 H83 O9 N1 P1	788.581	10.9188	0.0489813	1.34079e-08	3.19992	2.30637	2.81225	2.30674	2.72577	2.13501	1.29711	2.80586	6.11175	4.84185	5.46645	5.78537	7.15101	5.81391	7.67148	5.80276	2.5435	2.53988	2.91472	3.50089	3.12347	3.50613	2.94387	2.49926	2.91172	2.95637	2.96196	2.85166	2.94169
1372NEG	Y	PC(15:0/18:1)+HCOO	PC(33:1)+HCOO	PC	(15:0/18:1)	(15:0)	(18:1)			C42 H81 O10 N1 P1	790.56	10.5927	0.0145694	0.0443698	6.50252	8.09305	6.28011	4.98076	6.64514	5.08909	4.15516	7.52798	4.45064	4.7894	4.23432	4.23913	7.8008	5.84622	0.758138	4.60912	4.98534	8.8641	7.92859	7.8239	10.4472	6.80549	6.88298	5.03055	5.96998	5.98792	5.80689	5.93542	5.953
1374NEG	Y	PC(18:0p/16:0)+HCOO	PC(34:0p)+HCOO	PC	(18:0p/16:0)	(18:0p)	(16:0)			C43 H85 O9 N1 P1	790.597	11.6343	0.0132234	9.29174e-06	13.9408	11.9512	12.4641	10.8654	11.805	8.08257	7.4171	12.9984	17.0438	15.5786	16.6892	15.5116	21.1062	20.087	21.8406	20.2387	10.5201	11.8547	12.4933	13.9675	13.273	13.3934	11.2364	9.98553	12.5416	12.1877	12.5479	12.2849	12.3209
1377NEG	Y	PE(18:0/22:5)-H	PE(40:5)-H	PE	(18:0/22:5)	(18:0)	(22:5)			C45 H79 O8 N1 P1	792.555	11.7335	0.0193458	0.0307731	6.25032	6.6493	5.43188	6.35243	6.40685	4.16565	4.52	4.47071	5.88305	3.69014	3.83439	5.9203	6.21825	4.91627	6.51167	6.28673	2.75764	4.11588	7.10361	4.40843	5.0634	3.4664	1.9877	3.41317	4.73182	4.94297	4.69468	4.70471	4.73212
1378NEG	Y	PC(18:0e/16:0)+HCOO	PC(34:0e)+HCOO	PC	(18:0e/16:0)	(18:0e)	(16:0)			C43 H87 O9 N1 P1	792.612	12.5704	0.0199931	0.00289802	4.74389	1.77082	1.63313	1.49206	1.81858	1.2571	0.925255	2.00344	2.75243	3.12667	3.86318	2.53282	4.07011	3.94622	5.29916	4.49108	1.52882	1.63708	3.3999	3.15613	2.94052	4.31958	2.39302	2.04058	1.92344	1.93786	1.93269	1.94764	1.95373
1382NEG	Y	Cer(d18:1+hO/30:0)+HCOO	Cer(d48:1+hO)+HCOO	Cer	(d18:1+hO/30:0)	(d18:1+hO)	(30:0)			C49 H96 O6 N1	794.724	17.3277	0.0230778	1.05359e-11	0.0493847	0.0622023	0.0868057	0.0739179	0.115889	0.075694	0.0765569	0.0810981	0.260635	0.238161	0.24535	0.231931	0.341057	0.241904	0.287408	0.252537	0.0990244	0.0864878	0.0866372	0.0774113	0.116409	0.075886	0.0691352	0.090022	0.126688	0.12538	0.121442	0.121297	0.119083
1383NEG	Y	Cer(d18:1/30:0+O)+HCOO	Cer(d48:1+O)+HCOO	Cer	(d18:1/30:0+O)	(d18:1)	(30:0+O)			C49 H96 O6 N1	794.724	14.0052	0.0316639	3.06357e-10	0.035887	0.0567755	0.0675689	0.0719189	0.0800882	0.0649207	0.0604569	0.0592641	0.0188876	0.0248962	0.0187459	0.0160902	0.0300236	0.0212822	0.0237884	0.0245761	0.0197782	0.0168847	0.0174604	0.0264585	0.0207942	0.0198259	0.0225041	0.023032	0.0263804	0.0271288	0.0251488	0.0270377	0.0275657
1386NEG	Y	PE(18:0/22:3)-H	PE(40:3)-H	PE	(18:0/22:3)	(18:0)	(22:3)			C45 H83 O8 N1 P1	796.586	12.7357	0.0397784	0.00549418	0.856829	0.714406	0.773123	0.540157	0.600968	0.452678	0.393663	0.635166	1.00929	0.911846	0.625682	0.830817	1.61664	0.894082	1.19453	1.28437	0.369019	0.623963	1.26194	0.606138	0.676292	0.793295	0.425754	0.462069	0.577212	0.588323	0.576682	0.587347	0.586128
1387NEG	Y	PE(18:0/22:3)-H	PE(40:3)-H	PE	(18:0/22:3)	(18:0)	(22:3)			C45 H83 O8 N1 P1	796.586	12.4372	0.0309098	0.000132161	1.19894	1.24833	1.40632	1.144	1.72255	0.913792	0.83504	1.56215	2.89234	2.6056	1.9364	2.35615	4.75486	2.38236	4.12622	2.97308	0.997609	1.74589	3.13516	1.38958	2.39107	2.01033	0.980683	1.18376	1.64685	1.65302	1.62297	1.75976	1.62336
1388NEG	Y	Cer(d22:0+pO/26:0)+HCOO	Cer(d48:0+pO)+HCOO	Cer	(d22:0+pO/26:0)	(d22:0+pO)	(26:0)			C49 H98 O6 N1	796.74	18.6123	0.00559644	5.91455e-06	0.032933	0.0391758	0.038513	0.0399685	0.0600486	0.0338658	0.0376536	0.0392599	0.0521643	0.0562623	0.0677852	0.0701056	0.0813695	0.0627851	0.0782651	0.0754526	0.082112	0.0665567	0.0586768	0.0636289	0.108064	0.0658216	0.0559989	0.0619722	0.0889775	0.0901516	0.0896762	0.0903744	0.0894221
1390NEG	Y	PS(37:3)-H	PS(37:3)-H	PS	(37:3)	(37:3)				C43 H77 O10 N1 P1	798.529	9.02973	0.0325139	0.0120017	1.90167	1.94284	1.80161	1.65259	1.92469	1.2149	1.02709	1.44572	2.15773	1.78476	2.62947	2.4545	3.27556	2.84129	2.60938	1.76133	1.3522	3.26969	2.35923	2.21353	2.5738	2.30888	1.63268	1.50543	2.21619	2.19761	2.04954	2.16695	2.24979
1391NEG	Y	PE(22:0/18:2)-H	PE(40:2)-H	PE	(22:0/18:2)	(22:0)	(18:2)			C45 H85 O8 N1 P1	798.602	13.2029	0.0252897	0.00299111	2.25628	1.74113	1.89476	1.34762	2.22089	1.12769	1.21024	2.01645	2.8615	3.18787	2.11472	2.34132	4.94276	2.73847	4.08793	3.55205	1.46349	2.20871	4.14703	2.32603	3.32156	2.88875	1.88947	1.43103	2.1341	2.14676	2.16024	2.09433	2.12988
1392NEG	Y	PE(22:0/18:2)-H	PE(40:2)-H	PE	(22:0/18:2)	(22:0)	(18:2)			C45 H85 O8 N1 P1	798.602	13.4662	0.0195253	8.02046e-08	1.22966	0.896041	1.33344	0.846315	1.55092	0.778166	0.687903	1.21867	3.30909	3.16251	2.70986	2.89764	4.91176	3.30418	4.03473	3.94774	1.10303	1.01603	1.93245	1.36294	2.47	1.84568	1.12528	0.959237	1.53664	1.55242	1.48803	1.56255	1.5722
1394NEG	Y	PC(16:1/18:2)+HCOO	PC(34:3)+HCOO	PC	(16:1/18:2)	(16:1)	(18:2)			C43 H79 O10 N1 P1	800.545	9.36025	0.0205275	0.0351596	8.46772	7.0776	8.97926	9.0385	7.74396	5.38469	4.57244	7.25147	9.04553	8.17068	10.8828	12.0873	14.2234	13.1726	15.2589	9.52702	5.39285	11.5841	14.5584	10.5671	15.3585	9.5362	6.17622	4.58682	9.02829	8.55159	8.98541	8.81618	8.84179
1396NEG	Y	PE(16:1/24:0)-H	PE(40:1)-H	PE	(16:1/24:0)	(16:1)	(24:0)			C45 H87 O8 N1 P1	800.617	14.3102	0.0198464	0.0467888	3.81487	2.85928	3.60459	2.11006	3.79201	1.92225	1.83039	3.17544	3.65374	3.91332	3.36246	2.96657	5.67585	3.94561	4.36443	4.77919	2.68442	2.30168	4.74258	3.34891	5.02371	4.36389	3.00909	2.51175	3.18154	3.18952	3.1975	3.32607	3.13958
1397NEG	Y	PE(16:0/24:1)-H	PE(40:1)-H	PE	(16:0/24:1)	(16:0)	(24:1)			C45 H87 O8 N1 P1	800.617	11.984	0.0726204	0.00029714	0.10996	0.085578	0.174752	0.132293	0.193728	0.156682	0.0998345	0.16182	0.339538	0.383122	0.124078	0.18143	0.680605	0.356889	0.446791	0.378423	0.197034	0.22768	0.172777	0.215932	0.178741	0.156391	0.171337	0.145372	0.243998	0.222706	0.194947	0.229203	0.225229
1399NEG	Y	SM(d22:1/16:0)+HCOO	SM(d38:1)+HCOO	SM	(d22:1/16:0)	(d22:1)	(16:0)			C44 H88 O8 N2 P1	803.628	11.9648	0.0124627	2.01534e-06	12.9837	11.9774	12.3683	11.2343	15.2269	10.9923	8.63774	12.158	16.6739	17.7298	18.0633	15.9203	22.712	19.8518	22.2087	20.2871	14.2599	15.4069	14.6497	13.2647	16.1031	14.5396	12.1291	12.1513	14.4717	14.7223	14.6324	14.252	14.6861
1400NEG	Y	PS(37:0)-H	PS(37:0)-H	PS	(37:0)	(37:0)				C43 H83 O10 N1 P1	804.576	11.062	0.0231033	0.0396405	178.638	150.244	142.279	134.477	174.115	124.004	102.567	145.114	140.739	175.105	213.889	139.607	179.165	166.677	147.069	139.769	134.98	184.125	181.757	198.863	155.595	194.706	190.765	175.491	185.626	183.288	173.404	180.314	182.643
1403NEG	Y	Cer(d18:1/32:1)+HCOO	Cer(d50:2)+HCOO	Cer	(d18:1/32:1)	(d18:1)	(32:1)			C51 H98 O5 N1	804.745	19.2463	0.0075649	1.95156e-13	0.0202652	0.0284977	0.0371191	0.0265786	0.0430106	0.0410063	0.0386342	0.0306149	0.176309	0.153445	0.249247	0.171959	0.241393	0.192418	0.212	0.161969	0.0290766	0.0338676	0.0430683	0.0242818	0.0492917	0.027438	0.0271698	0.0286727	0.0504555	0.051295	0.0511832	0.0513233	0.0505761
1407NEG	Y	Cer(d49:2+pO)+HCOO	Cer(d49:2+pO)+HCOO	Cer	(d49:2+pO)	(d49:2+pO)				C50 H96 O6 N1	806.724	17.2336	0.0330161	0.000624954	0.00348833	0.00818081	0.00545939	0.00749217	0.0133797	0.00585253	0.00578058	0.019474	0.0243862	0.0261684	0.0122577	0.014635	0.0368331	0.0126843	0.0311249	0.025073	0.00460785	0.010139	0.00752604	0.00632611	0.0197105	0.00522046	0.0148935	0.00524065	0.00986027	0.0101184	0.0101687	0.00935074	0.00984661
1408NEG	Y	Cer(d18:1/32:0)+HCOO	Cer(d50:1)+HCOO	Cer	(d18:1/32:0)	(d18:1)	(32:0)			C51 H100 O5 N1	806.761	20.6739	0.031704	1.44952e-06	0.0508678	0.0646805	0.0770015	0.0730997	0.0819949	0.0777554	0.0922369	0.0697659	0.0261196	0.0196013	0.0481835	0.0420968	0.0348899	0.0377023	0.046569	0.0360445	0.0702938	0.0619209	0.0605473	0.0687378	0.0549704	0.0607879	0.0629413	0.0707867	0.067056	0.0680041	0.0673899	0.0673627	0.0727661
1409NEG	Y	PI(16:0/16:1)-H	PI(32:1)-H	PI	(16:0/16:1)	(16:0)	(16:1)			C41 H76 O13 N0 P1	807.503	8.92098	0.0468625	0.0227566	0.587299	0.558403	0.545292	0.576033	134.26	0.445974	0.496065	0.617259	0.227205	0.218643	0.0782571	0.142192	0.277558	0.375081	0.164869	0.215226	0.456976	0.677335	0.817976	0.675554	0.662107	0.587657	0.631734	0.565363	0.567269	0.572934	0.635782	0.564203	0.56766
1411NEG	Y	PS(20:3/18:2)-H	PS(38:5)-H	PS	(20:3/18:2)	(20:3)	(18:2)			C44 H75 O10 N1 P1	808.513	10.6856	0.0521746	5.18687e-07	3.00306	2.04914	2.41508	2.13889	3.01716	1.92453	1.92865	2.27928	4.97789	4.88911	7.06003	8.22733	5.2316	3.84508	4.70532	4.61649	2.23723	2.87642	4.00397	2.80487	2.78982	3.58112	1.98575	2.8537	3.70928	3.74792	3.51378	3.53294	3.89702
1414NEG	Y	PS(18:0/20:4)-H	PS(38:4)-H	PS	(18:0/20:4)	(18:0)	(20:4)			C44 H77 O10 N1 P1	810.529	11.5499	0.0568215	8.15496e-06	9.7645	7.81442	8.71627	7.82845	11.1917	8.31003	6.82217	8.97741	13.9283	18.5922	19.0061	14.3835	13.9809	11.8091	12.9946	12.3049	10.8423	10.278	12.0608	9.98748	9.27674	12.4529	7.68836	10.2864	12.5241	12.1207	11.4916	12.0283	12.3428
1420NEG	Y	PS(38:3)-H	PS(38:3)-H	PS	(38:3)	(38:3)				C44 H79 O10 N1 P1	812.545	12.2725	0.0189691	0.0107997	10.7568	8.40152	8.4924	6.08413	10.2537	6.46529	5.77635	8.86379	10.4472	10.6663	13.0771	8.48442	11.3489	10.2895	10.4846	10.1799	8.10473	9.42475	10.9125	9.45132	9.95035	12.5089	8.13221	10.8091	11.0211	10.7351	10.4141	10.7711	10.5902
1422NEG	Y	PC(16:0e/20:4)+HCOO	PC(36:4e)+HCOO	PC	(16:0e/20:4)	(16:0e)	(20:4)			C45 H83 O9 N1 P1	812.581	10.7563	0.0158043	0.0130032	10.77	8.16817	12.346	9.00317	9.61598	7.1434	6.08125	10.5651	10.5835	10.0681	10.4137	9.86037	13.493	16.7188	14.2776	14.939	8.02252	9.11016	9.53882	12.3084	10.0289	11.7102	8.24698	8.57536	9.65459	9.40152	9.66389	9.70491	9.64612
1424NEG	Y	PS(18:0/20:2)-H	PS(38:2)-H	PS	(18:0/20:2)	(18:0)	(20:2)			C44 H81 O10 N1 P1	814.56	11.2181	0.0794142	0.000272094	1.96488	1.76463	1.64373	1.62547	1.69781	1.24005	1.85349	2.26124	2.02919	4.38287	2.18105	2.7231	3.54259	2.39226	4.06872	4.47586	2.12764	2.94671	2.07322	2.22541	1.6786	2.0156	2.47736	2.01805	2.39091	2.45971	2.18333	2.33772	2.76812
1426NEG	Y	PC(18:0p/18:2)+HCOO	PC(36:2p)+HCOO	PC	(18:0p/18:2)	(18:0p)	(18:2)			C45 H85 O9 N1 P1	814.597	10.9755	0.0500113	2.63248e-09	0.993541	0.771508	0.742283	0.641082	0.724971	0.523958	0.5007	0.748058	2.06951	1.61782	1.92313	1.94184	2.31376	1.46073	2.6798	1.95272	0.695689	0.687637	1.15171	1.05932	0.78779	1.00209	0.962173	0.840201	0.940965	1.00653	1.10065	1.02492	1.01913
1427NEG	Y	PE(18:1/23:0)-H	PE(41:1)-H	PE	(18:1/23:0)	(18:1)	(23:0)			C46 H89 O8 N1 P1	814.633	14.6593	0.0427477	0.0296867	0.282393	0.128506	0.155416	0.0814914	0.090373	0.0783763	0.0256968	0.072799	0.155938	0.191686	0.106151	0.115881	0.382478	0.180786	0.309237	0.27213	0.13373	0.158652	0.390189	0.125666	0.247779	0.243284	0.154776	0.094006	0.153563	0.141805	0.141259	0.141478	0.141151
1429NEG	Y	PS(40:7p)-H	PS(40:7p)-H	PS	(40:7p)	(40:7p)				C46 H75 O9 N1 P1	816.518	11.2451	0.0571756	0.0157615	1.00712	1.09522	1.10375	0.975543	1.53661	1.37114	1.16634	1.23172	0.911768	0.721772	1.0719	0.776904	0.532581	0.634522	0.836065	1.06453	1.23521	1.05019	0.933829	1.02016	0.735432	0.965163	0.572827	1.55036	1.19041	1.19961	1.11233	1.25197	1.19622
1431NEG	Y	PS(20:0/18:1)-H	PS(38:1)-H	PS	(20:0/18:1)	(20:0)	(18:1)			C44 H83 O10 N1 P1	816.576	11.9923	0.0294196	0.0132989	3.4571	2.76658	3.13974	3.05355	4.06182	2.68466	2.47263	2.77632	2.83641	3.17786	4.00463	2.99846	4.90598	4.92264	6.34118	4.39768	3.46876	3.01054	2.94943	3.45392	3.37236	3.42324	2.57463	2.42434	3.57984	3.56014	3.38866	3.42399	3.52775
1432NEG	Y	PC(18:0p/18:1)+HCOO	PC(36:1p)+HCOO	PC	(18:0p/18:1)	(18:0p)	(18:1)			C45 H87 O9 N1 P1	816.612	11.729	0.0473213	1.28068e-05	1.11082	1.14982	1.14382	0.73728	1.31548	0.674246	0.530118	0.987239	3.40597	1.48406	4.41036	3.63959	1.93213	1.58766	5.39296	1.81891	1.0198	0.89467	1.44079	1.12087	1.10846	1.28444	1.17497	0.901883	1.16978	1.2215	1.27437	1.22258	1.33219
1433NEG	Y	PG(18:2/22:6)-H	PG(40:8)-H	PG	(18:2/22:6)	(18:2)	(22:6)			C46 H74 O10 N0 P1	817.503	7.54154	0.0329018	2.4319e-05	0.142976	0.113463	0.134405	0.184225	0.167495	0.127755	0.118626	0.162943	0.20952	0.325764	0.335265	0.465151	0.398599	0.390911	0.316786	0.2743	0.148401	0.367084	0.2358	0.227559	0.246011	0.243642	0.124561	0.126886	0.229578	0.209681	0.224483	0.224521	0.226328
1435NEG	Y	PS(40:6p)-H	PS(40:6p)-H	PS	(40:6p)	(40:6p)				C46 H77 O9 N1 P1	818.534	11.5846	0.0297765	0.00231391	5.79329	5.32447	5.00717	5.60342	6.51369	5.39624	4.65908	6.45202	3.95864	3.5026	5.85453	3.65381	3.3537	4.58876	4.09235	4.02648	6.0738	6.77293	5.33388	6.09696	4.84581	6.21629	3.5414	7.95176	6.46814	6.18053	5.89891	6.12993	6.22258
1437NEG	Y	PC(18:0e/18:1)+HCOO	PC(36:1e)+HCOO	PC	(18:0e/18:1)	(18:0e)	(18:1)			C45 H89 O9 N1 P1	818.628	12.6006	0.0229721	2.75435e-07	0.552753	0.389249	0.395701	0.292354	0.476364	0.294148	0.242442	0.467954	0.730117	0.824642	1.00264	0.714644	0.922754	0.933231	1.26657	0.801527	0.464341	0.340828	0.462205	0.503833	0.503931	0.563009	0.517157	0.495294	0.518415	0.5049	0.524919	0.518423	0.537741
1438NEG	Y	Cer(d18:0+pO/32:3)+HCOO	Cer(d50:3+pO)+HCOO	Cer	(d18:0+pO/32:3)	(d18:0+pO)	(32:3)			C51 H96 O6 N1	818.724	16.7397	0.0176437	0.0115216	0.0116896	0.0106259	0.018584	0.016917	0.0459311	0.0307853	0.0162414	0.0199156	0.0321496	0.0400287	0.01769	0.0186236	0.0463521	0.0177377	0.0468948	0.0403202	0.0158908	0.0128219	0.0188084	0.0178956	0.02003	0.0152834	0.0143588	0.0149289	0.0210116	0.0201609	0.0201186	0.0204498	0.0200933
1440NEG	Y	SM(d38:1+pO)+HCOO	SM(d38:1+pO)+HCOO	SM	(d38:1+pO)	(d38:1+pO)				C44 H88 O9 N2 P1	819.623	10.5221	0.049782	7.66338e-06	0.105158	0.102572	0.270497	0.174663	0.256665	0.183101	0.049049	0.293815	0.525332	0.404707	0.478201	0.366999	0.580846	0.767287	0.487213	0.756067	0.182504	0.169795	0.160498	0.126591	0.290733	0.127093	0.0975731	0.133627	0.243962	0.23097	0.209174	0.225116	0.23093
1442NEG	Y	Cer(d18:0+pO/32:2)+HCOO	Cer(d50:2+pO)+HCOO	Cer	(d18:0+pO/32:2)	(d18:0+pO)	(32:2)			C51 H98 O6 N1	820.74	17.6634	0.0138798	7.81663e-06	0.0182559	0.0526825	0.0406841	0.0476987	0.0541301	0.032904	0.050114	0.0547315	0.150871	0.249936	0.0942952	0.123763	0.217735	0.0834029	0.308685	0.181301	0.0623429	0.15309	0.108979	0.066809	0.153401	0.0643774	0.0839094	0.0652748	0.0873406	0.0878812	0.0851262	0.0881923	0.0882018
1443NEG	Y	Cer(d50:2+pO)+HCOO	Cer(d50:2+pO)+HCOO	Cer	(d50:2+pO)	(d50:2+pO)				C51 H98 O6 N1	820.74	17.9647	0.0118988	9.22415e-05	0.0464584	0.0478839	0.0668028	0.068362	0.117446	0.0855539	0.0525621	0.086154	0.278992	0.342977	0.135663	0.150007	0.323959	0.143875	0.349841	0.241802	0.0683395	0.0893533	0.0902862	0.00816446	0.0886448	0.056661	0.0781269	0.0641679	0.0975357	0.0953371	0.0943588	0.0950145	0.0950156
1447NEG	Y	PE(22:0/20:4)-H	PE(42:4)-H	PE	(22:0/20:4)	(22:0)	(20:4)			C47 H85 O8 N1 P1	822.602	13.2694	0.0191028	0.0303053	0.944433	0.740498	0.893163	0.681127	0.997384	0.528399	0.55051	1.00272	1.12858	0.788101	0.942409	1.00502	1.74424	1.21552	1.38198	1.48277	0.730508	0.840995	1.64029	1.01519	1.55949	1.28202	0.739208	0.655472	0.930258	0.937464	0.889799	0.925679	0.930296
1448NEG	Y	PE(24:2/18:2)-H	PE(42:4)-H	PE	(24:2/18:2)	(24:2)	(18:2)			C47 H85 O8 N1 P1	822.602	12.5784	0.0255947	3.1863e-07	0.299439	0.224635	0.263707	0.193088	0.223539	0.118434	0.14576	0.311444	1.22186	0.745135	0.680441	0.79922	1.53164	0.668118	1.13695	0.835674	0.199908	0.328516	0.598144	0.282817	0.454772	0.424588	0.188912	0.171122	0.3573	0.355563	0.35424	0.378555	0.355691
1449NEG	Y	Cer(d18:1/32:0+O)+HCOO	Cer(d50:1+O)+HCOO	Cer	(d18:1/32:0+O)	(d18:1)	(32:0+O)			C51 H100 O6 N1	822.756	15.1064	0.012483	1.77769e-11	0.104992	0.152204	0.199977	0.195604	0.213174	0.184837	0.1884	0.163176	0.0295838	0.0489552	0.0339383	0.0413024	0.053581	0.0476858	0.0493382	0.0488879	0.0738226	0.0667593	0.0678109	0.086023	0.0644343	0.060691	0.0751699	0.0912601	0.0867157	0.0871978	0.087246	0.0888232	0.0868951
1450NEG	Y	Cer(d50:1+hO)+HCOO	Cer(d50:1+hO)+HCOO	Cer	(d50:1+hO)	(d50:1+hO)				C51 H100 O6 N1	822.756	18.5509	0.0124692	7.61926e-12	0.0128044	0.0107264	0.0273971	0.0239414	0.0346897	0.0239684	0.0225207	0.0237127	0.13477	0.114959	0.139095	0.110941	0.177254	0.11217	0.15509	0.125003	0.0383838	0.0349933	0.0359143	0.0316143	0.0430593	0.0318314	0.0295741	0.0367008	0.0532763	0.0523088	0.0514569	0.052087	0.0516033
1451NEG	Y	PC(16:0/20:5)+HCOO	PC(36:5)+HCOO	PC	(16:0/20:5)	(16:0)	(20:5)			C45 H79 O10 N1 P1	824.545	9.42749	0.0122601	0.0081456	4.28146	3.46723	3.85202	3.3014	3.43751	2.30579	2.1761	3.09714	2.20596	1.32924	1.74323	2.96118	2.79537	2.93052	2.35887	2.09584	2.37315	4.39129	5.48518	4.15506	5.07306	4.04736	2.47256	2.51574	3.39344	3.37654	3.48078	3.43392	3.41093
1453NEG	Y	PE(24:1/18:2)-H	PE(42:3)-H	PE	(24:1/18:2)	(24:1)	(18:2)			C47 H87 O8 N1 P1	824.617	13.3902	0.0146218	5.93121e-05	1.57457	1.11361	1.65311	1.29821	2.10867	1.07603	0.936813	2.05992	4.06947	3.23466	2.68628	2.86917	6.1516	2.86239	4.57764	3.63248	1.23815	1.91241	3.52142	1.65493	2.88967	2.36087	1.29417	1.1021	1.99089	1.99507	1.93188	1.98515	1.99092
1454NEG	Y	Cer(d17:0+pO/33:0)+HCOO	Cer(d50:0+pO)+HCOO	Cer	(d17:0+pO/33:0)	(d17:0+pO)	(33:0)			C51 H102 O6 N1	824.771	19.8343	0.162462	1.06041e-05	0.0159393	0.0164723	0.0193512	0.0145971	0.022109	0.0112022	0.0170418	0.0182056	0.0155313	0.0176977	0.0165926	0.0267241	0.0313365	0.0187022	0.0286101	0.0282004	0.0436434	0.0323714	0.0301175	0.0391032	0.0425959	0.034004	0.0282849	0.027758	0.0334746	0.0339258	0.0215356	0.0338945	0.0338584
1456NEG	Y	PS(39:3)-H	PS(39:3)-H	PS	(39:3)	(39:3)				C45 H81 O10 N1 P1	826.56	9.58736	0.0293213	2.13578e-05	17.8551	11.5556	16.5972	13.3355	14.8879	11.2948	8.39757	14.7695	24.4964	19.5608	31.4529	28.5425	28.1677	23.6797	23.1069	19.6889	12.213	21.2492	19.4563	18.9159	17.2059	16.8899	13.926	14.8037	20.8634	20.5609	19.3875	20.5272	20.4426
1457NEG	Y	PE(18:1/24:1)-H	PE(42:2)-H	PE	(18:1/24:1)	(18:1)	(24:1)			C47 H89 O8 N1 P1	826.633	14.2181	0.0084725	0.000493725	1.7369	1.30998	1.45652	0.919948	1.82642	0.863433	0.878955	1.62474	2.95141	2.84976	1.9316	2.01601	4.70805	2.31355	3.63048	3.05754	1.10195	1.49339	3.09936	1.92363	2.68477	2.15913	1.65564	1.05086	1.81663	1.81521	1.78768	1.81227	1.82735
1458NEG	Y	PE(24:0/18:2)-H	PE(42:2)-H	PE	(24:0/18:2)	(24:0)	(18:2)			C47 H89 O8 N1 P1	826.633	14.5416	0.0176967	4.30491e-09	1.07368	0.883782	1.39937	0.940877	1.56741	0.832525	0.716415	1.41968	4.03276	3.77904	5.34894	3.0133	5.87114	3.47437	4.67236	4.16053	1.12016	1.06261	1.97049	1.39735	2.2364	1.77181	1.09756	0.994604	1.71806	1.64727	1.64097	1.64448	1.65313
1459NEG	Y	PC(16:0/20:3)+HCOO	PC(36:3)+HCOO	PC	(16:0/20:3)	(16:0)	(20:3)			C45 H83 O10 N1 P1	828.576	10.4002	0.0106304	0.0499047	50.405	39.3567	48.0283	43.0887	39.3687	30.5239	26.6019	39.9975	40.8011	40.9177	62.0689	58.1554	61.1276	53.3906	57.6524	49.3624	31.6408	57.7779	65.532	55.2288	56.9049	59.5542	38.9935	32.4285	46.7288	46.4136	46.3024	45.9345	46.2078
1460NEG	Y	PE(18:1/24:0)-H	PE(42:1)-H	PE	(18:1/24:0)	(18:1)	(24:0)			C47 H91 O8 N1 P1	828.649	15.4307	0.0104959	0.0123676	3.89062	2.44357	3.17955	1.88117	3.41245	1.77806	1.6041	3.12425	4.24046	4.64265	2.97094	2.78047	6.47119	3.72444	4.68679	4.85364	2.66882	2.14753	4.25837	3.38668	4.6784	4.31438	3.24745	2.59467	3.15097	3.09946	3.07501	3.09452	3.06376
1461NEG	Y	SM(d22:1/18:1)+HCOO	SM(d40:2)+HCOO	SM	(d22:1/18:1)	(d22:1)	(18:1)			C46 H90 O8 N2 P1	829.644	11.9371	0.0115079	0.00245471	1.80014	1.3684	1.16704	1.23461	1.74108	1.30827	1.00568	1.47616	1.60799	1.75627	6.346	2.02654	2.34583	2.49381	2.5354	2.49193	1.70932	1.5691	2.24073	2.04157	2.66108	2.3359	1.53786	1.5915	1.84179	1.8905	1.82843	1.85596	1.859
1463NEG	Y	PC(18:0/18:2)+HCOO	PC(36:2)+HCOO	PC	(18:0/18:2)	(18:0)	(18:2)			C45 H85 O10 N1 P1	830.592	11.2851	0.0215521	0.0347625	157.624	130.816	150.85	153.274	152.667	116.698	97.4714	139.392	142.542	139.835	166.525	170.102	192.06	186.538	182.723	178.699	133.154	178.233	170.751	160.964	166.437	188.659	124.714	119.805	153.22	161.685	153.293	154.377	152.977
1464NEG	Y	Cer(d18:1/34:2)+HCOO	Cer(d52:3)+HCOO	Cer	(d18:1/34:2)	(d18:1)	(34:2)			C53 H100 O5 N1	830.761	19.3241	0.0183299	1.26676e-17	0.00298969	0.00415722	0.00584342	0.00268247	0.00551736	0.00428027	0.00475782	0.00407113	0.146594	0.0978436	0.163736	0.112138	0.165567	0.115082	0.200579	0.118721	0.0089255	0.00638805	0.00652238	0.00515982	0.00973258	0.00555933	0.00425967	0.00669998	0.0210795	0.0214192	0.0211455	0.0212861	0.0211222
1465NEG	Y	SM(d22:0/18:1)+HCOO	SM(d40:1)+HCOO	SM	(d22:0/18:1)	(d22:0)	(18:1)			C46 H92 O8 N2 P1	831.66	12.942	0.0083245	0.000382648	18.2919	15.106	16.022	14.3816	20.9479	13.3936	11.3814	16.4074	18.8113	21.391	21.9345	17.8254	24.4096	25.1457	25.5642	23.0429	17.3843	18.2392	18.5355	17.735	21.0701	19.6874	15.4423	15.0458	18.4466	18.7984	18.6645	18.7797	18.7271
1469NEG	Y	Cer(d18:1/34:1)+HCOO	Cer(d52:2)+HCOO	Cer	(d18:1/34:1)	(d18:1)	(34:1)			C53 H102 O5 N1	832.776	20.449	0.0110212	7.59721e-09	0.0164773	0.0217606	0.0261928	0.0178735	0.0281129	0.0252153	0.0254115	0.0197838	0.0677481	0.0471541	0.101473	0.0751125	0.0975982	0.0862762	0.0876272	0.0831902	0.0295448	0.0400927	0.0397115	0.0225284	0.0562394	0.0293265	0.0236149	0.0257652	0.0370724	0.0373767	0.0370099	0.0380212	0.037608
1470NEG	Y	PI(16:0/18:2)-H	PI(34:2)-H	PI	(16:0/18:2)	(16:0)	(18:2)			C43 H78 O13 N0 P1	833.519	9.16258	0.027275	0.0242437	3.01434	2.17552	2.27468	2.07364	400.787	1.7306	1.36521	2.71071	0.562567	0.631185	0.629701	0.574469	0.864502	2.39857	0.694722	1.29263	2.51244	2.61355	3.96651	3.26778	3.07307	3.14718	2.7886	2.3833	2.4808	2.36004	2.3196	2.45329	2.45115
1476NEG	Y	Cer(d51:2+pO)+HCOO	Cer(d51:2+pO)+HCOO	Cer	(d51:2+pO)	(d51:2+pO)				C52 H100 O6 N1	834.756	18.2476	0.0347387	0.000485935	0.00475679	0.00893302	0.0109993	0.0126551	0.010969	0.0107611	0.0100819	0.0085401	0.02183	0.0449572	0.0127879	0.0194199	0.0513317	0.0151925	0.0511183	0.0341797	0.0215335	0.0287458	0.0240807	0.0097012	0.0298399	0.0158074	0.0135236	0.00886798	0.0179445	0.0181846	0.0165648	0.0181991	0.0179009
1478NEG	Y	PS(18:0/22:5)-H	PS(40:5)-H	PS	(18:0/22:5)	(18:0)	(22:5)			C46 H79 O10 N1 P1	836.545	10.608	0.0585884	0.0146709	2.95038	2.7678	2.97601	3.46726	3.45061	2.80039	2.6636	2.53282	1.71282	1.32731	1.20987	2.19166	2.11801	2.83515	3.54371	2.21152	2.33462	2.76647	2.55963	2.57885	1.77471	2.13768	1.84347	2.12765	2.66693	2.95997	2.49081	2.6059	2.62816
1481NEG	Y	PI(18:0/16:0)-H	PI(34:0)-H	PI	(18:0/16:0)	(18:0)	(16:0)			C43 H82 O13 N0 P1	837.55	10.8271	0.145909	0.0131527	1.79155	2.50941	1.74523	1.84724	372.973	1.97643	2.53985	2.00171	0.602068	0.815641	0.561214	0.507461	0.658437	1.26073	0.485597	0.670106	1.85936	1.38603	1.95656	2.1978	1.49179	1.6507	1.98825	2.08815	1.77057	1.76313	2.43617	1.74506	1.75626
1483NEG	Y	PC(17:1/20:4)+HCOO	PC(37:5)+HCOO	PC	(17:1/20:4)	(17:1)	(20:4)			C46 H81 O10 N1 P1	838.56	9.70363	0.0314665	0.0170852	0.866956	0.835023	0.791445	0.801318	0.714893	0.496016	0.52386	0.81297	0.51668	0.296162	0.30926	0.645759	0.602892	0.605071	0.67515	0.496532	0.528697	1.21723	1.04436	0.917404	1.32312	0.685392	0.582279	0.509354	0.701232	0.709373	0.754385	0.688157	0.708902
1486NEG	Y	PC(18:0p/20:4)+HCOO	PC(38:4p)+HCOO	PC	(18:0p/20:4)	(18:0p)	(20:4)			C47 H85 O9 N1 P1	838.597	10.8029	0.0167254	0.00145284	9.57381	7.43478	8.31724	8.66877	7.8646	5.66857	5.36013	8.23422	9.25795	8.21946	10.6907	10.0875	13.3779	14.4542	13.2137	15.3758	6.52335	8.63376	8.59092	11.0069	10.4259	9.9372	7.05041	7.30194	8.84504	8.52152	8.53451	8.47437	8.4677
1491NEG	Y	PC(18:0e/20:4)+HCOO	PC(38:4e)+HCOO	PC	(18:0e/20:4)	(18:0e)	(20:4)			C47 H87 O9 N1 P1	840.612	11.7011	0.0158884	5.57373e-05	2.02746	1.56451	2.01359	2.02771	2.01046	1.44259	1.14783	2.23968	2.89205	2.54001	3.31578	2.82719	3.55442	4.56294	4.61761	4.42107	1.77188	2.05742	3.88451	2.89652	2.72418	2.22246	1.93056	2.24831	2.14228	2.14862	2.20962	2.11007	2.14847
1492NEG	Y	PS(18:1/22:1)-H	PS(40:2)-H	PS	(18:1/22:1)	(18:1)	(22:1)			C46 H85 O10 N1 P1	842.592	11.9785	0.0326553	0.0220595	1.88358	1.74158	1.44222	3.12233	2.11428	1.14182	1.28552	1.54764	2.10545	2.25816	2.59867	2.05147	3.09759	2.56075	3.58034	2.3608	1.63752	3.47969	2.02051	1.82399	1.63513	1.97209	1.30442	1.17857	1.76563	1.7601	1.6123	1.71365	1.73992
1494NEG	Y	PS(18:1/22:0)-H	PS(40:1)-H	PS	(18:1/22:0)	(18:1)	(22:0)			C46 H87 O10 N1 P1	844.607	12.8979	0.0600612	0.00600395	5.31662	4.31195	4.7168	3.66438	6.27266	3.54514	3.6317	4.23467	4.90227	5.52137	6.31659	4.54724	7.63912	6.27059	7.51351	5.89025	4.98462	4.08114	5.76405	5.20371	4.96746	5.4734	4.491	3.95811	5.39328	4.96342	4.73752	4.92367	4.96133
1495NEG	Y	PC(19:0/18:2)+HCOO	PC(37:2)+HCOO	PC	(19:0/18:2)	(19:0)	(18:2)			C46 H87 O10 N1 P1	844.607	11.5832	0.0137352	0.0319355	2.39565	1.67341	1.93468	1.97152	1.81863	2.48797	1.26632	1.59873	1.80148	1.70432	3.57879	3.57902	2.58574	2.15514	2.78697	4.00449	1.38647	2.42091	2.63934	2.05421	2.48306	2.10242	1.59567	1.47558	1.90916	1.8992	1.91254	1.86994	1.88659
1496NEG	Y	Cer(d18:0+pO/34:4)+HCOO	Cer(d52:4+pO)+HCOO	Cer	(d18:0+pO/34:4)	(d18:0+pO)	(34:4)			C53 H98 O6 N1	844.74	16.9096	0.0149176	2.59362e-08	0.0444678	0.0363855	0.0596144	0.0530693	0.0887907	0.0680996	0.0379244	0.0497696	0.353716	0.380428	0.145572	0.136633	0.306384	0.08135	0.506721	0.264904	0.0510097	0.0317692	0.0320767	0.0359219	0.0491697	0.0302248	0.0311538	0.0322537	0.0740025	0.073141	0.0763285	0.0740479	0.0747188
1499NEG	Y	Cer(d18:0+pO/34:3)+HCOO	Cer(d52:3+pO)+HCOO	Cer	(d18:0+pO/34:3)	(d18:0+pO)	(34:3)			C53 H100 O6 N1	846.756	17.9165	0.0236523	5.83395e-08	0.0339148	0.0248851	0.0452156	0.0410339	0.0768783	0.0565655	0.0274188	0.0557371	0.2035	0.249522	0.0900881	0.0926085	0.208656	0.07614	0.289225	0.166761	0.0351574	0.0328779	0.0334654	0.0308313	0.0326505	0.0293207	0.0317583	0.0283591	0.0532169	0.0559778	0.0540457	0.0525997	0.0537269
1502NEG	Y	PE(24:1/20:4)-H	PE(44:5)-H	PE	(24:1/20:4)	(24:1)	(20:4)			C49 H87 O8 N1 P1	848.617	13.202	0.0163586	0.029162	0.413337	0.412724	0.591163	0.601988	0.808885	0.4234	0.492403	0.890628	1.05946	0.607421	0.71104	1.006	1.52467	0.849948	1.31176	0.951954	0.431453	1.17493	1.64552	0.735706	1.28326	1.0583	0.503927	0.451803	0.741747	0.767863	0.735615	0.743345	0.735524
1503NEG	Y	Cer(d18:0+pO/34:2)+HCOO	Cer(d52:2+pO)+HCOO	Cer	(d18:0+pO/34:2)	(d18:0+pO)	(34:2)			C53 H102 O6 N1	848.771	18.679	0.0116702	2.27474e-06	0.00767596	0.0206133	0.0137884	0.0191604	0.0267497	0.0230818	0.0161787	0.0338445	0.0906797	0.157418	0.0508407	0.0794375	0.156015	0.0492298	0.198864	0.14033	0.0248952	0.0514303	0.036179	0.0256141	0.0913249	0.0282351	0.0364746	0.0260141	0.0441569	0.0444357	0.0433556	0.0448114	0.04443
1504NEG	Y	Cer(d52:2+pO)+HCOO	Cer(d52:2+pO)+HCOO	Cer	(d52:2+pO)	(d52:2+pO)				C53 H102 O6 N1	848.771	19.0726	0.0261507	7.02744e-13	0.020205	0.0295916	0.0297191	0.0287149	0.0435755	0.0349529	0.0187559	0.038833	0.342831	0.273777	0.162815	0.152214	0.297794	0.160575	0.312681	0.241217	0.0339492	0.0351644	0.0355714	0.0288811	0.0488649	0.0298794	0.0387096	0.0357834	0.0603864	0.0613327	0.061189	0.0572965	0.0600953
1505NEG	Y	Cer(d18:1+hO/34:1)+HCOO	Cer(d52:2+hO)+HCOO	Cer	(d18:1+hO/34:1)	(d18:1+hO)	(34:1)			C53 H102 O6 N1	848.771	15.1411	0.00977082	6.97891e-08	0.213639	0.227636	0.296452	0.174926	0.266734	0.207834	0.201393	0.197386	0.411261	0.38853	0.366321	0.318896	0.612165	0.404235	0.474925	0.550802	0.190503	0.15802	0.201172	0.179876	0.288695	0.206009	0.15559	0.177757	0.237635	0.239476	0.240248	0.238494	0.240407
1506NEG	Y	PI(17:0/18:1)-H	PI(35:1)-H	PI	(17:0/18:1)	(17:0)	(18:1)			C44 H82 O13 N0 P1	849.55	10.4431	0.0765142	0.00827765	0.444252	0.410644	0.393289	0.431971	104.457	0.488244	0.302114	0.737605	0.0804004	0.0920163	0.0562032	0.116931	0.175093	0.251787	0.18867	0.115244	0.35561	0.612642	0.680619	0.549288	0.773146	0.375447	0.455402	0.390529	0.414667	0.453669	0.359615	0.39094	0.402202
1507NEG	Y	PC(16:0/22:6)+HCOO	PC(38:6)+HCOO	PC	(16:0/22:6)	(16:0)	(22:6)			C47 H81 O10 N1 P1	850.56	9.84486	0.00630567	0.0136169	37.3755	49.0467	37.2713	51.7406	42.9504	31.3677	30.8005	26.9676	29.1305	10.2117	27.1979	38.7141	28.2327	26.7026	26.2911	24.7155	34.7681	45.6683	60.4566	46.4805	50.7958	39.3242	22.0368	34.7371	44.1118	43.8847	43.9696	43.9178	43.8823
1509NEG	Y	PE(24:0/20:4)-H	PE(44:4)-H	PE	(24:0/20:4)	(24:0)	(20:4)			C49 H89 O8 N1 P1	850.633	14.3216	0.0384775	0.00859753	0.864099	0.626639	0.790816	0.762864	0.908202	0.588375	0.636072	0.945272	1.23487	1.00684	1.01002	1.01362	1.81516	1.1575	1.46408	1.32736	0.723319	0.895878	1.59678	0.965795	1.55771	1.29717	0.645566	0.557237	0.962915	0.868746	0.87705	0.88145	0.886504
1510NEG	Y	Cer(d18:0+pO/34:1)+HCOO	Cer(d52:1+pO)+HCOO	Cer	(d18:0+pO/34:1)	(d18:0+pO)	(34:1)			C53 H104 O6 N1	850.787	19.77	0.0242777	5.27624e-11	0.00558203	0.00463158	0.00655734	0.00219403	0.00881408	0.00408908	0.00580432	0.00427315	0.0409333	0.0305244	0.0418037	0.0307294	0.0599647	0.0354207	0.0458802	0.0488363	0.0174523	0.0132135	0.0137954	0.0101585	0.0217661	0.0128381	0.0102331	0.00977165	0.0186108	0.0188581	0.0186102	0.0187896	0.0185863
1511NEG	Y	Cer(d52:1+pO)+HCOO	Cer(d52:1+pO)+HCOO	Cer	(d52:1+pO)	(d52:1+pO)				C53 H104 O6 N1	850.787	19.2983	0.0562987	1.29904e-10	0.00358228	0.00478569	0.00476599	0.00374828	0.00522588	0.00418427	0.00192895	0.00752911	0.0477284	0.0529862	0.030074	0.026904	0.0545016	0.0289143	0.0567224	0.0442125	0.0122921	0.00744503	0.00651012	0.00445104	0.0105373	0.00539547	0.00724172	0.013909	0.0117407	0.0114059	0.0117514	0.0113732	0.0100844
1515NEG	Y	PC(16:0/22:4)+HCOO	PC(38:4)+HCOO	PC	(16:0/22:4)	(16:0)	(22:4)			C47 H85 O10 N1 P1	854.592	10.8464	0.0122227	0.00192719	17.7827	17.3363	16.9248	17.8119	15.4786	12.4703	10.762	17.0308	9.50311	7.77535	10.0856	12.7463	13.5424	14.7895	12.958	12.399	12.2228	25.3746	20.6683	20.5382	21.4165	18.6836	13.9328	14.7978	16.0543	15.877	16.1738	16.0537	16.1863
1517NEG	Y	PE(26:1/18:1)-H	PE(44:2)-H	PE	(26:1/18:1)	(26:1)	(18:1)			C49 H93 O8 N1 P1	854.664	15.3165	0.0414897	0.000134063	0.111874	0.0789552	0.103086	0.0770784	0.130577	0.0613707	0.0639936	0.147095	0.249429	0.242055	0.170703	0.164943	0.39546	0.180538	0.295391	0.246829	0.0815117	0.118082	0.241157	0.128048	0.198771	0.156076	0.10703	0.0673021	0.128462	0.132953	0.12849	0.128731	0.117202
1518NEG	Y	SM(d42:3)+HCOO	SM(d42:3)+HCOO	SM	(d42:3)	(d42:3)				C48 H92 O8 N2 P1	855.66	12.0458	0.0125918	0.000667361	14.1868	13.6481	12.8116	14.5129	16.0495	10.8346	12.0719	16.3625	18.7412	14.343	19.9096	20.4217	21.21	23.0353	22.8741	16.4876	14.9528	18.2668	15.6505	16.3042	17.0762	16.4678	10.9484	13.257	15.626	16.1148	15.8768	15.714	15.5704
1520NEG	Y	PI(16:0/20:4)-H	PI(36:4)-H	PI	(16:0/20:4)	(16:0)	(20:4)			C45 H78 O13 N0 P1	857.519	9.00731	0.0258939	0.000655469	7.82057	6.73253	6.32535	6.02983	1161.28	4.71248	4.37845	9.23449	0.619529	0.652602	0.636861	0.882276	1.1404	4.49677	0.586003	1.44559	5.54539	9.92392	9.87571	7.88126	8.78003	7.85902	6.82581	6.07144	6.93589	6.67856	6.40905	6.67929	6.58379
1521NEG	Y	SM(d24:0/18:2)+HCOO	SM(d42:2)+HCOO	SM	(d24:0/18:2)	(d24:0)	(18:2)			C48 H94 O8 N2 P1	857.675	12.8794	0.00846052	0.029578	34.8582	31.7274	29.6051	32.395	39.4887	26.4917	27.0325	32.3782	34.393	31.3325	43.1038	35.4945	41.3524	44.0336	44.9559	33.9908	32.7388	40.4365	36.2214	34.7533	36.711	37.464	27.2837	28.8936	34.495	35.1192	34.9126	34.9538	35.1187
1523NEG	Y	PC(20:1/18:1)+HCOO	PC(38:2)+HCOO	PC	(20:1/18:1)	(20:1)	(18:1)			C47 H89 O10 N1 P1	858.623	12.1017	0.0611322	0.0355757	8.29558	7.45989	8.68541	7.60283	8.43002	6.36037	5.11944	8.25666	11.2758	8.04223	7.08974	12.2598	11.1947	7.88644	12.8384	9.88701	8.0627	10.3921	9.46051	10.3507	8.14851	11.6062	6.33246	7.4562	9.5331	9.56452	9.5816	9.53342	9.56232
1524NEG	Y	PS(18:1/23:0)-H	PS(41:1)-H	PS	(18:1/23:0)	(18:1)	(23:0)			C47 H89 O10 N1 P1	858.623	13.3838	0.0200813	0.0239576	0.853964	0.847747	0.660369	0.640475	0.789158	0.426059	0.54968	0.610265	0.740976	0.821953	0.779196	0.612339	1.17104	0.959252	1.13646	0.839453	0.710284	0.569135	0.782327	0.713197	0.725769	0.716353	0.708631	0.537206	0.661858	0.682415	0.646963	0.670463	0.682489
1525NEG	Y	SM(d24:0/18:1)+HCOO	SM(d42:1)+HCOO	SM	(d24:0/18:1)	(d24:0)	(18:1)			C48 H96 O8 N2 P1	859.691	13.9967	0.00325701	0.00270484	35.3813	27.059	29.0244	24.7846	37.7691	24.5667	22.2681	29.8619	33.4622	35.6558	39.338	30.4415	43.2043	42.4593	44.2797	37.1104	35.2374	33.1068	35.7358	36.9585	38.4024	37.6245	29.9936	27.5261	34.688	34.8689	34.8828	34.9549	34.8909
1529NEG	Y	PI(18:0/18:2)-H	PI(36:2)-H	PI	(18:0/18:2)	(18:0)	(18:2)			C45 H82 O13 N0 P1	861.55	10.1977	0.0226717	0.00741496	17.92	12.8385	15.3174	15.6097	2908.97	13.8776	11.792	20.1651	2.43959	2.92206	3.54816	3.32551	4.09945	14.4947	3.42618	5.71394	15.269	15.3064	21.0033	18.4247	18.0574	16.6796	15.3149	14.0952	14.7838	14.3885	13.7709	14.2526	14.3398
1534NEG	Y	Cer(d53:2+pO)+HCOO	Cer(d53:2+pO)+HCOO	Cer	(d53:2+pO)	(d53:2+pO)				C54 H104 O6 N1	862.787	19.2583	0.0392819	0.000947839	0.00180863	0.00407486	0.00827092	0.00795118	0.00682634	0.0112098	0.00417589	0.00307143	0.0145707	0.0306319	0.0105674	0.0102099	0.0239558	0.0105493	0.0413649	0.0157849	0.0147873	0.0232811	0.0159338	0.00596598	0.0291044	0.0119709	0.00735337	0.00789381	0.0120922	0.0129527	0.0114911	0.012234	0.0123894
1535NEG	Y	PI(18:0/18:1)-H	PI(36:1)-H	PI	(18:0/18:1)	(18:0)	(18:1)			C45 H84 O13 N0 P1	863.566	10.9081	0.0242388	0.00467528	7.90537	6.18579	6.36999	6.24159	1543.05	6.9734	5.79371	9.53844	1.38667	1.68248	1.16924	1.29975	2.34638	4.03094	1.29081	2.03264	5.4368	9.37742	10.9171	9.73318	8.73893	8.2509	8.21903	6.42581	7.08969	6.80558	6.57064	6.80698	6.79161
1538NEG	Y	PS(42:4)-H	PS(42:4)-H	PS	(42:4)	(42:4)				C48 H85 O10 N1 P1	866.592	13.4638	0.0552248	3.2164e-07	0.718251	0.461387	0.622608	0.432264	0.872851	0.42428	0.316023	0.574396	1.39018	1.15476	1.70406	1.18546	1.56263	1.32081	1.54064	1.63207	0.672417	0.587772	0.796552	0.724176	0.907057	0.960289	0.451522	0.600078	0.827304	0.909321	0.772697	0.843997	0.814799
1541NEG	Y	PC(18:0p/22:4)+HCOO	PC(40:4p)+HCOO	PC	(18:0p/22:4)	(18:0p)	(22:4)			C49 H89 O9 N1 P1	866.628	11.4726	0.0217798	0.0416052	0.646567	0.681536	0.662899	0.781075	0.720874	0.50505	0.468438	0.758766	0.670655	0.629853	0.831996	0.719461	0.895624	1.06457	1.14293	1.17786	0.538637	0.900379	0.652407	0.954024	0.828448	0.955669	0.589991	0.67799	0.69323	0.695286	0.727809	0.693345	0.719759
1543NEG	Y	PS(18:1/24:2)-H	PS(42:3)-H	PS	(18:1/24:2)	(18:1)	(24:2)			C48 H87 O10 N1 P1	868.607	12.1186	0.114552	2.91908e-05	1.41756	1.28022	0.679128	1.11652	1.40279	0.61685	1.10421	0.635433	2.84097	1.86537	1.6566	1.74338	2.77839	1.8575	2.86097	1.68275	1.14356	1.44949	1.05179	0.810643	0.892675	0.916723	0.524099	0.593814	1.08826	1.34749	1.2467	1.06417	1.07126
1544NEG	Y	PS(24:0/18:2)-H	PS(42:2)-H	PS	(24:0/18:2)	(24:0)	(18:2)			C48 H89 O10 N1 P1	870.623	13.111	0.0781799	2.76394e-13	1.31601	1.02819	0.995453	1.10745	1.26406	0.958454	0.987685	0.947216	3.04163	2.91598	3.38769	2.86727	4.1839	3.40789	4.09495	3.19835	1.35143	1.2036	1.28456	1.39999	1.26566	1.29547	0.917734	0.953277	1.58166	1.46395	1.37014	1.43301	1.26156
1545NEG	Y	PS(18:1/24:1)-H	PS(42:2)-H	PS	(18:1/24:1)	(18:1)	(24:1)			C48 H89 O10 N1 P1	870.623	12.7037	0.225399	0.000376135	1.37576	1.27614	1.54913	1.14125	1.25371	0.697671	1.0577	1.15307	1.95108	2.34474	2.4552	1.91619	3.18701	2.20145	3.20608	2.16847	1.56758	1.26965	2.74802	2.69007	1.26972	1.5795	0.993825	0.871049	1.61826	1.59737	1.5212	2.5428	1.59906
1546NEG	Y	SM(d25:0/18:2)+HCOO	SM(d43:2)+HCOO	SM	(d25:0/18:2)	(d25:0)	(18:2)			C49 H96 O8 N2 P1	871.691	13.385	0.0493292	0.0342737	0.642548	0.576675	0.458831	0.458544	0.758715	0.418282	0.470351	0.514956	0.60996	0.555699	0.651601	0.619781	0.769629	0.744822	0.832353	0.597624	0.618433	0.791095	0.688516	0.641612	0.683503	0.640703	0.531119	0.462675	0.611449	0.590072	0.55186	0.63573	0.623294
1547NEG	Y	PS(18:1/24:0)-H	PS(42:1)-H	PS	(18:1/24:0)	(18:1)	(24:0)			C48 H91 O10 N1 P1	872.639	14.341	0.0926743	0.0283681	1.10357	0.837233	0.987042	0.62957	0.988706	0.684003	0.617607	0.656405	1.14736	1.28013	0.901407	0.798884	1.54774	1.46032	1.44428	1.17982	1.80417	0.547472	0.895591	1.04117	0.839098	1.00334	0.541735	0.706986	0.802347	0.78944	0.930453	0.941915	0.803861
1548NEG	Y	PS(18:1/24:0)-H	PS(42:1)-H	PS	(18:1/24:0)	(18:1)	(24:0)			C48 H91 O10 N1 P1	872.639	13.8816	0.0353712	0.00050268	4.64918	3.71577	3.75363	2.96738	4.70169	3.02068	3.07117	3.48045	4.57619	5.18838	5.45105	4.04787	7.3446	5.36581	6.68464	5.13075	5.02701	3.2364	4.08188	4.70684	3.90619	4.24661	3.65394	3.44177	4.22947	4.1378	3.92268	4.10401	4.36284
1550NEG	Y	SM(d25:0/18:1)+HCOO	SM(d43:1)+HCOO	SM	(d25:0/18:1)	(d25:0)	(18:1)			C49 H98 O8 N2 P1	873.707	14.3586	0.0478604	0.000786245	0.588686	0.372797	0.626339	0.464468	0.513581	0.607359	0.332722	0.262576	0.510357	0.93381	0.589876	0.639948	0.794893	0.668388	1.39454	0.600968	1.05131	1.05283	1.28892	0.855911	1.17232	1.15509	0.576008	0.553496	0.893784	0.929644	0.821102	0.923463	0.910843
1553NEG	Y	Cer(d18:0+pO/36:3)+HCOO	Cer(d54:3+pO)+HCOO	Cer	(d18:0+pO/36:3)	(d18:0+pO)	(36:3)			C55 H104 O6 N1	874.787	19.1374	0.068993	1.55571e-08	0.00863484	0.00579278	0.00965608	0.00683771	0.0113885	0.00616714	0.0053117	0.00861179	0.061158	0.0899665	0.0327782	0.0270133	0.0866919	0.0191529	0.0570697	0.0465563	0.00939082	0.00765314	0.00688425	0.0104168	0.0191351	0.00777403	0.01198	0.00959771	0.0139441	0.0140926	0.014417	0.015234	0.0165984
1554NEG	Y	SM(d42:1+pO)+HCOO	SM(d42:1+pO)+HCOO	SM	(d42:1+pO)	(d42:1+pO)				C48 H96 O9 N2 P1	875.686	12.4273	0.0199088	1.93328e-09	0.57731	0.489874	0.700906	0.478933	0.796115	0.639152	0.403535	0.67017	1.54976	1.16009	1.55644	1.34601	1.86428	1.48263	1.83746	1.65222	0.79837	0.69217	0.712082	0.678357	0.771483	0.731364	0.460022	0.559027	0.811471	0.834988	0.830255	0.792826	0.826907
1556NEG	Y	PC(16:0/23:0)+HCOO	PC(39:0)+HCOO	PC	(16:0/23:0)	(16:0)	(23:0)			C48 H95 O10 N1 P1	876.67	14.4451	0.033135	0.000570773	0.419369	0.385098	0.375253	0.336597	0.407378	0.174831	0.285346	0.367034	0.544147	0.533763	0.510791	0.472202	0.896151	0.69222	0.676006	0.700793	0.430888	0.265838	0.568524	0.451419	0.603161	0.435576	0.421098	0.286015	0.417383	0.441755	0.419425	0.400247	0.422728
1557NEG	Y	Cer(d54:2+pO)+HCOO	Cer(d54:2+pO)+HCOO	Cer	(d54:2+pO)	(d54:2+pO)				C55 H106 O6 N1	876.803	20.2632	0.125035	0.000233431	0.007209	0.0364855	0.0551066	0.0272112	0.0235847	0.0736048	0.0240836	0.0251672	0.219152	0.147886	0.0504426	0.0769092	0.151868	0.077032	0.196348	0.136986	0.028585	0.0762704	0.0521009	0.0354921	0.130177	0.0466932	0.0514736	0.0399617	0.11364	0.100653	0.113994	0.0813287	0.100112
1558NEG	Y	Cer(d18:0+pO/36:2)+HCOO	Cer(d54:2+pO)+HCOO	Cer	(d18:0+pO/36:2)	(d18:0+pO)	(36:2)			C55 H106 O6 N1	876.803	16.199	0.0238941	0.0166849	0.0823884	0.0733461	0.0841537	0.0372848	0.0645872	0.0545521	0.0485196	0.0544872	0.0732324	0.0719991	0.0836324	0.0675778	0.136166	0.0891958	0.101482	0.147555	0.0812467	0.0532455	0.0737219	0.0703968	0.113905	0.0896259	0.0601248	0.0741329	0.0823105	0.0800856	0.0783242	0.0784053	0.078234
1559NEG	Y	PS(43:5)-H	PS(43:5)-H	PS	(43:5)	(43:5)				C49 H85 O10 N1 P1	878.592	10.2613	0.031546	0.0110357	2.82508	1.86747	3.10612	1.8082	2.67506	2.14387	1.83236	1.64464	2.41558	0.822525	2.26639	1.60321	1.62715	1.37037	1.49587	1.57553	2.90271	2.55955	2.11931	4.12936	1.43481	3.46032	2.74942	2.24903	4.24922	4.48047	4.19186	4.52143	4.48237
1561NEG	Y	Cer(d54:1+pO)+HCOO	Cer(d54:1+pO)+HCOO	Cer	(d54:1+pO)	(d54:1+pO)				C55 H108 O6 N1	878.818	20.4718	0.0319917	3.17171e-08	0.00364857	0.00508883	0.00316363	0.00376211	0.00390482	0.00378518	0.00135469	0.00502508	0.0302959	0.0342748	0.0239707	0.0174399	0.0939707	0.0188872	0.0448651	0.0672756	0.0143851	0.00929723	0.00565985	0.00857562	0.0154342	0.00691516	0.00872313	0.0215013	0.0106369	0.0106274	0.0114879	0.0107414	0.0105907
1568NEG	Y	PI(18:1/20:4)-H	PI(38:5)-H	PI	(18:1/20:4)	(18:1)	(20:4)			C47 H80 O13 N0 P1	883.534	9.10991	0.0341898	0.000313031	4.37664	3.86534	3.68927	3.9517	520.521	2.5156	2.42727	4.51246	0.256963	0.256768	0.475048	0.536824	0.492585	2.29085	0.318531	0.639352	2.72045	5.99648	6.17666	4.3619	3.95426	4.40406	3.66573	3.33224	4.02615	3.71399	3.64406	3.7713	3.76367
1570NEG	Y	SM(d44:3)+HCOO	SM(d44:3)+HCOO	SM	(d44:3)	(d44:3)				C50 H96 O8 N2 P1	883.691	12.9834	0.0127846	3.31334e-05	0.442004	0.398756	0.447492	0.317984	0.349143	0.288514	0.323593	0.462801	0.652837	0.514044	0.630053	0.657545	0.77147	0.676044	0.909132	0.510967	0.380844	0.502056	0.497253	0.517823	0.531985	0.543159	0.333214	0.341709	0.474943	0.47096	0.472192	0.478927	0.481947
1571NEG	Y	PC(22:1/18:2)+HCOO	PC(40:3)+HCOO	PC	(22:1/18:2)	(22:1)	(18:2)			C49 H91 O10 N1 P1	884.639	12.1686	0.0247295	1.52777e-05	2.18621	1.96938	2.28194	1.68138	2.31542	1.63531	1.6432	2.26928	3.27787	3.16339	4.1705	3.66973	5.37337	4.47687	5.41665	4.17225	1.82307	2.67574	3.77896	2.46207	3.53323	2.96778	1.80696	1.52063	2.50877	2.5171	2.6175	2.50792	2.43561
1572NEG	Y	PI(18:0/20:4)-H	PI(38:4)-H	PI	(18:0/20:4)	(18:0)	(20:4)			C47 H82 O13 N0 P1	885.55	10.0508	0.0225564	0.00101388	90.3883	94.7563	83.6133	109.461	17225.6	77.2407	76.4526	120.103	9.75616	8.8087	13.1951	15.5389	13.593	63.8895	11.7366	20.7187	75.8738	119.625	123.271	92.5999	93.9555	87.9468	77.9384	84.1266	93.6576	90.8199	87.2708	90.8266	91.391
1573NEG	Y	SM(d44:2)+HCOO	SM(d44:2)+HCOO	SM	(d44:2)	(d44:2)				C50 H98 O8 N2 P1	885.707	13.9055	0.00607484	3.2509e-08	0.933514	0.760843	0.693277	0.565946	0.792231	0.484919	0.546391	0.691604	1.53111	1.43214	1.58821	1.32893	1.94338	1.43445	1.83111	1.18726	0.897331	0.898086	0.96093	0.949168	0.940981	0.984923	0.744037	0.643953	0.948206	0.933634	0.937381	0.939379	0.93368
1574NEG	Y	SM(d44:2)+HCOO	SM(d44:2)+HCOO	SM	(d44:2)	(d44:2)				C50 H98 O8 N2 P1	885.707	14.1627	0.0495921	0.000219231	0.633085	0.405363	0.306792	0.097016	0.220017	0.191427	0.134239	0.222048	0.50219	0.681298	0.742121	0.388028	0.8071	0.64317	0.838437	0.719788	0.568624	0.241107	0.8147	0.697561	0.814824	0.844941	0.717554	0.512766	0.494753	0.548927	0.563655	0.564379	0.55665
1575NEG	Y	PC(22:0/18:2)+HCOO	PC(40:2)+HCOO	PC	(22:0/18:2)	(22:0)	(18:2)			C49 H93 O10 N1 P1	886.654	13.1731	0.117169	1.5638e-05	4.08513	3.21364	4.55771	3.10615	4.69887	2.58765	3.85932	3.60495	6.4001	6.24417	12.5163	7.53788	9.6709	10.2818	8.82678	9.18187	3.69411	3.28031	8.63992	4.1985	6.73509	5.01005	3.04544	2.94214	6.20572	4.74195	6.23603	6.20954	5.1812
1576NEG	Y	PI(18:0/20:3)-H	PI(38:3)-H	PI	(18:0/20:3)	(18:0)	(20:3)			C47 H84 O13 N0 P1	887.566	10.446	0.0228573	0.0010357	6.38276	4.77545	5.37997	5.85303	1118.26	4.80109	4.32116	6.67382	0.720569	0.605365	0.639987	0.900921	0.956891	2.82704	0.782402	1.08234	4.77029	4.95107	8.05643	5.95086	4.98194	4.89293	4.85564	4.69368	5.14368	5.04358	4.82771	5.09118	5.12222
1577NEG	Y	SM(d44:1)+HCOO	SM(d44:1)+HCOO	SM	(d44:1)	(d44:1)				C50 H100 O8 N2 P1	887.722	15.1438	0.0366839	0.000178445	1.38738	1.12709	1.22992	0.927437	1.32717	0.968013	0.758763	1.24435	1.77894	1.88263	1.57605	1.30557	2.38613	1.71657	2.16411	1.66588	1.4012	1.09999	1.37353	1.47984	1.73722	1.55613	1.42835	1.0843	1.36406	1.50076	1.38589	1.3747	1.38207
1579NEG	Y	PI(18:0/20:2)-H	PI(38:2)-H	PI	(18:0/20:2)	(18:0)	(20:2)			C47 H86 O13 N0 P1	889.581	11.023	0.0413295	0.0151166	1.00327	0.944346	1.00563	1.21557	276.574	1.53693	1.0115	1.41263	0.345285	0.277128	0.149036	0.313271	0.496141	1.00001	0.274654	0.568495	1.24661	1.62307	2.12274	1.47287	1.60532	1.43037	1.19744	1.12268	1.25771	1.22804	1.18784	1.22809	1.202
1581NEG	Y	PC(16:0/24:0)+HCOO	PC(40:0)+HCOO	PC	(16:0/24:0)	(16:0)	(24:0)			C49 H97 O10 N1 P1	890.686	15.0006	0.0387561	0.000100651	2.31656	1.91021	2.05069	1.56445	2.24539	1.30518	1.54404	1.99383	3.44011	3.70204	2.71261	2.22904	4.58692	3.3109	3.80622	3.86601	2.4556	1.50365	2.92878	2.6981	3.23048	2.64507	2.67642	1.92411	2.41357	2.42058	2.39481	2.41351	2.64662
1582NEG	Y	Cer(d55:2+pO)+HCOO	Cer(d55:2+pO)+HCOO	Cer	(d55:2+pO)	(d55:2+pO)				C56 H108 O6 N1	890.818	20.8518	0.0248271	6.38609e-08	0.0055457	0.0104435	0.013607	0.00650297	0.00833093	0.00706921	0.005196	0.0144102	0.0332139	0.0342306	0.0315396	0.0332958	0.0571122	0.0244551	0.0416927	0.0436068	0.00597595	0.011121	0.00866758	0.00839485	0.0228688	0.00763449	0.0108268	0.00615539	0.0129327	0.0125722	0.013261	0.0134766	0.0130571
1583NEG	Y	PI(18:0/20:1)-H	PI(38:1)-H	PI	(18:0/20:1)	(18:0)	(20:1)			C47 H88 O13 N0 P1	891.597	11.6952	0.0269545	0.0140341	0.857056	0.790253	0.837571	0.779947	248.568	1.20429	0.842053	1.7144	0.263837	0.297181	0.106973	0.225719	0.508562	0.53148	0.262175	0.366478	0.573409	1.82444	1.67844	1.2681	1.71278	1.03404	0.943234	0.739528	0.951103	0.944444	0.913276	0.93896	0.992084
1584NEG	Y	PS(44:4)-H	PS(44:4)-H	PS	(44:4)	(44:4)				C50 H89 O10 N1 P1	894.623	14.211	0.0369777	0.000549786	0.901277	0.626381	0.773816	0.541749	0.996798	0.517801	0.515696	0.71323	1.20956	0.962944	1.26322	0.990715	1.56825	0.957732	1.27928	1.14079	0.763127	0.883716	1.17707	1.05246	1.20481	1.25214	0.71594	0.667141	1.02735	1.02007	0.948682	0.958734	1.03484
1585NEG	Y	PS(24:0/20:4)-H	PS(44:4)-H	PS	(24:0/20:4)	(24:0)	(20:4)			C50 H89 O10 N1 P1	894.623	13.8841	0.0161328	0.00885343	0.708022	0.616782	0.592728	0.500418	0.744378	0.457104	0.558183	0.590877	0.662012	0.673198	0.790198	0.665143	0.894755	0.84155	1.04921	0.848377	0.821865	0.6084	0.689935	0.749318	0.635353	0.898843	0.565148	0.518357	0.689014	0.668155	0.656983	0.669838	0.679006
1588NEG	Y	Cer(d56:2+pO)+HCOO	Cer(d56:2+pO)+HCOO	Cer	(d56:2+pO)	(d56:2+pO)				C57 H110 O6 N1	904.834	21.3542	0.10647	7.56739e-09	0.0244545	0.124273	0.0747267	0.0415469	0.054	0.0467268	0.0424477	0.0564189	0.307078	0.270108	0.249437	0.258124	0.433315	0.218674	0.369554	0.336936	0.0844907	0.0739558	0.0700427	0.0447	0.14248	0.055658	0.0631225	0.0506272	0.135901	0.106676	0.107131	0.106402	0.106493
1589NEG	Y	Cer(d56:2+pO)+HCOO	Cer(d56:2+pO)+HCOO	Cer	(d56:2+pO)	(d56:2+pO)				C57 H110 O6 N1	904.834	21	0.00555308	8.3914e-07	0.00644111	0.0250547	0.0172569	0.0184521	0.0116025	0.0184771	0.0165872	0.00995422	0.0818321	0.137399	0.0435537	0.0681647	0.135926	0.0513484	0.225394	0.103402	0.0482773	0.0786395	0.0446269	0.0310656	0.124772	0.0377815	0.033884	0.0328167	0.0482893	0.048417	0.0478138	0.048253	0.0480771
1591NEG	Y	PC(24:1/18:2)+HCOO	PC(42:3)+HCOO	PC	(24:1/18:2)	(24:1)	(18:2)			C51 H95 O10 N1 P1	912.67	13.0954	0.0159186	1.13396e-08	1.43169	1.14446	1.48129	0.950129	1.3429	0.812844	0.960398	1.39232	3.8353	3.30345	4.31033	3.84295	6.19453	4.51859	5.28532	4.42952	1.2398	1.58583	2.65841	1.58509	2.56865	2.01221	1.52656	0.863178	1.85624	1.77981	1.80884	1.8	1.79044
1592NEG	Y	PI(18:0/22:4)-H	PI(40:4)-H	PI	(18:0/22:4)	(18:0)	(22:4)			C49 H86 O13 N0 P1	913.581	10.7155	0.0180298	0.000108319	4.18947	4.47444	3.60222	5.09786	742.816	4.44821	3.40671	5.87695	0.331538	0.0740894	0.350479	0.494543	0.442555	1.9064	0.399809	0.585612	3.64298	5.99729	5.28523	4.55154	4.8155	3.76744	3.97164	4.23841	3.88788	3.8859	3.7552	3.86348	3.91047
1593NEG	Y	PC(24:0/18:2)+HCOO	PC(42:2)+HCOO	PC	(24:0/18:2)	(24:0)	(18:2)			C51 H97 O10 N1 P1	914.686	14.2111	0.0119503	5.38041e-07	4.68229	3.74464	5.14621	4.54301	5.67612	3.14872	2.97712	4.82532	7.41022	7.91551	9.06804	7.96469	10.8468	11.9434	10.116	10.0922	4.29407	3.84452	5.4747	4.85765	6.65857	5.47652	3.61885	3.14911	4.8947	4.78818	4.78975	4.74434	4.80648
1594NEG	Y	PS(45:1)-H	PS(45:1)-H	PS	(45:1)	(45:1)				C51 H97 O10 N1 P1	914.686	13.8899	0.0219197	2.82988e-07	1.39242	1.10345	1.15446	0.714014	1.28357	0.769979	0.82583	1.21121	2.18966	2.57603	3.14673	1.84389	3.23414	2.30507	2.59346	2.12419	1.21122	1.3998	1.7836	1.53582	1.58875	1.88462	1.56627	1.08188	1.63788	1.63017	1.54748	1.5686	1.58625
1597NEG	Y	PC(18:0/24:0)+HCOO	PC(42:0)+HCOO	PC	(18:0/24:0)	(18:0)	(24:0)			C51 H101 O10 N1 P1	918.717	16.15	0.0526494	0.00449725	0.417298	0.389661	0.356833	0.296749	0.345233	0.186004	0.223772	0.310252	0.543373	0.53543	0.375837	0.326004	0.724968	0.467403	0.640015	0.583758	0.436545	0.224125	0.407671	0.432607	0.518731	0.47341	0.485423	0.344453	0.37497	0.37223	0.368295	0.366461	0.344316
1598NEG	Y	Cer(d57:2+pO)+HCOO	Cer(d57:2+pO)+HCOO	Cer	(d57:2+pO)	(d57:2+pO)				C58 H112 O6 N1	918.85	21.815	0.0730212	0.000212003	0.0268993	0.0816514	0.0442419	0.0410888	0.0510052	0.043211	0.0409595	0.0546098	0.0950922	0.131343	0.0712358	0.0941573	0.13876	0.0734609	0.114095	0.11065	0.0300384	0.0777269	0.0411707	0.0448486	0.0957537	0.0331487	0.0738691	0.0437344	0.0534249	0.0639889	0.0548625	0.0539177	0.0539119
1599NEG	Y	Cer(d57:2+pO)+HCOO	Cer(d57:2+pO)+HCOO	Cer	(d57:2+pO)	(d57:2+pO)				C58 H112 O6 N1	918.85	21.4711	0.0204429	3.89741e-05	0.00299574	0.0095959	0.0120932	0.0139513	0.00470592	0.0134227	0.00640216	0.00363982	0.0284316	0.0574697	0.0162462	0.0334522	0.0576676	0.0201927	0.0979864	0.0328152	0.0239505	0.0496842	0.0285467	0.0129133	0.0521833	0.0279664	0.0152061	0.0144614	0.0240195	0.0232824	0.0244082	0.0243797	0.0242062
1600NEG	Y	Cer(d18:0+pO/40:4)+HCOO	Cer(d58:4+pO)+HCOO	Cer	(d18:0+pO/40:4)	(d18:0+pO)	(40:4)			C59 H110 O6 N1	928.834	20.2366	0.058327	2.38441e-05	0.0218107	0.0141354	0.0256091	0.0299846	0.061261	0.031247	0.0238452	0.0246939	0.0579427	0.0637248	0.0285145	0.0300528	0.0669833	0.0354851	0.0916462	0.0529306	0.0199872	0.0147604	0.019146	0.0167467	0.0160532	0.0193383	0.0173694	0.0172747	0.0283728	0.0256776	0.0238251	0.0255748	0.0269056
1601NEG	Y	Cer(d18:0+pO/40:3)+HCOO	Cer(d58:3+pO)+HCOO	Cer	(d18:0+pO/40:3)	(d18:0+pO)	(40:3)			C59 H112 O6 N1	930.85	21.2272	0.0109999	1.15487e-06	0.0312283	0.0330337	0.0384673	0.0322976	0.0607152	0.0432193	0.0334781	0.0410876	0.125002	0.131875	0.0794964	0.0680116	0.1463	0.0697913	0.165664	0.110837	0.0417305	0.0405436	0.0421895	0.0742566	0.0368577	0.0376716	0.0374272	0.0728591	0.0480563	0.0486901	0.0485803	0.048217	0.0482152
1602NEG	Y	Cer(d58:2+pO)+HCOO	Cer(d58:2+pO)+HCOO	Cer	(d58:2+pO)	(d58:2+pO)				C59 H114 O6 N1	932.865	21.9232	0.00471408	0.00557501	0.0638846	0.317562	0.14896	0.168671	0.0922002	0.149058	0.147432	0.144071	0.298964	0.483932	0.58286	0.788782	0.553415	0.0668722	0.526532	0.400726	0.168573	0.501617	0.331867	0.239672	0.683492	0.266277	0.269422	0.215083	0.298886	0.298329	0.297364	0.297303	0.298506
1603NEG	Y	Cer(d58:2+pO)+HCOO	Cer(d58:2+pO)+HCOO	Cer	(d58:2+pO)	(d58:2+pO)				C59 H114 O6 N1	932.865	22.5261	0.0408564	6.18352e-06	0.0152133	0.0311672	0.0232549	0.0208819	0.0254481	0.0270051	0.0186334	0.0259716	0.0754783	0.0923668	0.0457296	0.0560093	0.101837	0.0334499	0.11372	0.0824369	0.0168934	0.0381644	0.0271421	0.0195719	0.0568578	0.0216996	0.0280536	0.0201279	0.0359514	0.031981	0.0335778	0.0328443	0.0327743
1604NEG	Y	PC(24:1/20:4)+HCOO	PC(44:5)+HCOO	PC	(24:1/20:4)	(24:1)	(20:4)			C53 H95 O10 N1 P1	936.67	12.9078	0.0510964	0.00630716	0.66897	0.609148	0.683637	0.509487	0.501134	0.385313	0.453749	0.656847	0.798148	0.74531	0.846597	0.726314	1.21668	0.921251	1.12382	1.02999	0.458143	0.789594	1.22292	0.711222	1.19905	0.929049	0.820091	0.400998	0.685795	0.756452	0.673716	0.685958	0.651563
1605NEG	Y	PE(50:3)-H	PE(50:3)-H	PE	(50:3)	(50:3)				C55 H103 O8 N1 P1	936.743	14.792	0.0479724	9.40003e-08	0.188889	0.14886	0.170221	0.096692	0.131474	0.103734	0.0719779	0.153113	0.573748	0.516584	0.39118	0.271509	0.65041	0.339553	0.569196	0.628067	0.20554	0.0948407	0.172175	0.218635	0.212131	0.224783	0.170033	0.147298	0.255096	0.228121	0.232028	0.222085	0.232011
1607NEG	Y	PE(50:2)-H	PE(50:2)-H	PE	(50:2)	(50:2)				C55 H105 O8 N1 P1	938.758	15.6629	0.0751074	0.000117729	0.236806	0.168284	0.12354	0.0552505	0.0897194	0.103438	0.0556278	0.120071	0.453079	0.528264	0.268735	0.201026	0.521878	0.254672	0.527477	0.518025	0.211318	0.0456743	0.201129	0.197883	0.175258	0.249489	0.192924	0.103487	0.210463	0.174898	0.203233	0.220591	0.203173
1608NEG	Y	Cer(d59:3+hO)+HCOO	Cer(d59:3+hO)+HCOO	Cer	(d59:3+hO)	(d59:3+hO)				C60 H114 O6 N1	944.865	21.8429	0.0936184	0.00290013	0.00545548	0.00528625	0.00681628	0.00836126	0.0122977	0.010348	0.00670677	0.00995285	0.0410578	0.0544674	0.00444195	0.0275053	0.0609614	0.00781423	0.0539842	0.0290087	0.0185252	0.012002	0.0137081	0.00757003	0.0164465	0.0113481	0.00851379	0.00784792	0.012978	0.0105012	0.0107677	0.0104645	0.0104546
1609NEG	Y	Cer(d59:2+pO)+HCOO	Cer(d59:2+pO)+HCOO	Cer	(d59:2+pO)	(d59:2+pO)				C60 H116 O6 N1	946.881	22.5425	0.029299	0.0386932	0.0236375	0.074741	0.0776246	0.0827337	0.0298336	0.0799904	0.0425725	0.111868	0.0706118	0.109032	0.0941408	0.12408	0.142276	0.0963651	0.115677	0.287681	0.0420992	0.182434	0.145808	0.0560339	0.183571	0.214891	0.077872	0.0566226	0.0935486	0.0884215	0.0882352	0.093389	0.0881288
1610NEG	Y	Cer(d60:5+hO)+HCOO	Cer(d60:5+hO)+HCOO	Cer	(d60:5+hO)	(d60:5+hO)				C61 H112 O6 N1	954.85	20.3639	0.00692289	0.000146823	0.0407359	0.0276687	0.0470064	0.0401193	0.058957	0.0383795	0.0311833	0.0409049	0.0956107	0.118681	0.0405536	0.035991	0.0908668	0.0339202	0.168692	0.0786604	0.0281057	0.0301103	0.0273377	0.0279907	0.0252179	0.0254397	0.0270077	0.0259167	0.0355382	0.035186	0.0352197	0.0352707	0.0352709
1611NEG	Y	Cer(d60:4+hO)+HCOO	Cer(d60:4+hO)+HCOO	Cer	(d60:4+hO)	(d60:4+hO)				C61 H114 O6 N1	956.865	21.2957	0.0344085	1.44643e-06	0.0319388	0.0232257	0.0336985	0.0323516	0.0517683	0.0313323	0.0258097	0.0342505	0.109252	0.133731	0.0544749	0.0558366	0.120402	0.0519434	0.189015	0.110805	0.0352187	0.0259359	0.0309392	0.0435926	0.0308255	0.0269427	0.0426976	0.0271008	0.0396625	0.0420428	0.0394644	0.0378211	0.0393996
1612NEG	Y	Cer(d60:4+hO)+HCOO	Cer(d60:4+hO)+HCOO	Cer	(d60:4+hO)	(d60:4+hO)				C61 H114 O6 N1	956.865	21.5601	0.0108372	1.64202e-10	0.0237277	0.0155698	0.0242099	0.0267054	0.0469291	0.0405783	0.0232409	0.0247354	0.125487	0.149617	0.0982428	0.0779067	0.127612	0.0550193	0.19562	0.116338	0.0182469	0.0175204	0.0181763	0.0155103	0.0190065	0.0203301	0.0168747	0.0167936	0.0334279	0.0330486	0.0330338	0.0326642	0.0323928
1613NEG	Y	Cer(d60:3+hO)+HCOO	Cer(d60:3+hO)+HCOO	Cer	(d60:3+hO)	(d60:3+hO)				C61 H116 O6 N1	958.881	22.1115	0.026503	5.2137e-06	0.0173773	0.0255377	0.0289177	0.0196335	0.0598815	0.0325287	0.0678854	0.0406566	0.113813	0.110098	0.0749606	0.0666371	0.152111	0.0682849	0.169284	0.112853	0.0302828	0.0404615	0.0418011	0.0262	0.0531238	0.0301642	0.033724	0.0402165	0.0465172	0.0467068	0.0442817	0.0441716	0.0442268
1614NEG	Y	PE(52:5)-H	PE(52:5)-H	PE	(52:5)	(52:5)				C57 H103 O8 N1 P1	960.743	14.5271	0.0325902	0.000114245	1.02109	0.999629	0.910291	0.697646	0.685813	0.587986	0.539084	0.860109	1.57374	1.59413	0.82861	0.626237	1.95877	1.1844	1.38378	1.51313	0.686194	0.540491	0.584807	0.689464	0.735179	0.600784	0.561535	0.634939	0.811151	0.821289	0.761347	0.813399	0.818271
1615NEG	Y	Cer(d60:2+pO)+HCOO	Cer(d60:2+pO)+HCOO	Cer	(d60:2+pO)	(d60:2+pO)				C61 H118 O6 N1	960.896	22.7877	0.0198976	0.00521247	0.220591	0.397372	0.205072	0.191145	0.23987	0.261757	0.182209	0.31457	0.290949	0.854296	0.503628	0.702657	1.54782	0.516742	0.600173	0.260179	0.321038	0.713769	0.821968	0.235561	0.943653	0.45748	0.260869	0.378125	0.541302	0.539125	0.542888	0.546664	0.519626
1616NEG	Y	Cer(d60:2+hO)+HCOO	Cer(d60:2+hO)+HCOO	Cer	(d60:2+hO)	(d60:2+hO)				C61 H118 O6 N1	960.896	22.227	0.103625	0.000122281	0.0100545	0.0178316	0.00998664	0.00897748	0.0176104	0.0197187	0.00931476	0.0160633	0.0308385	0.0275995	0.0500143	0.0183308	0.0392331	0.0206994	0.0404197	0.0268547	0.0244325	0.0322189	0.0140245	0.0221406	0.0167123	0.0257892	0.0187406	0.0218234	0.0204186	0.0202802	0.02347	0.0258281	0.0235758
1618NEG	Y	PE(52:3)-H	PE(52:3)-H	PE	(52:3)	(52:3)				C57 H107 O8 N1 P1	964.774	15.7721	0.135664	0.000411268	0.509901	0.415637	0.400426	0.156576	0.183693	0.207744	0.135438	0.192652	0.768363	0.631993	0.36771	0.416065	1.28338	0.619404	0.556668	1.17887	0.39202	0.178447	0.393467	0.203595	0.412892	0.310987	0.409363	0.325439	0.291697	0.411654	0.413607	0.41431	0.418534
1619NEG	Y	PE(52:2)-H	PE(52:2)-H	PE	(52:2)	(52:2)				C57 H109 O8 N1 P1	966.79	16.7574	0.0541782	0.000245882	0.235979	0.190107	0.164006	0.0708271	0.0961963	0.0709398	0.0556728	0.136041	0.398458	0.437873	0.230175	0.209567	0.535095	0.271679	0.487789	0.486725	0.191444	0.0376662	0.149237	0.192565	0.175211	0.188941	0.177718	0.128285	0.205108	0.183581	0.174006	0.187343	0.186925
1624NEG	Y	PE(54:5)-H	PE(54:5)-H	PE	(54:5)	(54:5)				C59 H107 O8 N1 P1	988.774	15.5624	0.0231404	0.000259988	0.960354	0.9697	0.879584	0.614851	0.73774	0.448564	0.469597	0.778593	1.40297	1.53306	0.783705	0.704738	1.78732	1.17346	1.43727	1.73167	0.834587	0.583954	0.582601	0.696028	0.795183	0.662627	0.534584	0.65744	0.865094	0.810992	0.825982	0.828046	0.81515
1628NEG	Y	Cer(d63:2+pO)+HCOO	Cer(d63:2+pO)+HCOO	Cer	(d63:2+pO)	(d63:2+pO)				C64 H124 O6 N1	1002.94	23.4822	0.0225768	0.0404085	0.154215	0.384464	0.26307	0.408596	0.142616	0.487147	0.229244	0.152691	0.207309	0.272736	0.0443095	0.136544	0.358673	0.0711954	0.392187	0.249956	0.343905	0.692304	0.556501	0.205377	0.908577	0.474284	0.21671	0.286921	0.306972	0.311134	0.315661	0.313654	0.310185
1629NEG	Y	Cer(d24:0+pO/40:3)+HCOO	Cer(d64:3+pO)+HCOO	Cer	(d24:0+pO/40:3)	(d24:0+pO)	(40:3)			C65 H124 O6 N1	1014.94	23.2699	0.0292138	7.74588e-05	0.0198351	0.0919296	0.0771995	0.0571103	0.0550318	0.0813038	0.0555365	0.117813	0.218969	0.20845	0.13969	0.205687	0.304386	0.147428	0.267164	0.293286	0.0578463	0.144583	0.136319	0.0738719	0.240017	0.0815922	0.112704	0.0661431	0.128231	0.126561	0.120362	0.129512	0.129559
1630NEG	Y	PE(56:5)-H	PE(56:5)-H	PE	(56:5)	(56:5)				C61 H111 O8 N1 P1	1016.81	16.6458	0.126126	3.68676e-05	0.201573	0.210082	0.200955	0.138952	0.155116	0.107356	0.094148	0.163259	0.352848	0.404009	0.225311	0.180791	0.453735	0.275318	0.508749	0.505718	0.227085	0.116822	0.156607	0.18567	0.170476	0.16666	0.159019	0.158391	0.222205	0.295104	0.22194	0.222411	0.222198
1632NEG	Y	Cer(d25:0+pO/40:3)+HCOO	Cer(d65:3+pO)+HCOO	Cer	(d25:0+pO/40:3)	(d25:0+pO)	(40:3)			C66 H126 O6 N1	1028.96	23.5314	0.0880572	0.0301736	0.0242356	0.0278254	0.0329244	0.0221692	0.0360842	0.0574578	0.0332209	0.0440128	0.0519149	0.0514372	0.0350932	0.0458779	0.0867382	0.0408221	0.069579	0.0609326	0.0185391	0.0576707	0.054032	0.0391634	0.0564539	0.043794	0.0406938	0.0328528	0.0464338	0.0470992	0.0368648	0.0456259	0.0468939
1638NEG	Y	Cer(d18:1+hO/48:2EO)+HCOO	Cer(d66:3+hOEO)+HCOO	Cer	(d18:1+hO/48:2EO)	(d18:1+hO)	(48:2EO)			C67 H126 O8 N1	1072.95	20.2072	0.0184099	1.36895e-09	0.0193784	0.0338116	0.0438402	0.0511726	0.074088	0.0355273	0.0360306	0.0449159	0.0914869	0.101781	0.0964916	0.0747341	0.124685	0.0952381	0.0918801	0.0781294	0.0251156	0.0181755	0.0185615	0.0216852	0.0247312	0.020932	0.0249247	0.0272629	0.0353976	0.0370744	0.0355766	0.0353492	0.0354438
1639NEG	Y	Cer(d67:3+hOEO)+HCOO	Cer(d67:3+hOEO)+HCOO	Cer	(d67:3+hOEO)	(d67:3+hOEO)				C68 H128 O8 N1	1086.96	20.8293	0.0276425	1.41738e-07	0.00794997	0.0128942	0.0161585	0.0192826	0.0282997	0.0114984	0.01643	0.0174225	0.0308052	0.0309423	0.0338014	0.0255036	0.0455057	0.0307073	0.0294451	0.0314622	0.0123357	0.0115395	0.00985489	0.011741	0.0107046	0.0120064	0.0102064	0.0139131	0.0165574	0.0166364	0.0167382	0.0162318	0.0176166
1640NEG	Y	Cer(d18:1+hO/50:2EO)+HCOO	Cer(d68:3+hOEO)+HCOO	Cer	(d18:1+hO/50:2EO)	(d18:1+hO)	(50:2EO)			C69 H130 O8 N1	1100.98	21.275	0.00911114	2.37602e-10	0.0792588	0.119833	0.175098	0.171451	0.231848	0.132967	0.133834	0.147696	0.390818	0.329829	0.333864	0.304733	0.497902	0.350951	0.373984	0.385549	0.123587	0.0882541	0.0917028	0.105035	0.101355	0.0897342	0.10043	0.121898	0.151695	0.153365	0.15366	0.15191	0.150523
1641NEG	Y	Cer(d68:2+pOEO)+HCOO	Cer(d68:2+pOEO)+HCOO	Cer	(d68:2+pOEO)	(d68:2+pOEO)				C69 H132 O8 N1	1103	22.9455	0.0364826	0.000192944	0.0746919	0.0739617	0.0885364	0.10082	0.0873811	0.0762309	0.0833996	0.0876146	0.0562286	0.0176151	0.0439026	0.0547023	0.0605142	0.0399076	0.0361345	0.0395458	0.0779489	0.0498073	0.0586089	0.0652644	0.0441222	0.0574775	0.048056	0.0936247	0.073567	0.0728593	0.0713768	0.0707152	0.0706658
1642NEG	Y	Cer(d68:2+hOEO)+HCOO	Cer(d68:2+hOEO)+HCOO	Cer	(d68:2+hOEO)	(d68:2+hOEO)				C69 H132 O8 N1	1103	22.1398	0.0915186	1.46056e-05	0.00947621	0.0138802	0.0272453	0.0243599	0.0325375	0.0172018	0.0208405	0.0207667	0.030857	0.0292002	0.0274719	0.0386339	0.0451774	0.0343768	0.0382884	0.0342998	0.019391	0.0115104	0.0123481	0.0174788	0.0101632	0.0111532	0.0176746	0.016476	0.0186047	0.0186762	0.0193617	0.0186215	0.0186564
1643NEG	Y	Cer(d69:3+hOEO)+HCOO	Cer(d69:3+hOEO)+HCOO	Cer	(d69:3+hOEO)	(d69:3+hOEO)				C70 H132 O8 N1	1115	21.7244	0.019041	6.96273e-09	0.00767161	0.00804902	0.0128031	0.0118997	0.0193731	0.00790978	0.00999164	0.0113094	0.035161	0.0272754	0.0275719	0.0239094	0.0442305	0.0265033	0.02957	0.0425918	0.0123456	0.0115647	0.00855983	0.00997492	0.0123029	0.0114542	0.00842666	0.0124532	0.0155438	0.0152126	0.0159676	0.0151905	0.0153542
1644NEG	Y	Cer(d70:3+hOEO)+HCOO	Cer(d70:3+hOEO)+HCOO	Cer	(d70:3+hOEO)	(d70:3+hOEO)				C71 H134 O8 N1	1129.01	22.0871	0.0178586	1.8065e-13	0.0399883	0.0527638	0.067902	0.0538221	0.0775432	0.0425684	0.0504657	0.0507504	0.320368	0.245265	0.217648	0.240585	0.403017	0.247417	0.267531	0.355788	0.0832327	0.0554089	0.0645294	0.0579612	0.0818067	0.0572117	0.0553218	0.0671802	0.102157	0.103512	0.0986855	0.103156	0.103155
1645NEG	Y	Cer(d70:2+hOEO)+HCOO	Cer(d70:2+hOEO)+HCOO	Cer	(d70:2+hOEO)	(d70:2+hOEO)				C71 H136 O8 N1	1131.03	22.7319	0.0779447	1.36944e-06	0.0127297	0.00935371	0.00968575	0.0065887	0.0124826	0.00655409	0.00810855	0.0121435	0.0296916	0.023092	0.0177958	0.0175649	0.046067	0.0197453	0.0270887	0.0210167	0.021245	0.0147733	0.0189885	0.021151	0.0140875	0.0171534	0.018974	0.0184516	0.0212813	0.0215833	0.0198965	0.0175871	0.0215006
1646NEG	Y	Cer(d72:3+hOEO)+HCOO	Cer(d72:3+hOEO)+HCOO	Cer	(d72:3+hOEO)	(d72:3+hOEO)				C73 H138 O8 N1	1157.04	22.554	0.0412745	1.66144e-11	0.0102625	0.00756526	0.0100587	0.00481733	0.0118935	0.00584447	0.00620247	0.00850192	0.0655031	0.0462649	0.05082	0.0557959	0.103733	0.0590168	0.0566627	0.0960572	0.0293136	0.0154556	0.0204962	0.0164094	0.0279615	0.0171337	0.0130527	0.0205039	0.0271917	0.0279258	0.0303697	0.0278336	0.0274504
1POS	Y	So(d14:0)+H	So(d14:0)+H	So	(d14:0)	(d14:0)				C14 H32 O2 N1	246.243	1.38113	0.0420923	0.00420089	3.46398	3.69638	2.78803	2.91214	3.29007	3.08666	2.92046	3.15838	3.43245	4.25987	3.68968	4.42339	4.55628	3.36727	3.49425	3.38892	2.72032	2.81418	2.62378	3.11287	2.88533	2.76293	4.34147	3.08851	12.6699	13.6002	11.9511	12.937	12.7771
2POS	Y	So(d16:1)+H	So(d16:1)+H	So	(d16:1)	(d16:1)				C16 H34 O2 N1	272.258	1.78387	0.0255594	0.00803606	1.42503	1.53117	1.289	1.22161	1.39359	1.34386	1.288	1.4837	1.5784	2.1279	1.82648	1.74924	2.15446	1.50173	1.70991	1.47823	1.12092	1.33743	1.16989	1.49268	1.24619	1.19701	2.27882	1.40254	5.2659	5.22128	4.97379	5.37789	5.25365
3POS	Y	So(d16:1)+H	So(d16:1)+H	So	(d16:1)	(d16:1)				C16 H34 O2 N1	272.258	2.5596	0.0358488	4.43373e-05	0.358598	0.351173	0.481855	0.249734	0.435028	0.716652	0.229214	0.296476	0.968099	1.01148	0.614257	0.607873	1.05962	0.621446	1.0134	0.646616	0.404523	0.37843	0.339544	0.257015	0.351874	0.298438	0.632797	0.424767	0.566922	0.561485	0.530385	0.5726	0.567116
4POS	Y	So(d16:0)+H	So(d16:0)+H	So	(d16:0)	(d16:0)				C16 H36 O2 N1	274.274	1.56876	0.0318639	0.0293746	332.69	308.838	255.068	256.063	292.2	269.474	262.425	307.66	303.422	388.999	292.649	349.119	384.178	278.012	278.878	272.456	209.626	264.041	211.103	269.027	243.975	255.09	363.962	261.742	1127.84	1118.07	1064.26	1159.03	1164.46
6POS	Y	So(d16:0+pO)+H	So(d16:0+pO)+H	So	(d16:0+pO)	(d16:0+pO)				C16 H36 O3 N1	290.269	1.64529	0.0328931	0.0181235	0.416464	0.375128	0.229173	0.329391	0.332434	0.451493	0.56947	0.441535	0.816015	1.50511	1.41425	0.900832	1.68622	0.426989	0.717896	0.532348	0.215613	0.209126	0.226145	0.621832	0.194067	0.164041	3.7459	0.140937	2.13597	2.10304	1.97742	2.18057	2.13603
7POS	Y	So(d18:1)+H	So(d18:1)+H	So	(d18:1)	(d18:1)				C18 H38 O2 N1	300.29	2.40871	0.0345123	0.0298242	7.38031	8.07095	9.4654	7.37147	11.6932	8.65753	8.48429	10.0992	7.61624	8.16352	6.69064	6.84613	12.6011	5.51473	8.66189	7.76605	6.70143	5.99888	6.38318	7.12617	8.40651	5.86825	6.5176	7.62149	8.09874	7.72917	7.29363	7.88436	7.72212
8POS	Y	So(d18:0)+H	So(d18:0)+H	So	(d18:0)	(d18:0)				C18 H40 O2 N1	302.305	2.63416	0.0309221	6.38543e-13	1.35604	0.949484	1.02124	0.977885	1.47429	1.16282	0.999582	1.29462	17.7191	15.011	12.1742	10.0799	16.1215	5.98824	14.8052	8.52734	2.09823	0.730056	1.2169	1.76594	1.24233	1.37399	1.73779	1.91193	3.50933	3.58332	3.28279	3.55768	3.50978
9POS	Y	So(d18:1+hO)+H	So(d18:1+hO)+H	So	(d18:1+hO)	(d18:1+hO)				C18 H38 O3 N1	316.285	1.84459	0.03409	0.000439098	1.1849	0.916419	1.13992	0.797509	1.41565	0.934777	0.931045	1.05126	1.47887	1.6634	1.3222	1.33119	2.46424	1.14639	1.33748	2.24748	1.39002	0.909292	0.826235	0.863673	1.0677	0.5964	1.0293	0.869084	1.26191	1.21205	1.14366	1.24835	1.23127
10POS	Y	So(d18:0+pO)+H	So(d18:0+pO)+H	So	(d18:0+pO)	(d18:0+pO)				C18 H40 O3 N1	318.3	1.55064	0.0293183	0.0190252	51.4632	46.9237	37.5639	37.2926	43.4964	40.1546	38.516	45.337	44.6708	55.3583	41.4758	52.8334	57.2401	40.8493	43.4003	43.2722	31.6627	37.6305	31.4599	39.0632	36.5515	36.4562	53.1483	40.1147	172.122	176.206	166.284	180.586	178.81
11POS	Y	So(d18:0+pO)+H	So(d18:0+pO)+H	So	(d18:0+pO)	(d18:0+pO)				C18 H40 O3 N1	318.3	2.30699	0.0264068	3.45333e-08	0.466794	0.571948	0.740981	0.64779	0.94573	0.553408	0.676195	0.603694	1.31933	1.42328	1.05228	1.21081	1.91297	1.15015	1.28394	1.12073	0.689426	0.624589	0.554225	0.663515	0.684308	0.500944	0.639544	0.689452	1.2145	1.20377	1.16135	1.14734	1.22739
12POS	Y	WE(4:0/16:2)+NH4	WE(20:2)+NH4	WE	(4:0/16:2)	(4:0)	(16:2)			H40 C20 O2 N1	326.305	3.837	0.0327626	3.42283e-06	6.73963	5.89789	5.14999	2.83071	3.1039	2.39109	2.00306	3.47937	11.4517	12.3301	7.40854	7.38842	14.8947	7.79157	13.0354	12.0764	4.00195	3.37951	4.57387	4.57982	4.07777	4.80197	6.56109	4.40702	6.59703	6.46265	6.02717	6.57057	6.52334
13POS	Y	So(d20:1)+H	So(d20:1)+H	So	(d20:1)	(d20:1)				C20 H42 O2 N1	328.321	3.35278	0.0272576	1.44735e-05	0.632715	0.3192	0.215528	0.136173	0.346809	0.20091	0.186215	0.232201	0.371772	0.33259	0.328491	0.291625	0.479357	0.291685	0.337597	0.427424	0.811617	0.616708	0.5886	0.61047	0.650703	0.556685	0.696182	0.647222	0.723374	0.717044	0.677897	0.731072	0.705505
15POS	Y	So(d20:0+pO)+H	So(d20:0+pO)+H	So	(d20:0+pO)	(d20:0+pO)				C20 H44 O3 N1	346.332	3.18906	0.0297189	8.93599e-06	0.125501	0.059083	0.0554507	0.023909	0.143058	0.032156	0.0348538	0.0352974	0.136296	0.218594	0.181565	0.160789	0.224994	0.164691	0.112233	0.254968	0.238551	0.136599	0.186386	0.201356	0.171226	0.139842	0.148186	0.153821	0.206241	0.212507	0.208416	0.222035	0.217489
16POS	Y	DG(15:0)+NH4	DG(15:0)+NH4	DG	(15:0)	(15:0)				C18 H38 O5 N1	348.274	1.35212	0.0732476	6.3677e-13	0.209825	0.196535	0.233617	0.101711	0.319044	0.0504802	0.210072	0.102001	11.8134	19.6307	28.2005	22.2373	15.7147	3.85766	23.3569	18.097	0.606785	0.243645	0.207277	0.492064	0.188241	0.175364	0.624622	0.405542	3.33026	3.06142	2.72378	3.25388	3.25621
19POS	Y	WE(23:2)+NH4	WE(23:2)+NH4	WE	(23:2)	(23:2)				H46 C23 O2 N1	368.352	2.93234	0.0309812	0.00106319	0.167973	0.149858	0.133237	0.0943418	0.184651	0.255853	0.0495616	0.124121	0.460307	0.541534	0.342591	0.179672	0.566479	0.283187	0.407503	0.461023	0.110967	0.0509607	0.126998	0.202057	0.236	0.198307	0.427649	0.198035	0.299638	0.294996	0.280284	0.303856	0.297603
20POS	Y	AcCa(14:0)+H	AcCa(14:0)+H	AcCa	(14:0)	(14:0)				C21 H42 O4 N1	372.311	1.94456	0.0320822	0.000184166	0.5103	0.413907	0.716027	0.59644	0.843825	0.558344	0.441157	0.415771	1.05441	2.29926	0.714827	0.680764	1.05162	0.657059	0.775045	0.540483	0.413623	0.436123	0.351619	0.373152	0.409687	0.415547	0.46741	0.298413	0.61921	0.568976	0.615556	0.614541	0.618144
21POS	Y	AcCa(16:1)+H	AcCa(16:1)+H	AcCa	(16:1)	(16:1)				C23 H44 O4 N1	398.326	2.063	0.014061	1.6754e-05	0.510389	0.341671	0.715737	0.507202	0.747398	0.463536	0.353252	0.240347	0.829546	0.652502	0.743885	0.582659	0.641079	0.435812	0.938184	0.561227	0.249005	0.363445	0.307223	0.251185	0.236197	0.337729	0.253358	0.185905	0.493069	0.482641	0.490283	0.503462	0.497102
23POS	Y	AcCa(17:0)+H	AcCa(17:0)+H	AcCa	(17:0)	(17:0)				C24 H48 O4 N1	414.358	2.85401	0.0236834	0.000558457	0.136917	0.135236	0.173673	0.204119	0.176291	0.144538	0.0880717	0.119604	0.247485	0.199251	0.170524	0.160455	0.189957	0.237211	0.267729	0.180164	0.139005	0.122848	0.138188	0.11273	0.176062	0.122339	0.116575	0.110855	0.155002	0.163166	0.162363	0.163654	0.162912
24POS	Y	AcCa(18:2)+H	AcCa(18:2)+H	AcCa	(18:2)	(18:2)				C25 H46 O4 N1	424.342	2.192	0.00837214	3.21586e-10	1.23763	1.23432	2.87348	1.81972	2.08808	1.44475	0.913507	0.816194	12.3072	7.0537	5.14623	6.45813	8.05814	3.87109	12.392	5.68378	0.81371	1.38032	0.6294	0.603102	0.789914	0.766523	0.510923	0.492882	2.32016	2.32235	2.293	2.31145	2.34362
25POS	Y	AcCa(18:0)+H	AcCa(18:0)+H	AcCa	(18:0)	(18:0)				C25 H50 O4 N1	428.373	3.61021	0.00926633	5.97666e-09	2.25339	1.90673	3.4242	2.38941	3.00975	2.65742	1.55501	1.88394	5.9608	5.54096	5.07146	4.58201	5.75847	6.01825	8.65465	5.95263	2.61858	1.68042	2.17622	2.2326	2.95557	2.22529	1.94772	1.74968	3.36725	3.27788	3.31135	3.3362	3.34683
27POS	Y	AcCa(20:4)+H	AcCa(20:4)+H	AcCa	(20:4)	(20:4)				C27 H46 O4 N1	448.342	2.12496	0.0231183	7.22988e-11	0.42202	0.477119	0.559755	0.457223	0.451839	0.457464	0.322364	0.283421	3.15704	2.02653	1.06332	1.61896	2.25751	1.4487	2.86704	3.38291	0.305164	0.490406	0.35964	0.231836	0.413457	0.308275	0.250704	0.246205	0.674108	0.66496	0.670262	0.675667	0.706499
29POS	Y	AcCa(20:0)+H	AcCa(20:0)+H	AcCa	(20:0)	(20:0)				C27 H54 O4 N1	456.405	4.99016	0.0159625	0.0176508	0.0815984	0.268592	0.174777	0.219931	0.452607	0.329729	0.104174	0.423281	0.188857	0.572396	0.10957	0.108162	0.309361	0.142301	0.416312	0.333809	0.781945	0.621959	0.411375	0.483087	0.832949	0.34	0.395142	0.274164	0.39898	0.387488	0.382825	0.3859	0.391702
34POS	Y	AcCa(21:0)+H	AcCa(21:0)+H	AcCa	(21:0)	(21:0)				C28 H56 O4 N1	470.42	5.842	0.0332734	0.000265064	0.231344	0.237454	0.316064	0.359276	0.44629	0.544063	0.100953	0.290751	0.0862383	0.318561	0.0675151	0.0652124	0.220224	0.0849662	0.243663	0.229567	0.694392	0.741117	0.556595	0.389253	0.659698	0.517599	0.441435	0.256307	0.432216	0.426297	0.441366	0.431423	0.439125
44POS	Y	AcCa(22:0)+H	AcCa(22:0)+H	AcCa	(22:0)	(22:0)				C29 H58 O4 N1	484.436	6.9269	0.0226941	0.00213428	0.451359	0.658305	0.511018	0.765083	1.17254	1.00767	0.365246	1.50404	0.334628	0.567429	0.290582	0.290439	0.590201	0.273565	0.582582	0.552755	0.88842	0.740962	0.742564	0.95942	1.16375	0.859713	0.895415	0.610531	0.841746	0.81295	0.818452	0.78711	0.829778
66POS	Y	AcCa(24:0)+H	AcCa(24:0)+H	AcCa	(24:0)	(24:0)				C31 H62 O4 N1	512.467	8.36551	0.0211709	1.84323e-05	0.587177	0.660431	0.492285	0.685798	1.13608	0.849609	0.51345	0.924785	0.255822	0.426052	0.323285	0.223552	0.455088	0.286196	0.52326	0.500253	0.820625	0.566208	0.773912	0.838695	1.10209	0.729217	0.872757	0.705202	0.783927	0.769611	0.779598	0.775673	0.790355
141POS	Y	DG(14:0/18:2)+NH4	DG(32:2)+NH4	DG	(14:0/18:2)	(14:0)	(18:2)			C35 H68 O5 N1	582.509	11.2908	0.0210518	1.52556e-06	49.7007	32.1027	54.0465	30.1743	45.7408	11.6821	35.2427	32.5093	11.359	12.6053	5.92309	9.1581	13.4075	16.3576	11.8991	17.4426	37.6133	35.1272	42.4054	48.1807	29.8812	38.0637	40.6003	33.6694	32.6053	33.6656	31.6858	33.024	32.2834
143POS	Y	DG(16:0/16:1)+NH4	DG(32:1)+NH4	DG	(16:0/16:1)	(16:0)	(16:1)			C35 H70 O5 N1	584.525	12.0724	0.0297832	5.88943e-05	22.836	11.7582	14.9343	10.8601	21.1284	4.31734	14.547	10.0485	5.22397	7.30094	3.62284	4.4851	6.10849	4.95049	5.78222	7.74751	15.5693	10.282	21.6385	20.7531	11.1057	21.8976	14.1402	11.3956	16.0942	15.7037	14.876	16.0634	15.5348
161POS	Y	DG(15:0/18:2)+NH4	DG(33:2)+NH4	DG	(15:0/18:2)	(15:0)	(18:2)			C36 H70 O5 N1	596.525	11.6634	0.0273264	0.0390476	13.8994	11.7626	10.829	7.5528	10.9034	2.33686	8.08616	11.6335	7.34012	4.59869	4.79994	5.09571	8.16687	5.41224	8.41931	11.2452	12.4224	14.0101	12.6594	13.3883	10.619	9.15708	10.8218	8.35882	10.3416	10.3773	10.4211	10.9594	10.2635
164POS	Y	DG(15:0/18:1)+NH4	DG(33:1)+NH4	DG	(15:0/18:1)	(15:0)	(18:1)			C36 H72 O5 N1	598.541	12.5528	0.00912066	0.0113944	2.71995	2.35047	2.18739	1.62924	2.88688	1.0799	1.61511	2.18598	1.68199	1.78443	0.84174	1.10656	2.0909	1.12666	1.62762	1.8436	2.13842	2.17875	2.69973	2.86184	2.23908	2.162	2.38503	1.7339	2.02303	2.04293	2.04283	2.05051	2.05486
174POS	Y	DG(16:1/18:3)+NH4	DG(34:4)+NH4	DG	(16:1/18:3)	(16:1)	(18:3)			C37 H68 O5 N1	606.509	10.6857	0.019214	0.000259838	14.5622	7.88153	11.1933	6.11448	9.11091	2.09104	7.98143	7.77024	3.83463	2.69206	2.8512	2.81581	4.25216	3.38425	4.42649	7.12616	10.1516	9.64493	13.1601	13.1478	9.42993	8.91684	9.21644	6.95253	8.97901	8.88956	8.97904	8.5732	9.02345
177POS	Y	DG(16:1/18:2)+NH4	DG(34:3)+NH4	DG	(16:1/18:2)	(16:1)	(18:2)			C37 H70 O5 N1	608.525	11.3777	0.0988984	0.00131989	228.853	43.8916	175.017	90.8599	55.7593	10.8216	33.5702	93.4165	18.4372	29.6524	24.4888	11.9621	42.6913	33.0871	35.2479	63.2539	141.71	96.0872	221.815	203.276	101.778	174.289	60.2571	99.1986	83.2534	84.1473	100.954	103.355	101.207
179POS	Y	DG(16:0/18:2)+NH4	DG(34:2)+NH4	DG	(16:0/18:2)	(16:0)	(18:2)			C37 H72 O5 N1	610.541	12.2501	0.0113424	0.00073159	759.13	473.498	612.088	443.263	610.315	145.861	468.231	478.059	313.474	245.33	148.153	198.75	320.155	246.172	308.408	493.705	668.347	581.985	715.667	755.923	533.169	576.095	604.958	486.412	558.879	547.074	547.479	559.242	544.787
180POS	Y	DG(16:0/18:2)+NH4	DG(34:2)+NH4	DG	(16:0/18:2)	(16:0)	(18:2)			C37 H72 O5 N1	610.541	12.5163	0.0137706	0.0045334	57.4589	46.9875	47.4807	40.2929	51.5069	20.0745	42.0854	41.8449	35.2301	22.8414	33.5585	35.0305	29.9906	39.0243	38.1074	42.2479	55.6561	46.1796	54.0135	65.4276	52.8351	51.5125	46.8894	45.6932	44.7025	44.7211	45.8085	44.889	43.9266
181POS	Y	DG(16:0/18:1)+NH4	DG(34:1)+NH4	DG	(16:0/18:1)	(16:0)	(18:1)			C37 H74 O5 N1	612.556	13.0628	0.0119537	0.000302254	160.271	97.8298	122.06	90.7547	150.235	33.1299	150.113	87.9579	60.856	50.2121	25.9563	34.7984	62.34	48.33	56.5962	85.7896	113.836	107.354	151.042	175.56	136.393	125.093	111.71	90.2667	113.202	109.958	111.63	113.462	111.051
197POS	Y	DG(17:1/18:2)+NH4	DG(35:3)+NH4	DG	(17:1/18:2)	(17:1)	(18:2)			C38 H72 O5 N1	622.541	11.8434	0.0167282	5.8091e-05	12.0627	8.36213	9.31767	5.89946	10.1454	2.00427	7.03714	7.82996	3.14751	2.5388	1.19016	1.92042	3.55959	2.712	3.37412	5.84855	8.35017	8.98659	10.655	10.9162	8.22692	7.62296	9.20237	6.56576	8.242	8.21922	8.21831	8.40827	8.05603
198POS	Y	DG(36:2p)+NH4	DG(36:2p)+NH4	DG	(36:2p)	(36:2p)				C39 H76 O4 N1	622.577	13.321	0.0414246	1.40582e-05	0.734104	0.663774	0.659746	0.620803	0.0549113	0.394074	0.604152	0.783691	4.77607	2.9089	2.11601	2.14451	3.48525	1.64797	5.40587	4.66987	0.948737	1.48192	1.44337	0.685314	0.604905	1.40638	0.720425	0.628703	1.20975	1.27447	1.25317	1.12856	1.20914
204POS	Y	DG(17:0/18:1)+NH4	DG(35:1)+NH4	DG	(17:0/18:1)	(17:0)	(18:1)			C38 H76 O5 N1	626.572	13.4039	0.0567089	0.00387136	3.59489	2.23775	2.23257	1.81916	2.85996	0.882546	1.71366	2.39525	1.82169	1.35332	0.695467	0.927176	2.07781	1.26296	2.04696	2.24218	2.59148	3.0665	3.81083	3.57638	3.39951	2.49476	3.56436	1.78357	2.53054	2.5445	2.49228	2.60287	2.42319
207POS	Y	DG(18:3/18:2)+NH4	DG(36:5)+NH4	DG	(18:3/18:2)	(18:3)	(18:2)			C39 H70 O5 N1	632.525	10.8673	0.0113345	0.000400731	115.972	65.9036	95.8731	44.5286	62.3042	14.2431	56.5414	77.1624	28.5698	21.8777	13.2735	18.6266	34.5572	19.3214	31.6985	64.4867	87.6848	77.4816	106.38	103.46	75.2103	66.2518	74.5981	58.8679	72.1423	70.1089	70.6661	70.5248	70.0943
209POS	Y	DG(18:2/18:2)+NH4	DG(36:4)+NH4	DG	(18:2/18:2)	(18:2)	(18:2)			C39 H72 O5 N1	634.541	12.0342	0.0197967	0.0469082	62.757	49.8764	50.9245	41.0822	43.3057	12.5328	34.7242	41.9337	61.7399	34.2392	48.8507	62.3927	67.4204	53.7404	82.0022	100.743	54.8135	58.0986	63.5073	66.4709	66.7338	49.6777	43.027	43.484	56.9297	54.6781	54.4902	56.5589	54.4922
210POS	Y	DG(18:2/18:2)+NH4	DG(36:4)+NH4	DG	(18:2/18:2)	(18:2)	(18:2)			C39 H72 O5 N1	634.541	11.548	0.0110624	0.000905601	1263.26	800.756	1230.64	769.063	904.634	221.024	689.98	888.407	410.975	332.854	154.293	254.358	489.768	358.019	464.692	825.306	1007.62	1190.54	1063.33	1252.93	936.712	730.444	881.703	701.066	840.04	837.105	830.136	849.285	826.894
213POS	Y	DG(18:1/18:2)+NH4	DG(36:3)+NH4	DG	(18:1/18:2)	(18:1)	(18:2)			C39 H74 O5 N1	636.556	12.3096	0.00980112	0.000100428	1472.35	935.212	1357.52	890.244	1147.08	274.98	881.006	905.26	410.638	382.599	118.141	238.21	474.87	399.277	396.686	811.149	1146.44	1295.98	1351.46	1500.56	1048.1	971.452	1114.5	873.104	1009.24	995.775	996.807	1019.86	999.245
215POS	Y	DG(18:1/18:1)+NH4	DG(36:2)+NH4	DG	(18:1/18:1)	(18:1)	(18:1)			C39 H76 O5 N1	638.572	13.1213	0.0168597	0.0405263	185.072	125.644	181.356	174.669	198.149	45.9609	122.894	150.89	250.224	196.62	147.763	140.188	275.978	238.778	225.568	277.698	178.189	198.722	182.572	195.986	177.51	158.466	172.201	138.614	187.867	191.25	183.795	187.992	188.098
220POS	Y	DG(18:0/18:0)+NH4	DG(36:0)+NH4	DG	(18:0/18:0)	(18:0)	(18:0)			C39 H80 O5 N1	642.603	15.2265	0.0492308	0.0024067	1.24084	1.14555	1.15563	1.21248	1.36536	0.469694	0.992067	1.29312	1.71689	1.27426	1.71635	1.65092	1.43417	1.96597	2.91189	2.24976	1.19626	1.59087	1.83558	1.30752	1.53353	1.1791	1.61023	1.51096	3.5038	3.51363	3.51341	3.59884	3.11738
229POS	Y	DG(19:1/18:2)+NH4	DG(37:3)+NH4	DG	(19:1/18:2)	(19:1)	(18:2)			C40 H76 O5 N1	650.572	12.7792	0.0138386	0.00798134	4.96838	3.84198	4.49466	4.48721	5.62863	1.40407	3.54209	3.59581	1.87135	1.59509	0.546646	4.51622	2.08861	2.48164	2.21642	3.30381	3.7771	5.20493	4.84691	4.98592	4.15519	3.44665	4.10483	3.32475	3.85191	3.8773	3.8543	3.72892	3.85458
233POS	Y	TG(4:0/16:1/16:1)+NH4	TG(36:2)+NH4	TG	(4:0/16:1/16:1)	(4:0)	(16:1)	(16:1)		C39 H74 O6 N1	652.551	12.7481	0.0147881	0.000473202	3.71636	1.43266	1.15163	0.359315	2.75154	0.722806	1.27202	0.948224	0.381621	1.00264	0.011611	0.185524	0.929198	0.027231	0.104373	0.5436	3.0534	0.676577	4.43653	6.65259	2.16585	2.19489	2.86046	1.07394	2.17402	2.15886	2.20174	2.18513	2.13752
234POS	Y	DG(19:0/18:2)+NH4	DG(37:2)+NH4	DG	(19:0/18:2)	(19:0)	(18:2)			C40 H78 O5 N1	652.587	13.604	0.0182859	0.00230465	3.70539	2.70664	3.26717	3.47336	4.01444	1.33172	2.65943	2.31149	2.14011	2.22569	1.06206	1.45676	2.81977	3.07744	4.15401	3.69587	4.29324	7.30751	5.57093	5.87134	5.82632	4.40458	3.88771	3.08015	4.35696	4.17996	4.17227	4.23506	4.13925
236POS	Y	TG(4:0/16:0/16:1)+NH4	TG(36:1)+NH4	TG	(4:0/16:0/16:1)	(4:0)	(16:0)	(16:1)		C39 H76 O6 N1	654.567	13.5966	0.00784139	6.96691e-07	2.62172	1.10046	1.26806	0.229494	2.32374	0.643182	1.62866	0.976007	0.0984879	0.20332	0.0188546	0.0856337	0.210415	0.0200244	0.0672856	0.175946	3.52992	0.418492	7.28541	9.20206	1.77004	3.84869	2.40022	0.959721	3.19977	3.19963	3.24868	3.21616	3.18593
238POS	Y	TG(4:0/16:0/16:0)+NH4	TG(36:0)+NH4	TG	(4:0/16:0/16:0)	(4:0)	(16:0)	(16:0)		C39 H78 O6 N1	656.582	14.6726	0.0138049	6.24482e-06	3.32659	1.02059	1.1245	0.366332	2.57376	0.718625	1.50747	1.40414	0.216606	0.607278	0.0520272	0.132168	0.567655	0.069294	0.125073	0.38436	3.57162	0.623937	5.96203	9.04556	2.15242	3.73204	3.26731	1.35765	2.93936	2.85913	2.84562	2.8593	2.88283
240POS	Y	DG(16:0/22:6)+NH4	DG(38:6)+NH4	DG	(16:0/22:6)	(16:0)	(22:6)			C41 H72 O5 N1	658.541	11.7286	0.00659321	0.035646	36.5294	34.5914	30.187	22.1702	22.9967	6.78395	22.5053	20.0892	23.4784	8.61161	12.8318	19.5255	21.7705	13.5706	25.4617	41.3311	32.9375	31.3896	51.3727	44.1727	41.532	29.2248	25.756	25.5652	32.2109	32.2124	32.0366	32.3502	31.8699
241POS	Y	DG(18:2/20:4)+NH4	DG(38:6)+NH4	DG	(18:2/20:4)	(18:2)	(20:4)			C41 H72 O5 N1	658.541	11.3215	0.015785	0.0115495	86.1871	60.9017	66.2151	33.8308	35.9131	10.2352	39.6605	56.7744	35.8408	17.8199	21.6668	27.0111	38.6039	26.3294	40.4198	64.0843	65.5585	57.7219	87.3665	80.3634	79.9273	62.1304	60.7867	51.9369	53.7926	53.8189	53.1848	55.0593	53.1691
242POS	Y	DG(20:3/18:2)+NH4	DG(38:5)+NH4	DG	(20:3/18:2)	(20:3)	(18:2)			C41 H74 O5 N1	660.556	11.7635	0.00610373	0.0150679	21.5717	17.3794	22.9276	13.8361	13.9659	3.98825	13.0902	19.3762	9.66764	5.96266	0.624051	6.08889	10.0916	8.13387	10.2145	19.0877	18.3051	19.1188	26.4309	22.3087	20.8175	17.0291	17.1035	13.1284	15.7998	15.8004	15.7392	16.0129	15.7844
245POS	Y	DG(20:2/18:2)+NH4	DG(38:4)+NH4	DG	(20:2/18:2)	(20:2)	(18:2)			C41 H76 O5 N1	662.572	13.0321	0.00774981	0.0344214	272.638	263.911	250.429	229.769	231.858	75.9122	184.159	192.794	287.356	146.133	355.399	357.429	330.514	347.062	433.877	504.001	240.198	289.1	298.298	309.592	336.156	248.165	159.114	215.102	276.181	275.415	273.212	279.452	274.245
250POS	Y	DG(20:1/18:2)+NH4	DG(38:3)+NH4	DG	(20:1/18:2)	(20:1)	(18:2)			C41 H78 O5 N1	664.587	13.2496	0.0169988	0.02552	44.8847	31.8336	42.8563	38.5861	51.5908	12.6558	30.6056	30.9976	26.9509	24.4919	15.3216	20.0773	34.1087	38.4644	41.4259	66.5237	46.065	70.1248	57.294	64.8696	50.6348	44.4072	46.4304	39.9294	50.2523	52.0274	49.4563	50.5699	50.287
251POS	Y	DG(20:1/18:2)+NH4	DG(38:3)+NH4	DG	(20:1/18:2)	(20:1)	(18:2)			C41 H78 O5 N1	664.587	13.5111	0.0172323	0.00636307	15.8401	14.4604	17.6034	13.3182	16.5091	6.02104	11.615	12.7605	20.6205	12.5969	21.0205	21.0648	22.0734	18.763	25.0969	28.0865	17.0346	17.2793	22.5782	21.0287	20.8118	15.4313	12.9229	15.0555	18.32	18.1538	18.0112	17.8009	18.0106
252POS	Y	DG(18:0/20:3)+NH4	DG(38:3)+NH4	DG	(18:0/20:3)	(18:0)	(20:3)			C41 H78 O5 N1	664.587	13.8358	0.0230031	0.00112733	2.67168	2.26737	2.50676	1.5802	2.20045	0.724619	1.79196	1.46093	2.99466	2.06596	3.13149	3.85392	3.28436	3.81891	5.14195	5.23653	1.74409	2.10884	2.76141	2.90125	2.69956	2.42157	1.80267	2.09616	2.22321	2.24891	2.29753	2.27468	2.15531
259POS	Y	DG(20:0/18:1)+NH4	DG(38:1)+NH4	DG	(20:0/18:1)	(20:0)	(18:1)			C41 H82 O5 N1	668.619	15.2941	0.0625863	0.000308854	2.07198	1.48186	2.02494	1.60685	2.38468	0.598732	1.33378	1.55038	3.87049	1.91586	3.68179	3.32936	3.62614	4.82097	3.4462	3.63206	1.40967	2.20247	3.42378	1.79776	2.6477	1.56395	1.68497	1.55555	1.96406	1.96569	1.90711	2.22894	1.90686
267POS	Y	TG(4:0/16:1/18:2)+NH4	TG(38:3)+NH4	TG	(4:0/16:1/18:2)	(4:0)	(16:1)	(18:2)		C41 H76 O6 N1	678.567	12.925	0.133133	0.00202623	2.04188	1.48882	1.0947	0.352109	2.17233	0.796577	1.51142	1.15327	0.352092	1.0087	0.0301801	0.197722	0.8599	0.00865221	0.0949324	0.720567	3.49367	0.587775	3.07985	2.4872	1.13964	1.40428	2.07036	0.495878	1.47111	1.51166	1.53819	2.01636	1.47548
271POS	Y	TG(4:0/16:0/18:2)+NH4	TG(38:2)+NH4	TG	(4:0/16:0/18:2)	(4:0)	(16:0)	(18:2)		C41 H78 O6 N1	680.582	13.7749	0.00988203	0.000175381	17.0902	6.67315	7.01517	2.23526	13.583	4.35416	8.2125	7.37955	1.61792	5.57167	0.0891428	0.969356	4.8529	0.417818	0.652795	3.31804	20.0906	3.20267	29.7457	38.0977	11.4993	14.9885	16.8038	7.74651	13.9397	13.939	13.94	13.9226	13.9228
273POS	Y	DG(18:2/22:6)+NH4	DG(40:8)+NH4	DG	(18:2/22:6)	(18:2)	(22:6)			C43 H72 O5 N1	682.541	11.0249	0.0189997	0.00263368	29.0722	22.5083	24.26	14.2974	14.7386	5.13265	15.3791	17.4812	12.988	5.0703	4.38516	8.89137	12.0879	8.63761	12.2235	28.7317	22.1041	26.7394	36.6809	28.7974	34.64	22.1277	20.8925	19.5461	21.2139	22.1848	21.0468	21.5325	21.2157
274POS	Y	TG(6:0/16:0/16:1)+NH4	TG(38:1)+NH4	TG	(6:0/16:0/16:1)	(6:0)	(16:0)	(16:1)		C41 H80 O6 N1	682.598	14.6957	0.0149497	6.05527e-05	9.68889	3.4205	3.90532	1.2286	10.0255	2.65401	5.45725	3.6761	0.624141	2.20823	0.0209693	0.343274	1.76587	0.168073	0.263295	1.19419	10.9445	1.51299	17.5336	24.2681	5.38936	10.4507	8.4231	3.98582	8.59675	8.53988	8.59675	8.39478	8.62034
277POS	Y	DG(18:1/22:6)+NH4	DG(40:7)+NH4	DG	(18:1/22:6)	(18:1)	(22:6)			C43 H74 O5 N1	684.556	11.7049	0.0322617	0.00257235	32.6374	34.1035	36.3489	17.7815	24.4349	5.48003	16.8736	17.3202	12.6974	5.53421	4.81295	8.08928	12.7697	9.50421	14.3685	32.0739	23.7787	28.3505	45.8328	33.1869	41.947	28.2983	21.4756	22.9317	24.5947	24.003	24.0032	23.7069	22.4005
278POS	Y	TG(6:0/16:0/16:0)+NH4	TG(38:0)+NH4	TG	(6:0/16:0/16:0)	(6:0)	(16:0)	(16:0)		C41 H82 O6 N1	684.614	15.5811	0.0107172	5.1377e-05	1.20195	0.405384	1.16858	0.185805	0.831587	0.29793	0.590915	0.453371	0.101461	0.256576	0.0103073	0.0506376	0.174842	0.204396	0.129133	0.245022	1.54381	0.31149	1.70718	2.00667	0.784559	1.04945	1.40495	0.595808	0.887248	0.881447	0.869572	0.873996	0.878174
279POS	Y	TG(4:0/16:0/18:0)+NH4	TG(38:0)+NH4	TG	(4:0/16:0/18:0)	(4:0)	(16:0)	(18:0)		C41 H82 O6 N1	684.614	15.8794	0.0103391	1.39731e-05	0.802082	0.243115	0.307925	0.192128	0.775133	0.289347	0.48087	0.451649	0.0841408	0.267337	0.0082439	0.039279	0.201921	0.0252465	0.0619766	0.140916	0.82328	0.292299	1.08432	1.96692	0.664362	0.900392	1.03449	0.405808	0.689465	0.675906	0.67006	0.679424	0.673285
281POS	Y	DG(18:1/22:5)+NH4	DG(40:6)+NH4	DG	(18:1/22:5)	(18:1)	(22:5)			C43 H76 O5 N1	686.572	12.0087	0.0136947	0.00161427	26.4977	21.4304	24.9834	18.1356	18.5297	5.88855	15.9292	22.9523	9.26641	4.95832	3.04002	0.703705	9.36593	11.848	9.16802	21.5621	20.8199	25.7164	28.9999	26.6166	29.4144	22.7018	20.2745	18.9126	19.4353	18.9304	19.2338	19.3675	18.7572
285POS	Y	DG(18:1/22:4)+NH4	DG(40:5)+NH4	DG	(18:1/22:4)	(18:1)	(22:4)			C43 H78 O5 N1	688.587	12.9968	0.0502111	0.0116938	9.80521	9.85762	11.3417	10.2679	9.78002	3.39894	7.2316	9.41788	5.72992	3.51166	4.47273	3.59779	6.41528	7.57022	7.11891	11.0096	8.49397	12.6272	11.0117	11.892	11.6015	10.2617	7.72551	7.82405	8.69337	8.27093	9.22108	9.43486	9.22034
286POS	Y	DG(18:0/22:5)+NH4	DG(40:5)+NH4	DG	(18:0/22:5)	(18:0)	(22:5)			C43 H78 O5 N1	688.587	13.4045	0.0283988	0.000262071	3.42322	4.23622	3.35469	3.7382	2.50359	1.52774	2.28822	2.26137	5.61286	4.20256	4.60813	5.34057	5.42834	3.91744	7.3611	5.84459	3.4328	3.8091	4.06304	4.75576	4.30692	2.6914	3.1097	3.80035	4.15468	4.15503	4.1547	4.22142	4.46438
290POS	Y	DG(18:0/22:4)+NH4	DG(40:4)+NH4	DG	(18:0/22:4)	(18:0)	(22:4)			C43 H80 O5 N1	690.603	13.776	0.011197	0.0448884	16.0554	16.2315	14.6058	14.4881	13.5353	5.21273	10.6537	13.2796	16.7619	9.74019	17.7571	18.4142	18.6759	18.7599	26.4248	28.6493	15.13	16.7866	16.5814	17.1381	20.4715	14.198	11.0424	16.8236	16.3167	15.9461	16.0197	16.2648	15.898
296POS	Y	DG(22:1/18:2)+NH4	DG(40:3)+NH4	DG	(22:1/18:2)	(22:1)	(18:2)			C43 H82 O5 N1	692.619	14.3059	0.00641774	4.42158e-06	2.83545	2.85307	3.14477	3.46376	4.79133	1.43753	2.83944	2.712	7.52094	5.11244	7.45006	5.74147	7.97052	7.53051	9.45786	11.4414	4.03362	7.37694	5.48573	4.97775	5.70488	4.35908	3.49256	3.77147	5.59395	5.5699	5.57958	5.59934	5.56954
299POS	Y	TG(4:0/17:0/18:2)+NH4	TG(39:2)+NH4	TG	(4:0/17:0/18:2)	(4:0)	(17:0)	(18:2)		C42 H80 O6 N1	694.598	14.1997	0.0421943	0.000654677	0.637516	0.379124	0.551689	0.191639	0.377817	0.340189	0.349327	0.235487	0.281602	0.638994	0.0640995	0.122546	0.507295	0.105347	0.297642	0.354752	0.970976	0.577347	1.94622	1.63333	1.0165	0.662913	0.917919	0.391264	0.705384	0.693005	0.70533	0.691345	0.709065
300POS	Y	DG(22:0/18:2)+NH4	DG(40:2)+NH4	DG	(22:0/18:2)	(22:0)	(18:2)			C43 H84 O5 N1	694.634	15.548	0.0357195	4.8015e-10	2.3927	2.21932	4.07875	2.29693	2.97403	1.00645	1.7466	1.78771	14.2516	6.83017	16.1823	12.4209	13.3724	12.7105	15.8347	17.521	3.40025	3.48996	2.98842	2.92002	4.42319	2.6079	1.89054	2.52694	5.15344	5.15475	5.08641	5.20377	5.07399
301POS	Y	DG(18:1/22:1)+NH4	DG(40:2)+NH4	DG	(18:1/22:1)	(18:1)	(22:1)			C43 H84 O5 N1	694.634	15.249	0.0144835	4.31887e-06	1.5884	1.39451	1.5701	1.80836	2.6923	0.79811	1.22825	2.00178	4.9885	2.84615	3.99309	3.35489	4.75752	5.00318	6.84707	6.01195	2.18981	4.41254	3.20326	2.68396	3.77789	2.42522	1.94626	2.20431	3.11728	3.22218	3.12883	3.16324	3.09075
303POS	Y	TG(6:0/15:0/18:1)+NH4	TG(39:1)+NH4	TG	(6:0/15:0/18:1)	(6:0)	(15:0)	(18:1)		C42 H82 O6 N1	696.614	15.1773	0.0585685	0.00119408	0.460146	0.314423	0.491806	0.22848	0.506298	0.39294	0.318997	0.280778	0.295873	0.713123	0.0225959	0.103096	0.42604	0.0726139	0.291429	0.222543	0.639117	1.03633	1.3186	1.09218	0.701814	0.665054	1.0424	0.396452	0.576043	0.657099	0.57063	0.569029	0.569157
304POS	Y	DG(18:1/22:0)+NH4	DG(40:1)+NH4	DG	(18:1/22:0)	(18:1)	(22:0)			C43 H86 O5 N1	696.65	16.3643	0.0326026	8.50974e-07	1.22707	2.01124	1.53895	1.78892	1.9132	0.607929	1.63459	1.70071	4.35517	2.4711	5.21117	3.99008	6.6149	4.48053	7.34356	5.99728	1.61057	1.85255	1.60202	1.40063	2.65866	1.31652	1.48181	2.50848	2.46468	2.39876	2.4268	2.46175	2.25516
308POS	Y	DG(16:0/24:0)+NH4	DG(40:0)+NH4	DG	(16:0/24:0)	(16:0)	(24:0)			C43 H88 O5 N1	698.666	17.753	0.0520321	0.00268973	0.436639	0.75157	0.539142	0.651705	1.51158	0.294718	0.670869	1.28278	1.86712	0.837509	1.34236	1.09043	1.57686	1.28813	1.76995	2.18438	0.496687	0.752881	0.657878	0.56188	1.43558	0.572	0.891859	0.942539	1.06962	1.1042	1.0361	1.12857	1.10252
317POS	Y	TG(4:0/18:2/18:2)+NH4	TG(40:4)+NH4	TG	(4:0/18:2/18:2)	(4:0)	(18:2)	(18:2)		C43 H78 O6 N1	704.582	12.9711	0.0157097	0.00184438	5.9179	3.03573	3.15187	0.98718	4.62138	1.73756	2.76894	2.84828	1.38034	2.99135	0.36314	0.754144	3.23212	0.443288	0.564114	2.46697	7.31083	1.46062	8.77757	11.5809	4.82078	4.1855	5.78367	2.47233	4.50719	4.57205	4.37999	4.40092	4.46261
322POS	Y	TG(6:0/16:1/18:2)+NH4	TG(40:3)+NH4	TG	(6:0/16:1/18:2)	(6:0)	(16:1)	(18:2)		C43 H80 O6 N1	706.598	13.826	0.0158696	0.00189016	7.15283	3.71178	3.70442	1.36773	6.68181	2.44334	3.79794	3.32619	1.21476	4.11474	0.0383547	0.694729	3.45815	0.378332	0.561374	2.46741	9.32516	1.7884	11.806	14.9399	5.92718	5.45145	8.79512	3.39681	5.82659	5.79622	5.79653	5.78573	5.6873
324POS	Y	TG(4:0/18:0/18:2)+NH4	TG(40:2)+NH4	TG	(4:0/18:0/18:2)	(4:0)	(18:0)	(18:2)		C43 H82 O6 N1	708.614	13.7755	0.0657011	0.00043013	1.93734	1.70946	1.50104	0.305819	2.36122	0.876838	1.58029	1.28116	0.321927	0.883375	0.0777283	0.220703	1.04065	0.133838	0.158439	0.462238	2.37636	0.597827	5.48265	7.43507	2.52433	1.78708	2.19806	0.490089	1.76784	1.91769	2.08335	2.08366	2.0951
325POS	Y	TG(10:0/12:0/18:2)+NH4	TG(40:2)+NH4	TG	(10:0/12:0/18:2)	(10:0)	(12:0)	(18:2)		C43 H82 O6 N1	708.614	14.7179	0.0130842	0.00118665	7.29582	2.98387	2.89307	0.957863	5.72256	4.91346	3.30114	2.80657	1.21461	2.15726	0.0333738	0.382998	3.56807	0.204744	0.798791	1.26453	7.2499	1.30188	9.96588	11.6481	3.84811	5.1307	7.30713	3.08677	4.85315	4.89482	4.8881	4.82881	4.96033
326POS	Y	TG(8:0/8:0/24:1)+NH4	TG(40:1)+NH4	TG	(8:0/8:0/24:1)	(8:0)	(8:0)	(24:1)		C43 H84 O6 N1	710.629	14.705	0.036067	0.000393302	1.25871	0.67619	0.622993	0.159563	1.53426	0.316437	0.858993	0.407438	0.153237	0.433534	0.00512596	0.0988384	0.345675	0.0423132	0.0732695	0.213799	1.77061	0.266788	2.82784	3.97145	0.785547	1.34291	1.22107	0.460176	1.05936	1.06167	1.1179	1.12986	1.12958
327POS	Y	TG(6:0/16:0/18:1)+NH4	TG(40:1)+NH4	TG	(6:0/16:0/18:1)	(6:0)	(16:0)	(18:1)		C43 H84 O6 N1	710.629	15.6969	0.0719516	4.20328e-05	3.44621	1.10134	1.35841	0.451133	3.28466	0.950786	1.75629	1.15167	0.164815	0.510621	0.00508087	0.090336	0.427558	0.21264	0.106516	0.315666	2.98751	0.550554	4.58355	4.79976	1.33481	2.53671	2.78592	1.33326	2.76448	2.44615	2.44825	2.45805	2.87129
329POS	Y	TG(16:0/8:0/16:0)+NH4	TG(40:0)+NH4	TG	(16:0/8:0/16:0)	(16:0)	(8:0)	(16:0)		C43 H86 O6 N1	712.645	16.7303	0.0530019	0.000646876	2.20273	1.5231	1.0361	0.92091	1.88016	1.41374	2.24064	2.32075	0.527094	2.35508	0.0283728	0.159823	0.508227	0.289155	0.233368	0.330891	1.74862	0.577174	1.58425	3.15098	1.40961	1.30187	2.38369	0.775778	1.23792	1.21194	1.38563	1.21736	1.21759
333POS	Y	DG(22:1/20:4)+NH4	DG(42:5)+NH4	DG	(22:1/20:4)	(22:1)	(20:4)			C45 H82 O5 N1	716.619	14.073	0.0257564	1.33205e-05	0.621724	0.528381	0.542092	0.393135	0.441894	0.144385	0.326538	0.589063	1.44449	0.693169	1.12787	0.897016	1.52526	1.1504	1.94642	2.17226	0.467941	0.725735	0.718331	0.47146	0.671261	0.506654	0.503669	0.532436	0.713773	0.723363	0.73411	0.683505	0.7235
347POS	Y	TG(6:0/17:1/18:2)+NH4	TG(41:3)+NH4	TG	(6:0/17:1/18:2)	(6:0)	(17:1)	(18:2)		C44 H82 O6 N1	720.614	14.2511	0.0115116	0.00686067	0.256968	0.195578	0.198011	0.0463441	0.136945	0.0669904	0.10592	0.0732604	0.154746	0.267006	0.0357576	0.0325615	0.170424	0.0334398	0.0879189	0.115782	0.350685	0.155798	0.720794	0.584454	0.366721	0.193582	0.231483	0.111638	0.210882	0.217133	0.211691	0.210709	0.212233
348POS	Y	DG(24:1/18:2)+NH4	DG(42:3)+NH4	DG	(24:1/18:2)	(24:1)	(18:2)			C45 H86 O5 N1	720.65	15.4434	0.0101558	1.7255e-08	2.37171	2.37873	2.29032	2.81793	4.06317	1.13298	2.17549	1.98974	11.6678	5.95387	10.1394	7.40077	10.7694	8.21274	11.7389	11.9086	3.29391	5.63058	4.13887	3.87333	5.24011	2.96039	3.1769	2.63827	4.98342	5.02945	4.90015	4.95264	4.89887
350POS	Y	TG(6:0/17:0/18:2)+NH4	TG(41:2)+NH4	TG	(6:0/17:0/18:2)	(6:0)	(17:0)	(18:2)		C44 H84 O6 N1	722.629	15.195	0.0777634	0.0122493	0.656298	0.348126	0.295941	0.164562	0.237575	0.260399	0.332008	0.265468	0.215145	0.328933	0.0202529	0.0964032	0.272302	0.0794955	0.213197	0.260887	0.391834	0.402255	0.646845	0.410647	0.298198	0.23187	0.921644	0.249514	0.515342	0.492239	0.40762	0.495936	0.489017
351POS	Y	DG(24:0/18:2)+NH4	DG(42:2)+NH4	DG	(24:0/18:2)	(24:0)	(18:2)			C45 H88 O5 N1	722.666	16.7877	0.0238879	1.05998e-10	3.11079	3.36948	4.13667	4.01887	4.84064	1.47114	2.8346	3.52333	20.3557	11.2175	20.6619	17.1144	19.9598	16.4636	21.3607	24.3244	4.99067	4.43302	3.82651	5.87786	5.77412	3.58977	3.02103	5.4638	6.79573	6.55788	7.0257	6.80838	6.63964
352POS	Y	DG(18:1/24:1)+NH4	DG(42:2)+NH4	DG	(18:1/24:1)	(18:1)	(24:1)			C45 H88 O5 N1	722.666	16.4284	0.0296082	7.59077e-06	1.44831	1.47965	1.35593	1.447	2.56859	0.76069	1.22988	2.00906	4.27074	2.58417	3.91802	2.95551	4.7137	3.85635	5.59975	5.40759	1.78974	3.41571	2.63998	2.04652	3.20961	1.9171	1.68294	1.55357	2.77576	2.77552	2.74034	2.80315	2.58932
355POS	Y	TG(16:0/9:0/16:1)+NH4	TG(41:1)+NH4	TG	(16:0/9:0/16:1)	(16:0)	(9:0)	(16:1)		C44 H86 O6 N1	724.645	16.1698	0.033245	0.00702242	0.362312	0.154734	0.178395	0.0904309	0.221851	0.316747	0.147796	0.0401696	0.224456	0.138909	0.00467919	0.0624066	0.258315	0.0344195	0.0647708	0.0718448	0.345167	0.305833	0.461047	0.403263	0.179731	0.477829	0.298515	0.175025	0.225214	0.233997	0.221681	0.220989	0.211511
356POS	Y	DG(18:1/24:0)+NH4	DG(42:1)+NH4	DG	(18:1/24:0)	(18:1)	(24:0)			C45 H90 O5 N1	724.681	17.8155	0.0329398	4.7254e-06	1.73328	2.62856	2.4257	2.2007	3.38676	1.06231	1.89987	3.9737	6.54324	3.40689	5.9777	4.56709	5.95996	5.18188	6.55382	8.06305	2.55532	2.69013	2.42301	2.07484	3.34289	2.09242	2.38395	2.46226	3.30118	3.34418	3.57065	3.33703	3.25944
363POS	Y	TG(6:0/16:0/19:0)+NH4	TG(41:0)+NH4	TG	(6:0/16:0/19:0)	(6:0)	(16:0)	(19:0)		C44 H88 O6 N1	726.661	17.392	0.0705664	0.000483315	0.28859	0.169974	0.259264	0.0778859	0.218898	0.0862001	0.285321	0.181161	0.0888786	0.166767	0.0346258	0.0624767	0.203278	0.0271191	0.11419	0.129654	0.441425	0.250089	0.319744	0.406787	0.221289	0.287445	0.384409	0.200817	0.268828	0.31543	0.301453	0.304507	0.268641
370POS	Y	TG(4:0/18:1/20:4)+NH4	TG(42:5)+NH4	TG	(4:0/18:1/20:4)	(4:0)	(18:1)	(20:4)		C45 H80 O6 N1	730.598	13.5192	0.0260477	0.00530238	0.279598	0.193166	0.168436	0.0319248	0.118591	0.0852585	0.129137	0.14085	0.138744	0.200244	0.0278209	0.0254876	0.266258	0.019973	0.189771	0.113676	0.401235	0.0970337	0.637772	0.799926	0.474148	0.368952	0.482379	0.166066	0.259471	0.250079	0.248605	0.251352	0.240201
373POS	Y	TG(6:0/18:2/18:2)+NH4	TG(42:4)+NH4	TG	(6:0/18:2/18:2)	(6:0)	(18:2)	(18:2)		C45 H82 O6 N1	732.614	13.8272	0.0264272	0.000433709	1.04151	0.475946	0.471636	0.153514	0.637009	0.273423	0.431601	0.492522	0.120044	0.411851	0.051366	0.0952538	0.412339	0.105611	0.0968765	0.261108	1.00363	0.216747	1.23628	1.46644	0.604489	0.554135	1.20415	0.428974	0.625827	0.616788	0.624401	0.619814	0.645413
377POS	Y	TG(6:0/18:1/18:2)+NH4	TG(42:3)+NH4	TG	(6:0/18:1/18:2)	(6:0)	(18:1)	(18:2)		C45 H84 O6 N1	734.629	14.7557	0.103326	3.51493e-05	2.2144	1.02654	0.963708	0.382211	1.53209	0.765812	1.05738	1.37961	0.198009	0.594928	0.01964	0.119055	0.518223	0.0628032	0.085742	0.351792	2.02388	0.410048	2.67312	2.69848	1.03367	1.31926	2.39623	0.964237	1.73036	1.62997	1.96755	1.62463	1.4416
378POS	Y	TG(16:0/8:0/18:2)+NH4	TG(42:2)+NH4	TG	(16:0/8:0/18:2)	(16:0)	(8:0)	(18:2)		C45 H86 O6 N1	736.645	15.7368	0.0224059	0.000514004	7.66522	4.42281	3.13579	2.55667	4.02928	4.21871	5.24531	6.05078	1.12987	5.0966	0.0242089	0.410555	1.0894	0.545198	0.442996	0.817904	5.32787	1.27905	5.9119	8.83644	2.40788	3.51223	9.58944	2.74519	4.114	4.10484	4.09001	4.21953	3.96297
379POS	Y	TG(6:0/18:0/18:2)+NH4	TG(42:2)+NH4	TG	(6:0/18:0/18:2)	(6:0)	(18:0)	(18:2)		C45 H86 O6 N1	736.645	16.1302	0.0261338	5.96805e-06	0.365494	0.264709	0.247094	0.111763	0.33796	0.161654	0.297085	0.229617	0.0528531	0.129443	0.027818	0.0397273	0.128385	0.0398377	0.0364879	0.125515	0.424509	0.117033	0.670138	0.739616	0.339571	0.335877	0.58433	0.219203	0.324987	0.319077	0.319137	0.320647	0.322263
383POS	Y	TG(16:0/8:0/18:1)+NH4	TG(42:1)+NH4	TG	(16:0/8:0/18:1)	(16:0)	(8:0)	(18:1)		C45 H88 O6 N1	738.661	16.7619	0.0303731	0.000389889	5.44022	2.85142	2.41843	1.79801	4.98986	2.92119	4.39893	3.73937	0.758385	3.19813	0.0185598	0.26618	0.875111	0.374694	0.370869	0.610974	3.5391	0.849742	4.41367	6.11992	1.49965	3.15111	5.18344	1.99312	3.00188	3.05084	3.25914	3.10945	3.10955
390POS	Y	TG(16:0/12:0/14:0)+NH4	TG(42:0)+NH4	TG	(16:0/12:0/14:0)	(16:0)	(12:0)	(14:0)		C45 H90 O6 N1	740.676	17.9321	0.0135892	0.000695202	5.07613	3.29781	2.24006	2.16611	4.85053	3.16298	5.49397	5.35003	0.994824	4.60188	0.0551403	0.332891	1.11051	0.67084	0.544568	0.779723	3.68172	1.07164	3.44333	6.47247	1.62641	2.82867	5.03005	1.92871	2.65965	2.63055	2.65392	2.60051	2.64316
406POS	Y	TG(44:4e)+NH4	TG(44:4e)+NH4	TG	(44:4e)	(44:4e)				C47 H88 O5 N1	746.666	16.4831	0.00983148	7.3594e-06	0.125479	0.136387	0.15472	0.104444	0.181665	0.0941892	0.085651	0.143874	0.307523	0.218706	0.218657	0.217734	0.449411	0.21835	0.283067	0.392049	0.163763	0.127803	0.140627	0.142089	0.219994	0.140673	0.102869	0.117947	0.164376	0.166062	0.164525	0.163615	0.163595
411POS	Y	DG(26:1/18:2)+NH4	DG(44:3)+NH4	DG	(26:1/18:2)	(26:1)	(18:2)			C47 H90 O5 N1	748.681	16.6498	0.0776508	3.37429e-06	0.437864	0.482099	0.445703	0.623492	0.888857	0.256344	0.428316	0.504161	1.95501	1.05328	1.70588	1.17563	1.87689	1.28965	2.1045	1.92259	0.65085	0.993078	0.922292	0.75038	1.15833	0.433786	0.442775	0.375024	0.992059	0.83277	0.992156	0.89727	0.853552
414POS	Y	TG(16:0/9:0/18:2)+NH4	TG(43:2)+NH4	TG	(16:0/9:0/18:2)	(16:0)	(9:0)	(18:2)		C46 H88 O6 N1	750.661	16.1607	0.111695	0.000662424	0.770964	0.674582	0.422695	0.271415	0.614027	0.37663	0.488531	0.523928	0.139543	0.414868	0.00153743	0.059906	0.264568	0.0586054	0.061228	0.164391	1.35507	0.315841	0.958061	1.85878	0.51957	0.563472	0.941213	0.41865	0.541429	0.541714	0.541225	0.543725	0.543319
427POS	Y	TG(6:0/18:2/20:4)+NH4	TG(44:6)+NH4	TG	(6:0/18:2/20:4)	(6:0)	(18:2)	(20:4)		C47 H82 O6 N1	756.614	13.536	0.18838	1.74121e-05	0.0845293	0.0824406	0.12243	0.0762596	0.119082	0.0945082	0.10606	0.0587403	0.180289	0.121184	0.222255	0.190785	0.190122	0.205717	0.180825	0.257373	0.121088	0.0872659	0.13778	0.123839	0.17172	0.119798	0.0879112	0.165763	0.132714	0.139554	0.136596	0.133499	0.203462
434POS	Y	TG(16:0/8:0/20:4)+NH4	TG(44:4)+NH4	TG	(16:0/8:0/20:4)	(16:0)	(8:0)	(20:4)		C47 H86 O6 N1	760.645	15.4135	0.0349141	0.00175543	0.319776	0.160563	0.124131	0.138023	0.14671	0.0817064	0.135334	0.391424	0.0855446	0.214541	0.0237815	0.0436072	0.174257	0.0204313	0.0437102	0.116397	0.290107	0.0898485	0.386524	0.423512	0.255842	0.225216	1.13331	0.197618	0.199144	0.199133	0.185867	0.197457	0.197441
435POS	Y	TG(16:1/10:1/18:2)+NH4	TG(44:4)+NH4	TG	(16:1/10:1/18:2)	(16:1)	(10:1)	(18:2)		C47 H86 O6 N1	760.645	15.1442	0.0295359	0.0023723	0.358799	0.18403	0.168509	0.0712729	0.207914	0.13001	0.199532	0.178631	0.0985337	0.262911	0.0195768	0.0464318	0.192522	0.0229932	0.0461167	0.103594	0.321987	0.0955618	0.444049	0.567195	0.213557	0.239651	0.525405	0.168923	0.200804	0.205739	0.216886	0.201457	0.201621
436POS	Y	TG(8:0/18:2/18:2)+NH4	TG(44:4)+NH4	TG	(8:0/18:2/18:2)	(8:0)	(18:2)	(18:2)		C47 H86 O6 N1	760.645	14.8197	0.00974591	9.52778e-05	1.06497	0.533677	0.547765	0.286383	0.693338	0.437503	0.530321	0.612618	0.124821	0.556951	0.0294857	0.08584	0.339719	0.038801	0.0963293	0.234862	0.953881	0.313972	1.07773	1.26101	0.580896	0.569165	1.84122	0.449927	0.610427	0.612457	0.610479	0.596478	0.608701
439POS	Y	TG(8:0/18:1/18:2)+NH4	TG(44:3)+NH4	TG	(8:0/18:1/18:2)	(8:0)	(18:1)	(18:2)		C47 H88 O6 N1	762.661	15.7967	0.0848072	0.000331842	4.72869	1.56248	1.43708	1.33097	3.67722	1.55235	2.97442	1.54261	0.497639	1.50315	0.00713647	0.201312	0.797213	0.15497	0.247768	0.548192	2.56456	1.01061	4.25785	5.67008	1.35611	2.55468	4.65575	1.94035	2.22578	2.10498	1.72981	2.0168	2.15837
440POS	Y	TG(16:0/10:1/18:2)+NH4	TG(44:3)+NH4	TG	(16:0/10:1/18:2)	(16:0)	(10:1)	(18:2)		C47 H88 O6 N1	762.661	16.2138	0.015634	0.0164226	2.38373	1.16191	1.17154	0.551679	1.53443	0.853964	1.30345	1.4086	0.453596	1.20986	0.00192536	0.611737	1.14096	0.181565	0.303906	1.09949	2.84307	0.661926	3.25467	3.58129	1.75814	2.01216	3.30038	1.4901	1.54087	1.54619	1.54625	1.54681	1.51705
444POS	Y	TG(16:0/10:0/18:2)+NH4	TG(44:2)+NH4	TG	(16:0/10:0/18:2)	(16:0)	(10:0)	(18:2)		C47 H90 O6 N1	764.676	16.8857	0.0121647	0.00224954	20.5052	11.1463	8.78916	7.76167	17.2696	12.951	16.7307	16.3773	3.36991	13.9402	0.0297252	1.3101	4.69389	1.76532	1.22924	3.09043	13.9821	3.73618	13.4352	21.9988	6.29855	9.19298	20.2744	7.6055	9.51217	9.71645	9.73458	9.55854	9.5589
445POS	Y	TG(16:0/10:1/18:1)+NH4	TG(44:2)+NH4	TG	(16:0/10:1/18:1)	(16:0)	(10:1)	(18:1)		C47 H90 O6 N1	764.676	17.2755	0.0214156	0.000743508	3.26631	1.71039	1.43227	0.913319	2.84729	1.32752	2.26325	2.50416	0.457354	1.56257	0.013743	0.264468	1.03197	0.231114	0.363739	0.737208	3.23263	0.757195	3.77311	4.48824	1.86	2.1909	3.39296	1.69923	1.97596	1.96555	1.96549	1.94233	1.89614
450POS	Y	TG(16:0/12:1/16:0)+NH4	TG(44:1)+NH4	TG	(16:0/12:1/16:0)	(16:0)	(12:1)	(16:0)		C47 H92 O6 N1	766.692	17.9574	0.00416462	0.000378116	16.7782	8.58133	7.2583	6.1505	17.7628	10.2887	15.5929	11.9777	2.11924	9.59037	0.0412393	0.782119	2.823	1.29762	0.742571	2.02255	11.0174	2.62992	12.5767	20.2933	4.73859	10.2368	14.0847	6.18199	8.33607	8.38315	8.38166	8.37708	8.42461
451POS	Y	TG(16:0/12:1/16:0)+NH4	TG(44:1)+NH4	TG	(16:0/12:1/16:0)	(16:0)	(12:1)	(16:0)		C47 H92 O6 N1	766.692	18.3072	0.0327734	6.48404e-06	1.32369	0.94487	0.91477	0.801225	2.02418	1.09437	1.47367	1.60995	0.0320866	1.2151	0.0228681	0.106908	0.474979	0.0878405	0.176415	0.109846	1.757	0.715412	1.51785	2.61148	1.05959	1.67039	2.20447	1.20761	1.26708	1.25733	1.25445	1.1809	1.27328
460POS	Y	TG(16:0/14:0/14:0)+NH4	TG(44:0)+NH4	TG	(16:0/14:0/14:0)	(16:0)	(14:0)	(14:0)		C47 H94 O6 N1	768.708	19.1604	0.0102315	0.000536218	13.7028	8.81644	7.00064	6.7679	16.1204	9.24704	15.0529	13.7088	2.55133	11.2681	0.0706406	0.869609	3.46247	1.59676	1.03126	2.72101	11.3151	3.86357	10.5768	20.0021	5.10827	10.7755	12.8101	7.08611	8.65697	8.65747	8.65721	8.57848	8.6229
484POS	Y	TG(9:0/18:1/18:2)+NH4	TG(45:3)+NH4	TG	(9:0/18:1/18:2)	(9:0)	(18:1)	(18:2)		C48 H90 O6 N1	776.676	16.3465	0.0756012	0.00139311	0.486916	0.329843	0.318403	0.201805	0.482377	0.296246	0.375842	0.340239	0.0925963	0.252939	0.000795894	0.041744	0.208427	0.0459075	0.0458733	0.12319	0.58366	0.218128	0.563206	0.731528	0.372766	0.333367	0.601702	0.239333	0.360958	0.360639	0.432476	0.361805	0.362568
490POS	Y	TG(11:0/16:0/18:2)+NH4	TG(45:2)+NH4	TG	(11:0/16:0/18:2)	(11:0)	(16:0)	(18:2)		C48 H92 O6 N1	778.692	17.4911	0.0153128	0.000270317	2.37003	1.39368	1.57936	0.842298	2.16771	1.37548	1.7275	1.87075	0.615029	1.25515	0.0300728	0.175737	0.832993	0.201883	0.306466	0.585968	2.18595	0.817959	2.0003	2.93845	1.18715	1.82342	2.38472	1.16859	1.32208	1.33615	1.37842	1.32842	1.34315
501POS	Y	TG(15:0/14:0/16:0)+NH4	TG(45:0)+NH4	TG	(15:0/14:0/16:0)	(15:0)	(14:0)	(16:0)		C48 H96 O6 N1	782.723	19.772	0.00647559	8.41618e-05	2.04796	1.36215	1.15673	0.959449	2.59847	1.12198	1.56661	2.06806	0.536433	1.3889	0.0318932	0.180082	0.549174	0.232016	0.287979	0.58762	2.191	1.03565	2.13627	3.1188	1.57868	1.81863	2.56265	1.33494	1.54137	1.54134	1.53197	1.53144	1.54954
504POS	Y	TG(16:0/8:0/22:6)+NH4	TG(46:6)+NH4	TG	(16:0/8:0/22:6)	(16:0)	(8:0)	(22:6)		C49 H86 O6 N1	784.645	14.9654	0.0894516	0.00378133	0.285533	0.225451	0.121657	0.1076	0.223453	0.141283	0.152461	0.187642	0.0965556	0.0723501	0.0832296	0.102336	0.153433	0.107177	0.0911417	0.135983	0.243097	0.0867443	0.364067	0.444031	0.313597	0.163666	0.453105	0.114136	0.245118	0.238574	0.193272	0.246416	0.246433
509POS	Y	TG(18:2/10:1/18:2)+NH4	TG(46:5)+NH4	TG	(18:2/10:1/18:2)	(18:2)	(10:1)	(18:2)		C49 H88 O6 N1	786.661	15.2733	0.123206	0.0163067	0.758164	0.501969	0.545956	0.26061	0.636676	0.401542	0.549468	0.648385	0.297742	0.641846	0.0164496	0.170889	0.797708	0.113884	0.311629	0.476302	1.70703	0.318008	0.97194	1.67878	0.742512	0.60556	1.19314	0.45805	0.828308	0.62369	0.626954	0.626522	0.626778
510POS	Y	TG(18:2/10:1/18:2)+NH4	TG(46:5)+NH4	TG	(18:2/10:1/18:2)	(18:2)	(10:1)	(18:2)		C49 H88 O6 N1	786.661	15.014	0.0198301	0.00134774	0.683064	0.356236	0.354188	0.231085	0.512037	0.425952	0.445537	0.512225	0.162374	0.371939		0.067375	0.278597	0.0420566	0.0678921	0.148714	0.497236	0.152937	0.57146	0.912874	0.288096	0.287913	0.845113	0.248631	0.34459	0.344431	0.34817	0.336493	0.346102
515POS	Y	TG(18:1/10:1/18:2)+NH4	TG(46:4)+NH4	TG	(18:1/10:1/18:2)	(18:1)	(10:1)	(18:2)		C49 H90 O6 N1	788.676	16.2571	0.0176035	0.0031552	2.37742	1.3431	1.34351	0.859268	2.02356	1.30463	1.75296	1.65993	0.699296	1.62641	0.0401114	0.410474	1.61663	0.246097	0.393669	0.86848	2.74264	0.799197	2.36934	3.78291	1.76017	1.42362	3.62633	1.43141	1.61031	1.58642	1.60651	1.60524	1.57146
516POS	Y	TG(10:0/18:2/18:2)+NH4	TG(46:4)+NH4	TG	(10:0/18:2/18:2)	(10:0)	(18:2)	(18:2)		C49 H90 O6 N1	788.676	15.9068	0.00430977	0.00334752	6.59781	3.74475	3.42179	2.86513	5.7878	5.52259	5.05812	5.24143	1.5636	4.89569	0.0360884	0.663401	2.41979	0.741472	0.730226	1.59082	4.60182	1.74345	4.41068	7.5633	2.59749	2.47468	6.97498	2.45359	3.22904	3.21866	3.22884	3.21884	3.21852
517POS	Y	TG(16:0/12:2/18:2)+NH4	TG(46:4)+NH4	TG	(16:0/12:2/18:2)	(16:0)	(12:2)	(18:2)		C49 H90 O6 N1	788.676	16.5856	0.0269414	0.00241137	1.02546	0.487653	0.431268	0.240154	0.656689	0.353167	0.532752	0.657268	0.20489	0.650482	0.0196359	0.180618	0.321231	0.0849032	0.239962	0.457143	1.019	0.327245	1.13654	1.54132	0.649909	0.686528	1.26386	0.542449	0.623979	0.623976	0.624136	0.591474	0.616585
525POS	Y	TG(16:0/12:1/18:2)+NH4	TG(46:3)+NH4	TG	(16:0/12:1/18:2)	(16:0)	(12:1)	(18:2)		C49 H92 O6 N1	790.692	16.9359	0.0134916	0.0011228	15.9944	8.50464	7.67349	6.95224	15.7801	12.441	13.9109	10.9811	2.73043	9.37906	0.0445127	1.10585	3.90911	1.62155	1.17577	2.69882	10.8473	3.39896	10.3482	17.3273	4.92548	6.8924	14.5684	6.3073	7.6382	7.60281	7.6	7.52773	7.5937
526POS	Y	TG(16:0/12:2/18:1)+NH4	TG(46:3)+NH4	TG	(16:0/12:2/18:1)	(16:0)	(12:2)	(18:1)		C49 H92 O6 N1	790.692	17.7011	0.0174215	0.000593251	0.594109	0.229736	0.265174	0.119837	0.390199	0.231156	0.336033	0.322251	0.0368555	0.292999		0.0551624	0.218522	0.034257	0.0590567	0.2845	0.614153	0.174014	0.67952	0.925832	0.376272	0.523537	0.525662	0.374787	0.370857	0.37086	0.373085	0.372831	0.358435
527POS	Y	TG(16:0/12:1/18:2)+NH4	TG(46:3)+NH4	TG	(16:0/12:1/18:2)	(16:0)	(12:1)	(18:2)		C49 H92 O6 N1	790.692	17.2609	0.160645	0.00030822	6.64625	3.00559	4.18236	1.97734	4.46789	3.54831	4.38929	4.56124	1.13268	3.30718	0.0574685	0.632032	1.92122	0.515934	0.682156	2.02119	7.17259	1.94183	7.7638	7.60666	3.75619	4.98684	7.87331	3.7791	4.28058	4.31027	4.27742	2.69666	4.28779
534POS	Y	TG(16:0/12:1/18:1)+NH4	TG(46:2)+NH4	TG	(16:0/12:1/18:1)	(16:0)	(12:1)	(18:1)		C49 H94 O6 N1	792.708	18.1074	0.0313128	0.0017829	65.4936	38.1021	33.0881	30.1385	67.0874	47.312	66.7388	56.6288	13.4424	47.8296	0.200979	4.65629	18.498	7.44328	4.61129	13.9509	45.178	15.1299	45.8365	82.1038	21.8457	34.6192	54.6098	28.3699	34.8945	37.3789	34.4666	34.6317	34.6375
544POS	Y	TG(16:0/14:1/16:0)+NH4	TG(46:1)+NH4	TG	(16:0/14:1/16:0)	(16:0)	(14:1)	(16:0)		C49 H96 O6 N1	794.723	19.1828	0.0132587	0.000196867	69.7914	34.2267	34.7678	27.6118	83.5399	44.6943	66.9524	45.7003	8.88858	35.4746	0.178706	3.24525	12.5654	5.18015	3.1228	10.3404	53.5364	14.8382	64.1024	92.3897	23.1864	62.2569	52.6286	32.8041	43.801	42.5589	42.8177	42.7718	42.7717
551POS	Y	TG(16:0/14:0/16:0)+NH4	TG(46:0)+NH4	TG	(16:0/14:0/16:0)	(16:0)	(14:0)	(16:0)		C49 H98 O6 N1	796.739	20.3731	0.00967678	0.000111029	60.0408	26.9592	30.9931	25.2778	68.0444	32.8684	45.7865	42.7164	7.30397	26.8366	0.217177	3.50687	13.6042	5.48587	4.22448	11.5849	54.0696	21.9256	60.9934	81.4153	27.5858	58.7237	53.2737	36.3106	40.0434	39.8192	39.9667	40.0317	39.9811
568POS	Y	TG(11:0/18:2/18:2)+NH4	TG(47:4)+NH4	TG	(11:0/18:2/18:2)	(11:0)	(18:2)	(18:2)		C50 H92 O6 N1	802.692	16.487	0.0169343	0.00184669	0.587015	0.314364	0.343587	0.225676	0.489708	0.286442	0.347454	0.34275	0.143437	0.238908	0.00266702	0.0726696	0.246491	0.0444225	0.0802117	0.178907	0.554953	0.242739	0.515487	0.761179	0.368222	0.286456	0.583137	0.264584	0.330745	0.327566	0.342532	0.332458	0.3291
572POS	Y	TG(11:0/18:1/18:2)+NH4	TG(47:3)+NH4	TG	(11:0/18:1/18:2)	(11:0)	(18:1)	(18:2)		C50 H94 O6 N1	804.708	17.5501	0.0204866	0.00355943	2.31954	1.32165	1.19676	0.857186	2.08458	1.20387	1.60954	1.53431	0.507747	1.02203	0.00189783	0.238585	0.753185	0.192272	0.217494	0.542222	2.20649	0.867127	2.06986	3.06499	1.31483	1.40181	2.09621	1.22147	1.39839	1.33499	1.32423	1.33095	1.3651
573POS	Y	TG(15:0/14:0/18:3)+NH4	TG(47:3)+NH4	TG	(15:0/14:0/18:3)	(15:0)	(14:0)	(18:3)		C50 H94 O6 N1	804.708	17.9347	0.0999213	0.000325046	0.477192	0.308103	0.591547	0.297623	0.438317	0.224169	0.356303	0.40644	0.220895	0.201458	0.0061128	0.0514416	0.227971	0.0358652	0.0636192	0.156136	0.47704	0.209333	0.594385	0.802622	0.42372	0.398007	0.553904	0.271401	0.381309	0.392606	0.477321	0.382014	0.366656
577POS	Y	TG(15:0/14:0/18:2)+NH4	TG(47:2)+NH4	TG	(15:0/14:0/18:2)	(15:0)	(14:0)	(18:2)		C50 H96 O6 N1	806.723	18.7164	0.0142719	0.00013476	9.1843	5.64402	5.22965	3.45104	9.13058	4.91655	6.55001	9.70838	2.26394	4.76892	0.220624	0.948701	3.50339	0.951404	1.56359	2.69661	10.0859	3.90369	8.95914	12.2884	5.13859	6.4397	8.82085	5.15049	5.80689	5.99219	5.75459	5.83658	5.78339
581POS	Y	TG(15:0/16:0/16:1)+NH4	TG(47:1)+NH4	TG	(15:0/16:0/16:1)	(15:0)	(16:0)	(16:1)		C50 H98 O6 N1	808.739	19.7909	0.0167687	4.28965e-06	10.3223	5.83047	5.36635	3.75331	11.6517	5.39345	7.20951	7.3702	1.88925	4.19948	0.344366	0.687694	2.83732	0.782644	0.865306	2.16744	9.44153	4.10651	11.3124	14.6377	5.60549	8.25066	9.65599	5.66799	6.73242	6.76281	6.76274	6.79705	6.58262
587POS	Y	CerG1(d18:1/24:1)+H	CerG1(d42:2)+H	CerG1	(d18:1/24:1)	(d18:1)	(24:1)			C48 H92 O8 N1	810.682	13.2118	0.0371218	0.015219	0.243566	0.192298	0.216039	0.259578	0.34054	0.137182	0.185704	0.295069	0.241673	0.352485	0.469126	0.193767	0.313335	0.37944	0.298563	0.28038	0.157378	0.310971	0.195661	0.200455	0.155257	0.158966	0.277131	0.193031	0.244422	0.249172	0.246117	0.231569	0.259053
588POS	Y	CerG1(d18:1/24:1)+H	CerG1(d42:2)+H	CerG1	(d18:1/24:1)	(d18:1)	(24:1)			C48 H92 O8 N1	810.682	14.065	0.0272253	0.00436014	0.353052	0.261814	0.295393	0.297818	0.53068	0.170282	0.234472	0.478875	0.297904	0.470086	0.376943	0.256621	0.349755	0.38205	0.350412	0.261277	0.129502	0.320306	0.166181	0.208005	0.197579	0.2132	0.22122	0.216696	0.282358	0.290738	0.284274	0.280794	0.268368
589POS	Y	TG(15:0/16:0/16:0)+NH4	TG(47:0)+NH4	TG	(15:0/16:0/16:0)	(15:0)	(16:0)	(16:0)		C50 H100 O6 N1	810.755	20.7548	0.022711	6.08738e-06	1.35384	1.37071	0.995862	1.11893	2.78285	1.34982	1.36078	2.03963	0.455595	0.910443	0.0302867	0.0891722	0.478815	0.175309	0.399387	0.328192	2.53175	1.51818	3.31622	3.49515	2.71243	1.62227	2.02941	1.22312	1.5969	1.58403	1.63661	1.54522	1.60481
590POS	Y	DG(24:0/24:0)+NH4	DG(48:0)+NH4	DG	(24:0/24:0)	(24:0)	(24:0)			C51 H104 O5 N1	810.791	22.1742	0.0542699	2.78582e-06	5.51813	8.70824	8.21248	10.8715	10.904	4.07701	11.1723	11.023	3.1591	2.31491	4.41447	3.40813	2.98514	3.81266	3.81921	4.44217	6.48026	11.2764	6.79629	6.38217	12.5312	9.0431	8.94817	8.84986	8.84287	8.84179	8.98156	8.41263	9.66865
594POS	Y	TG(18:3/12:1/18:2)+NH4	TG(48:6)+NH4	TG	(18:3/12:1/18:2)	(18:3)	(12:1)	(18:2)		C51 H90 O6 N1	812.676	15.5419	0.0322214	0.0160095	0.450393	0.261365	0.251129	0.1196	0.283217	0.20262	0.296868	0.354077	0.193651	0.263886	0.0238254	0.0886355	0.34461	0.0602648	0.263442	0.243081	0.498366	0.138599	0.545952	1.41295	0.382553	0.4362	0.488009	0.241587	0.30113	0.301125	0.301096	0.288032	0.284525
599POS	Y	TG(18:1/12:2/18:2)+NH4	TG(48:5)+NH4	TG	(18:1/12:2/18:2)	(18:1)	(12:2)	(18:2)		C51 H92 O6 N1	814.692	16.6289	0.0504368	0.00555772	1.93232	0.883705	0.815534	0.431705	0.759354	0.715474	1.2334	0.905478	0.461381	1.02868	0.45545	0.219168	0.752807	0.107304	0.301864	0.595783	1.17589	0.397077	1.90423	2.57431	1.26598	0.745704	1.90915	0.812807	1.00253	0.971913	1.00165	0.890352	0.965107
600POS	Y	TG(12:0/18:2/18:3)+NH4	TG(48:5)+NH4	TG	(12:0/18:2/18:3)	(12:0)	(18:2)	(18:3)		C51 H92 O6 N1	814.692	16.1456	0.0719716	0.00183176	3.14163	1.67771	1.75912	1.17917	2.49444	1.83618	2.41278	2.73551	0.831686	2.08502	0.0744129	0.391566	1.41884	0.323648	0.449112	1.0072	3.4763	1.06203	2.4035	4.80722	1.14215	1.37765	2.73741	1.34574	1.59002	1.56053	1.55634	1.56336	1.56361
605POS	Y	TG(16:0/14:2/18:2)+NH4	TG(48:4)+NH4	TG	(16:0/14:2/18:2)	(16:0)	(14:2)	(18:2)		C51 H94 O6 N1	816.708	17.5177	0.0188724	0.00115426	9.87091	4.75796	5.10568	3.39455	8.48945	4.54748	7.18491	7.03875	2.77266	5.60873	0.208162	0.697016	2.46861	1.08919	0.907164	2.1993	4.25234	1.43599	4.04719	5.76996	2.69647	2.55224	4.00216	2.05466	2.65507	2.67584	2.6759	2.76261	2.68948
606POS	Y	TG(12:0/18:2/18:2)+NH4	TG(48:4)+NH4	TG	(12:0/18:2/18:2)	(12:0)	(18:2)	(18:2)		C51 H94 O6 N1	816.708	17.0847	0.00162051	0.00639622	29.349	18.6609	17.0248	14.7	26.6531	23.4566	25.6186	27.3546	9.09161	24.996	0.238268	3.22884	11.7121	4.75804	3.08457	8.82518	18.2359	6.44643	16.2159	32.4404	9.39636	9.30835	22.2447	10.9025	13.8644	13.8651	13.8832	13.8355	13.835
612POS	Y	TG(16:0/14:0/18:3)+NH4	TG(48:3)+NH4	TG	(16:0/14:0/18:3)	(16:0)	(14:0)	(18:3)		C51 H96 O6 N1	818.723	18.146	0.00964639	0.000622676	104.718	54.4872	52.6701	41.7216	105.702	68.4924	84.9723	68.8059	18.078	53.1805	0.414737	6.57546	25.9163	9.3074	6.52591	20.2879	69.3293	22.3823	78.5141	115.486	32.1041	54.6191	75.8873	40.0076	53.3008	52.7647	53.0138	53.2547	52.8658
613POS	Y	TG(16:0/14:1/18:2)+NH4	TG(48:3)+NH4	TG	(16:0/14:1/18:2)	(16:0)	(14:1)	(18:2)		C51 H96 O6 N1	818.723	18.4076	0.0343147	0.000127467	24.7164	11.3603	13.1945	9.60432	22.8409	13.0356	17.0779	16.4515	4.186	11.9569	0.344392	2.44984	7.55341	1.50584	2.32813	7.01543	22.2754	7.79401	24.4178	36.1417	11.9175	18.2538	21.569	13.6024	15.5415	15.4669	15.541	14.4022	15.6196
614POS	Y	TG(16:0/14:2/18:1)+NH4	TG(48:3)+NH4	TG	(16:0/14:2/18:1)	(16:0)	(14:2)	(18:1)		C51 H96 O6 N1	818.723	18.9679	0.0703147	0.0013027	1.23094	0.752586	0.647101	0.408447	0.932181	0.554996	0.709036	0.837553	0.439645	1.14797	0.0193529	0.132573	0.418245	0.0964867	0.131248	0.471112	1.73188	0.538577	1.95259	1.88166	0.861965	1.06366	1.07152	0.628665	0.79199	0.777245	0.923833	0.789341	0.773476
616POS	Y	TG(16:0/14:0/18:2)+NH4	TG(48:2)+NH4	TG	(16:0/14:0/18:2)	(16:0)	(14:0)	(18:2)		C51 H98 O6 N1	820.739	19.3289	0.0122886	0.000299549	285.542	149.277	163.744	118.989	320.742	169.326	216.307	195.845	48.8029	139.005	1.37814	20.9679	91.1574	27.5765	24.2169	74.4817	258.461	110.385	350.002	387.677	139.045	291.583	237.571	162.845	201.406	202.492	206.686	202.319	207.077
620POS	Y	TG(16:0/14:0/18:1)+NH4	TG(48:1)+NH4	TG	(16:0/14:0/18:1)	(16:0)	(14:0)	(18:1)		C51 H100 O6 N1	822.755	20.3946	0.011491	4.35277e-05	311.193	140.624	168.016	120.905	376.76	179.355	243.045	172.476	31.6745	107.635	1.02405	16.2637	60.0691	20.1583	16.6801	52.2108	264.369	93.6699	345.84	417.634	131.33	315.197	242.016	174.763	211.589	208.934	210.072	209.996	208.734
628POS	Y	TG(16:0/16:0/16:0)+NH4	TG(48:0)+NH4	TG	(16:0/16:0/16:0)	(16:0)	(16:0)	(16:0)		C51 H102 O6 N1	824.77	21.4678	0.0116125	0.000106292	157.73	82.9968	100.403	79.3069	177.891	91.4472	117.252	123.342	28.8595	77.7669	1.41513	15.2541	50.9153	20.1252	18.6701	49.8204	165.035	77.0166	193.439	231.834	99.1436	183.509	160.481	117.269	127.597	126.378	127.591	128.238	129.007
637POS	Y	CerG1(d18:1/24:0+O)+H	CerG1(d42:1+O)+H	CerG1	(d18:1/24:0+O)	(d18:1)	(24:0+O)			C48 H94 O9 N1	828.692	14.0646	0.0202574	0.00290926	0.991257	0.76425	0.867366	0.854251	1.54484	0.501744	0.68832	1.36164	0.834004	1.00703	1.11049	0.678858	0.808518	1.14967	0.86058	0.79661	0.415516	0.856646	0.513738	0.586227	0.622698	0.557971	0.337307	0.647779	0.774375	0.814715	0.784029	0.776646	0.77433
643POS	Y	CerG1(d18:0/24:0+O)+H	CerG1(d42:0+O)+H	CerG1	(d18:0/24:0+O)	(d18:0)	(24:0+O)			C48 H96 O9 N1	830.708	14.498	0.0347487	0.00210268	0.146363	0.157774	0.174445	0.159588	0.21137	0.125797	0.127723	0.179119	0.200993	0.245272	0.183687	0.153469	0.236526	0.197244	0.262296	0.178928	0.151136	0.159184	0.158901	0.156686	0.165988	0.168916	0.141752	0.141604	0.175411	0.182298	0.189769	0.177581	0.175392
644POS	Y	TG(18:2/13:0/18:2)+NH4	TG(49:4)+NH4	TG	(18:2/13:0/18:2)	(18:2)	(13:0)	(18:2)		C52 H96 O6 N1	830.723	17.6923	0.140625	0.000202753	3.29399	1.83257	1.90363	1.12115	3.81101	1.57312	2.1065	2.23969	0.808266	1.1987	0.0580184	0.352328	1.45726	0.246614	0.450412	1.20705	3.28359	1.46221	5.26195	6.77364	2.08108	1.89877	2.83132	2.4168	2.10142	2.81606	2.04237	2.04416	2.04288
645POS	Y	TG(15:0/16:1/18:3)+NH4	TG(49:4)+NH4	TG	(15:0/16:1/18:3)	(15:0)	(16:1)	(18:3)		C52 H96 O6 N1	830.723	18.3129	0.0867961	0.000623246	0.517481	0.267569	0.759874	0.205177	0.502018	0.313575	0.414823	0.386693	0.143031	0.183351		0.0752098	0.221062	0.0242946	0.0888373	0.469084	0.588627	0.294084	0.78669	0.840753	0.394084	0.440517	0.584475	0.349461	0.515159	0.425855	0.417131	0.420907	0.420853
653POS	Y	TG(15:0/16:0/18:3)+NH4	TG(49:3)+NH4	TG	(15:0/16:0/18:3)	(15:0)	(16:0)	(18:3)		C52 H98 O6 N1	832.739	18.7759	0.0107368	0.000136593	20.1189	10.786	10.5564	6.14061	17.1236	8.59306	12.301	12.0578	3.88585	8.11274	0.258548	1.66599	6.28026	1.35867	1.98855	6.3656	19.1183	7.94911	21.1797	27.5939	10.8168	12.8685	19.0054	10.6744	13.0341	12.7838	12.7832	12.8487	12.7448
654POS	Y	TG(15:0/16:0/18:3)+NH4	TG(49:3)+NH4	TG	(15:0/16:0/18:3)	(15:0)	(16:0)	(18:3)		C52 H98 O6 N1	832.739	19.0382	0.111	0.000109113	5.75573	3.61624	3.38607	1.61688	5.22089	2.73877	3.39897	3.74247	1.3665	1.04471	0.0835936	0.635895	2.20479	0.152613	0.277865	1.63641	6.36958	0.99649	7.36508	9.5718	3.64806	4.12122	6.38359	3.75507	2.73286	2.22607	3.00385	3.04272	3.02798
657POS	Y	TG(15:0/16:0/18:2)+NH4	TG(49:2)+NH4	TG	(15:0/16:0/18:2)	(15:0)	(16:0)	(18:2)		C52 H100 O6 N1	834.755	19.94	0.0228595	0.00050278	84.2415	55.6141	41.2514	26.502	71.3297	33.2447	52.1435	57.6978	18.9583	36.7595	0.942489	7.16307	31.7905	6.39312	9.39668	27.3868	71.0884	34.8642	87.1559	122.053	42.5671	46.1896	74.1149	40.185	47.0317	47.0275	46.338	47.0884	45.184
665POS	Y	TG(15:0/16:0/18:1)+NH4	TG(49:1)+NH4	TG	(15:0/16:0/18:1)	(15:0)	(16:0)	(18:1)		C52 H102 O6 N1	836.77	20.8298	0.0399938	3.27515e-05	5.64554	4.40826	2.96647	2.46009	7.7237	3.71617	4.12876	4.65472	1.49477	2.88096	0.111685	0.572602	1.7437	0.570602	1.35366	1.62056	5.6955	4.85913	8.57362	8.85556	5.56462	5.19138	4.74201	3.55648	4.87743	4.85319	4.67944	4.45038	4.80614
666POS	Y	TG(16:0e/16:0/18:1)+NH4	TG(50:1e)+NH4	TG	(16:0e/16:0/18:1)	(16:0e)	(16:0)	(18:1)		C53 H106 O5 N1	836.807	22.6463	0.0240045	0.0186181	1.84674	1.348	1.73109	1.3863	2.50063	1.78944	1.65652	1.77775	1.12225	1.87185	0.369929	0.528235	1.40128	0.923643	1.62957	1.40732	1.94737	1.82025	1.86274	2.41581	1.53618	1.10893	1.93015	1.23041	1.58929	1.67421	1.57013	1.6259	1.57781
670POS	Y	TG(16:0/16:0/17:0)+NH4	TG(49:0)+NH4	TG	(16:0/16:0/17:0)	(16:0)	(16:0)	(17:0)		C52 H104 O6 N1	838.786	21.7682	0.0304277	0.000208072	9.85466	8.43125	9.20854	5.37327	12.5199	7.15091	7.66131	10.8028	2.94353	7.76914	0.163972	1.02848	4.53488	1.54274	1.70562	5.40286	10.6822	10.2129	19.6331	15.4959	10.0214	10.9032	12.4107	7.65419	9.771	9.64214	9.84645	9.77515	10.181
675POS	Y	TG(16:0/12:0/22:6)+NH4	TG(50:6)+NH4	TG	(16:0/12:0/22:6)	(16:0)	(12:0)	(22:6)		C53 H94 O6 N1	840.708	17.1164	0.0243702	0.000120525	1.12664	0.797193	0.649552	0.428765	0.726474	0.555556	0.703843	0.875522	0.285268	0.466679	0.0314446	0.152887	0.431233	0.131856	0.185974	0.444367	1.09905	0.419983	1.50112	1.74418	0.840098	0.789238	1.13282	0.694686	0.772412	0.772503	0.763243	0.744652	0.74894
676POS	Y	TG(18:3/14:1/18:2)+NH4	TG(50:6)+NH4	TG	(18:3/14:1/18:2)	(18:3)	(14:1)	(18:2)		C53 H94 O6 N1	840.708	16.7693	0.0251661	0.00195163	3.29473	3.0453	1.52149	0.81381	1.88135	2.40565	1.81212	2.00825	1.05998	1.33523	0.263319	0.582122	1.61972	0.320621	0.786762	1.46797	3.0314	0.991162	3.08063	4.04884	1.88586	1.63597	2.58031	1.507	1.79856	1.70908	1.67965	1.7033	1.71762
682POS	Y	TG(14:0/18:2/18:3)+NH4	TG(50:5)+NH4	TG	(14:0/18:2/18:3)	(14:0)	(18:2)	(18:3)		C53 H96 O6 N1	842.723	17.3684	0.100406	0.000132644	20.1313	13.8322	17.1003	5.67545	14.5545	7.40085	11.4622	12.7039	4.29478	7.38957	0.821451	2.2648	7.50063	1.48129	2.55788	6.19712	17.4902	6.29752	16.8105	24.0035	9.4389	10.1944	14.4811	8.77126	11.1567	11.1635	11.15	11.1958	11.1978
683POS	Y	TG(18:1/14:2/18:2)+NH4	TG(50:5)+NH4	TG	(18:1/14:2/18:2)	(18:1)	(14:2)	(18:2)		C53 H96 O6 N1	842.723	17.9304	0.0132251	0.000734507	4.00955	1.60768	1.75651	0.75207	3.66991	1.11017	1.69342	2.21972	1.28742	1.04911	0.128611	0.661582	1.30844	0.497969	0.738884	1.47214	3.45497	1.85831	3.88532	4.36252	2.49802	2.23464	2.83258	1.81938	2.06674	2.0665	2.02428	2.07848	2.05074
686POS	Y	TG(18:1/14:0/18:3)+NH4	TG(50:4)+NH4	TG	(18:1/14:0/18:3)	(18:1)	(14:0)	(18:3)		C53 H98 O6 N1	844.739	18.3085	0.0193085	0.000185944	240.181	115.116	146.487	91.0967	193.546	133.856	157.068	157.851	44.4379	92.4774	2.94188	22.583	83.7225	20.9815	23.7824	70.5196	242.417	91.2915	201.495	270.872	107.121	121.247	187.801	109.024	131.386	131.365	131.388	130.893	126.253
687POS	Y	TG(16:0/14:0/20:4)+NH4	TG(50:4)+NH4	TG	(16:0/14:0/20:4)	(16:0)	(14:0)	(20:4)		C53 H98 O6 N1	844.739	18.9758	0.0128804	3.69056e-05	11.2638	5.56112	5.4643	3.05683	7.07357	4.02025	6.09897	6.59975	1.63895	2.7825	0.166709	0.847076	3.37707	0.72523	1.01266	3.2864	10.0691	3.77114	11.5902	14.4832	6.27033	7.06767	9.39609	5.43337	6.26552	6.17136	6.10772	6.28337	6.10964
694POS	Y	TG(16:0/16:1/18:2)+NH4	TG(50:3)+NH4	TG	(16:0/16:1/18:2)	(16:0)	(16:1)	(18:2)		C53 H100 O6 N1	846.755	19.3644	0.0119025	5.98621e-05	757.425	374.433	446.588	284.777	802.588	407.676	539.422	420.091	106.736	263.902	5.05273	50.2587	199.342	51.6087	51.4326	171.98	646.406	252.332	772.515	966.503	333.867	568.791	593.859	404.074	466.662	466.646	466.641	466.052	460.388
695POS	Y	TG(16:0/16:0/18:3)+NH4	TG(50:3)+NH4	TG	(16:0/16:0/18:3)	(16:0)	(16:0)	(18:3)		C53 H100 O6 N1	846.755	19.6263	0.0118369	0.00015292	105.562	54.6491	60.8634	45.3943	107.968	64.3217	68.0019	63.3645	23.4567	53.8721	1.97642	13.2907	40.7971	10.4547	12.4898	37.3149	101.179	46.1295	125.388	140.726	66.9497	92.417	90.588	62.1722	70.9554	71.6961	71.681	70.5983	72.6192
697POS	Y	TG(16:0/16:0/18:2)+NH4	TG(50:2)+NH4	TG	(16:0/16:0/18:2)	(16:0)	(16:0)	(18:2)		C53 H102 O6 N1	848.77	20.5313	0.0830582	0.000361097	1281.21	746.636	684.623	641.346	1496.18	645.779	984.905	886.195	275.853	583.451	11.1505	156.513	437.911	163.471	163.748	420.343	1254.91	643.631	1158.22	1315.53	667.405	1199.48	933.383	784.046	778.59	778.463	868.578	781.737	947.025
700POS	Y	TG(16:0/16:0/18:1)+NH4	TG(50:1)+NH4	TG	(16:0/16:0/18:1)	(16:0)	(16:0)	(18:1)		C53 H104 O6 N1	850.786	21.4759	0.00637739	0.000405913	707.276	410.761	493.556	379.231	862.4	481.725	554.113	503.187	160.552	405.839	6.33782	87.9397	276.263	98.9618	97.7378	264.833	713.902	357.592	821.58	1000.58	441.009	732.506	678.535	520.695	553.308	551.511	553.28	555.7	556.066
704POS	Y	TG(18:0/16:0/16:0)+NH4	TG(50:0)+NH4	TG	(18:0/16:0/16:0)	(18:0)	(16:0)	(16:0)		C53 H106 O6 N1	852.801	22.3242	0.0119616	0.000161982	107.465	50.8233	65.8416	54.351	122.495	62.1174	76.9869	83.6855	25.1421	59.1074	2.15734	12.3382	41.4091	19.9677	18.9216	39.3355	105.288	60.937	111.796	151.555	69.6679	111.295	106.069	73.7554	82.6998	82.5402	82.5415	83.5011	82.7367
707POS	Y	TG(15:0/18:3/18:3)+NH4	TG(51:6)+NH4	TG	(15:0/18:3/18:3)	(15:0)	(18:3)	(18:3)		C54 H96 O6 N1	854.723	16.8672	0.0982572	0.000629916	0.456406	0.210915	0.240608	0.12742	0.242039	0.146838	0.249003	0.276659	0.119092	0.195783	0.0190528	0.0693475	0.204917	0.043963	0.0761407	0.225131	0.511815	0.213191	0.555993	0.729155	0.375635	0.228857	0.330835	0.23748	0.299207	0.298171	0.288522	0.367747	0.290179
711POS	Y	TG(15:0/18:2/18:3)+NH4	TG(51:5)+NH4	TG	(15:0/18:2/18:3)	(15:0)	(18:2)	(18:3)		C54 H98 O6 N1	856.739	17.9975	0.0225282	0.00162483	6.74603	3.83054	3.78012	1.73988	4.33351	2.36884	3.58927	5.43836	1.56925	2.35248	0.17216	0.675735	6.34648	0.382403	0.405679	2.34662	6.09484	2.41203	6.78292	9.15494	3.75887	3.21789	5.90344	3.02933	3.76979	3.7695	3.77043	3.61987	3.74367
712POS	Y	TG(15:0/18:2/18:3)+NH4	TG(51:5)+NH4	TG	(15:0/18:2/18:3)	(15:0)	(18:2)	(18:3)		C54 H98 O6 N1	856.739	17.7906	0.0141235	0.00112119	4.96112	2.48379	2.62373	1.45107	3.0722	1.77761	2.87568	3.00475	1.19947	2.48333	0.0901849	0.634777	2.16836	0.450574	1.00313	2.36611	5.49749	2.80186	5.5656	7.30621	3.50298	2.85693	3.78906	2.90222	3.17692	3.08327	3.08256	3.12903	3.18509
717POS	Y	TG(15:0/18:2/18:2)+NH4	TG(51:4)+NH4	TG	(15:0/18:2/18:2)	(15:0)	(18:2)	(18:2)		C54 H100 O6 N1	858.755	18.9195	0.0126806	0.00108868	62.2616	37.8804	38.7962	21.6284	46.7301	26.5887	34.1611	52.9193	20.878	29.6124	1.78994	7.67427	31.1826	5.54716	9.49814	27.8511	60.4645	29.147	57.4763	79.5281	35.6672	30.3526	54.3105	31.1388	37.2603	36.538	36.1328	36.7374	36.2939
722POS	Y	TG(15:0/18:1/18:2)+NH4	TG(51:3)+NH4	TG	(15:0/18:1/18:2)	(15:0)	(18:1)	(18:2)		C54 H102 O6 N1	860.77	19.9694	0.0145978	0.000638986	121.954	75.2867	68.5532	43.8133	115.125	55.9519	73.2051	88.6378	32.1417	57.5561	1.84337	12.5594	52.4556	9.99286	15.8945	46.442	114.672	54.7261	115.426	156.35	66.2229	65.0728	112.535	61.2999	74.6035	74.0636	74.6067	74.9936	72.7363
723POS	Y	TG(51:3)+NH4	TG(51:3)+NH4	TG	(51:3)	(51:3)				C54 H102 O6 N1	860.77	18.183	0.00951216	0.000162727	0.750934	0.436146	0.469324	0.443336	0.803402	0.607157	0.592577	0.620763	0.197274	0.474385		0.0509404	0.216641	0.107014	0.0586032	0.212467	0.462224	0.200876	0.551173	0.766992	0.250392	0.534756	0.58707	0.458877	0.434873	0.442222	0.434644	0.436898	0.443239
727POS	Y	TG(16:0/17:0/18:2)+NH4	TG(51:2)+NH4	TG	(16:0/17:0/18:2)	(16:0)	(17:0)	(18:2)		C54 H104 O6 N1	862.786	21.0967	0.134716	0.00243526	60.2057	40.6466	42.1058	47.2068	74.4359	35.8521	49.0334	59.5668	22.7097	44.4684	1.00856	8.52987	54.3973	13.2552	13.4126	32.5158	71.7686	63.7091	66.1346	90.9092	71.5755	44.2472	67.3449	42.4174	72.6078	60.5054	48.5704	55.9923	55.9905
733POS	Y	TG(16:0/17:0/18:1)+NH4	TG(51:1)+NH4	TG	(16:0/17:0/18:1)	(16:0)	(17:0)	(18:1)		C54 H106 O6 N1	864.801	21.7706	0.0238279	0.000492822	35.294	29.8225	33.4887	19.7687	47.7515	28.403	30.6478	32.4647	12.0922	29.1919	0.603089	4.6942	18.7578	5.97572	6.86857	17.5313	37.4683	31.4996	40.3275	55.6289	33.1774	35.8369	40.4151	27.1394	33.5636	32.7504	33.146	32.9337	34.0319
735POS	Y	ChE(32:1)+NH4	ChE(32:1)+NH4	ChE	(32:1)	(32:1)				C59 H110 O2 N1	864.853	25.7355	0.0587383	0.0406433	214.948	157.735	198.328	276.903	416.484	164.074	134.084	331.476	131.289	103.889	67.3793	137.71	222.778	144.852	216.42	202.603	231.873	220.015	499.611	201.748	190.543	276.813	162.531	184.373	244.477	212.523	212.935	212.154	211.924
739POS	Y	TG(18:2/14:1/20:4)+NH4	TG(52:7)+NH4	TG	(18:2/14:1/20:4)	(18:2)	(14:1)	(20:4)		C55 H96 O6 N1	866.723	16.9564	0.00948018	0.000463958	5.97956	2.35037	2.29146	0.757864	2.56145	1.28833	2.33477	2.56743	1.18246	1.3119	0.242641	0.643222	1.53129	0.289942	0.575058	1.51832	4.36872	1.4326	4.98458	5.6743	2.21117	2.36345	3.59239	2.06233	2.45739	2.47966	2.52561	2.48893	2.46939
740POS	Y	TG(16:1/14:0/22:6)+NH4	TG(52:7)+NH4	TG	(16:1/14:0/22:6)	(16:1)	(14:0)	(22:6)		C55 H96 O6 N1	866.723	17.2847	0.0210818	1.61127e-05	1.1948	0.879378	0.769095	0.428019	0.93845	0.53965	0.837305	0.77884	0.265163	0.325721	0.0834822	0.156424	0.459321	0.124728	0.206358	0.606197	1.17722	0.496978	1.74056	1.72501	0.943898	0.915336	0.99249	0.628117	0.853729	0.853754	0.84438	0.816993	0.858255
742POS	Y	TG(16:0/16:0/19:0)+NH4	TG(51:0)+NH4	TG	(16:0/16:0/19:0)	(16:0)	(16:0)	(19:0)		C54 H108 O6 N1	866.817	22.517	0.0312131	0.00024494	3.1885	2.26443	3.07532	4.39575	6.54993	5.75647	3.34835	3.93827	1.27609	2.78631	0.121043	0.602861	5.46561	1.33505	1.49635	1.45963	5.34012	7.62923	9.1639	8.89441	9.61352	5.76952	6.04261	3.96512	5.67142	5.21503	5.28533	5.2415	5.31187
744POS	Y	TG(16:1/18:2/18:3)+NH4	TG(52:6)+NH4	TG	(16:1/18:2/18:3)	(16:1)	(18:2)	(18:3)		C55 H98 O6 N1	868.739	17.4284	0.0185723	0.00188455	37.8002	15.6759	21.4707	9.80172	32.2917	13.0815	19.838	19.7267	11.3273	13.415	3.6132	5.95347	18.5194	3.64852	7.44314	14.6258	30.6704	12.3306	30.9378	44.3527	17.0748	17.4048	25.8262	15.095	19.5093	19.5084	19.4231	18.9599	19.5372
745POS	Y	TG(16:1/18:2/18:3)+NH4	TG(52:6)+NH4	TG	(16:1/18:2/18:3)	(16:1)	(18:2)	(18:3)		C55 H98 O6 N1	868.739	17.9086	0.015149	3.79745e-05	22.3305	10.696	11.067	5.50305	12.318	7.10891	11.5689	12.7188	3.98773	4.85479	0.501772	2.04382	6.73047	1.35991	2.25376	6.37283	19.2625	7.02263	23.811	27.6127	12.8026	12.0604	17.7521	10.0769	11.8111	11.7728	11.8127	11.7734	11.4996
746POS	Y	TG(16:0/14:0/22:6)+NH4	TG(52:6)+NH4	TG	(16:0/14:0/22:6)	(16:0)	(14:0)	(22:6)		C55 H98 O6 N1	868.739	18.4728	0.0155618	0.000240792	6.97762	4.77435	4.12589	2.44016	4.94781	3.10485	4.20826	4.19384	1.30956	1.82898	0.0304576	0.690683	2.35102	0.673745	0.707076	2.58661	7.1942	3.2012	10.4986	10.778	5.64617	6.59361	6.25038	4.25664	4.91093	4.87689	4.74309	4.87493	4.85111
749POS	Y	TG(16:0/18:2/18:3)+NH4	TG(52:5)+NH4	TG	(16:0/18:2/18:3)	(16:0)	(18:2)	(18:3)		C55 H100 O6 N1	870.755	18.3732	0.00518219	2.81332e-05	322.15	143.029	177.207	99.1658	248.851	143.729	182.682	152.924	51.7784	89.7318	6.23746	25.6454	92.4922	16.9087	27.5009	68.6095	258.162	93.7927	285.14	385.211	137.568	163.98	241.038	133.665	163.951	163.949	165.09	163.687	164.773
750POS	Y	TG(16:0/18:2/18:3)+NH4	TG(52:5)+NH4	TG	(16:0/18:2/18:3)	(16:0)	(18:2)	(18:3)		C55 H100 O6 N1	870.755	18.9928	0.16935	0.00126951	44	23.8707	23.3782	25.6821	29.1251	33.0638	34.4516	25.2851	16.6111	31.1893	2.08848	11.9709	41.1945	7.47966	8.39179	34.1883	92.464	38.187	50.6105	62.0506	57.2113	26.8746	83.3173	43.7371	46.7938	46.8366	46.7519	30.8266	36.9962
751POS	Y	TG(16:0/16:0/20:5)+NH4	TG(52:5)+NH4	TG	(16:0/16:0/20:5)	(16:0)	(16:0)	(20:5)		C55 H100 O6 N1	870.755	19.2828	0.012179	0.000201832	9.18203	5.55845	5.21881	2.05159	6.70753	3.1702	4.52376	5.2406	1.78012	3.00968	0.184892	0.82967	3.6559	0.576927	1.11145	3.94584	9.60961	3.50082	12.3289	13.6872	6.52887	6.90859	7.86162	4.91228	6.1358	6.13498	6.27244	6.11084	6.11128
755POS	Y	TG(16:0/18:1/18:3)+NH4	TG(52:4)+NH4	TG	(16:0/18:1/18:3)	(16:0)	(18:1)	(18:3)		C55 H102 O6 N1	872.77	19.5229	0.0126574	0.00080172	1860.57	1164.99	1394.46	967.38	2222.56	1071.42	1253.97	1460.78	651.641	1093.89	53.6868	377.963	1010.64	288.466	357.297	947.214	1786.28	1075.22	1921.77	2428.08	1279.18	1340.4	1657.46	1358.18	1315.57	1305.11	1315.46	1295.2	1322.2
756POS	Y	TG(16:0/18:2/18:2)+NH4	TG(52:4)+NH4	TG	(16:0/18:2/18:2)	(16:0)	(18:2)	(18:2)		C55 H102 O6 N1	872.77	20.197	0.0181564	9.88038e-05	55.6926	27.6754	27.5738	15.2064	33.3681	19.9061	28.2884	34.1209	9.84107	17.0285	0.677593	4.56071	18.234	4.14968	5.78256	17.6778	51.7895	21.3624	65.6172	83.9048	36.7067	38.9557	52.1316	29.6968	32.6906	33.0695	32.5138	32.5806	32.6766
760POS	Y	TG(16:0/18:1/18:2)+NH4	TG(52:3)+NH4	TG	(16:0/18:1/18:2)	(16:0)	(18:1)	(18:2)		C55 H104 O6 N1	874.786	20.5589	0.011489	0.00172846	2170.63	1445.19	1682.17	1234.12	2357.51	1489.48	1602.29	1595.53	799.653	1400.43	43.2392	464.606	1176.21	415.341	471.366	1156.06	2169.82	1306.4	2302.77	2828.11	1505.48	1731.56	2084.3	1625.1	1629.02	1628.94	1624.96	1645.03	1628.29
761POS	Y	TG(16:0/18:1/18:1)+NH4	TG(52:2)+NH4	TG	(16:0/18:1/18:1)	(16:0)	(18:1)	(18:1)		C55 H106 O6 N1	876.801	21.4883	0.0196337	0.00143048	1143.4	762.861	831.682	627.355	1319.11	789.984	871.659	788.211	282.799	663.723	10.8024	162.984	467.438	149.272	362.787	443.344	1079.94	551.201	1129.2	1450.58	705.143	957.707	976.077	764.81	810.472	801.666	829.409	825.288	789.329
764POS	Y	TG(18:0/16:0/18:1)+NH4	TG(52:1)+NH4	TG	(18:0/16:0/18:1)	(18:0)	(16:0)	(18:1)		C55 H108 O6 N1	878.817	22.3263	0.00928351	0.00164031	344.523	197.49	239.125	197.54	443.206	239.807	268.794	246.871	114.112	250.031	7.41932	57.9489	188.25	84.6366	88.6052	181.388	370.397	230.638	377.374	508.521	254.592	330.758	355.919	249.113	282.627	282.614	282.617	284.068	282.878
766POS	Y	TG(18:0/16:0/18:0)+NH4	TG(52:0)+NH4	TG	(18:0/16:0/18:0)	(18:0)	(16:0)	(18:0)		C55 H110 O6 N1	880.833	23.0053	0.00745009	0.000140861	31.8562	17.749	21.0163	21.9393	54.8404	23.0509	24.5781	37.3021	10.7119	23.27	2.18053	6.1151	17.4836	9.98471	10.527	16.2427	33.2638	26.703	36.8498	49.8145	61.2211	32.6619	38.1433	22.7975	30.2571	30.1927	30.1908	30.1562	30.1588
770POS	Y	TG(15:0/16:0/22:6)+NH4	TG(53:6)+NH4	TG	(15:0/16:0/22:6)	(15:0)	(16:0)	(22:6)		C56 H100 O6 N1	882.755	19.0927	0.0377116	0.000371436	1.77947	1.46565	1.09511	0.50528	1.02454	0.906853	0.87527	1.21514	0.440261	0.46575	0.0106407	0.207468	0.682523	0.131992	0.213891	0.815632	1.91441	0.83807	2.53289	3.06582	1.66573	1.31718	1.72805	1.36614	1.28115	1.18108	1.19194	1.18685	1.20305
771POS	Y	TG(18:3/17:1/18:2)+NH4	TG(53:6)+NH4	TG	(18:3/17:1/18:2)	(18:3)	(17:1)	(18:2)		C56 H100 O6 N1	882.755	18.242	0.0319535	0.000134213	3.03069	1.88876	1.81283	1.27241	2.53958	1.72613	1.9721	2.14369	0.732191	1.00074	0.0926985	0.437339	1.58704	0.26274	0.560543	1.48391	3.20773	2.12537	3.70764	5.20285	2.11329	1.89838	2.65191	1.47174	2.05922	2.2698	2.19134	2.1707	2.21641
772POS	Y	TG(18:3/17:1/18:2)+NH4	TG(53:6)+NH4	TG	(18:3/17:1/18:2)	(18:3)	(17:1)	(18:2)		C56 H100 O6 N1	882.755	17.9869	0.0132517	0.000136717	4.97429	3.93536	3.17756	1.31561	3.30461	1.66976	4.17056	3.3215	1.87511	1.94765	0.299786	0.622141	1.92466	0.60586	0.616189	1.81421	5.52591	1.77488	4.6564	6.3227	3.16835	3.73383	4.25709	3.48699	2.75842	2.68816	2.659	2.71874	2.67202
775POS	Y	TG(18:2/17:1/18:2)+NH4	TG(53:5)+NH4	TG	(18:2/17:1/18:2)	(18:2)	(17:1)	(18:2)		C56 H102 O6 N1	884.77	18.9713	0.0432117	0.000290495	34.066	17.9971	19.1611	10.9485	25.7429	13.7118	16.9862	23.4279	7.68482	12.2141	0.709443	3.32281	12.8422	2.70386	4.70292	11.9419	28.9997	13.6784	28.1693	38.5234	17.233	15.0566	26.6643	16.6127	17.7702	17.6387	18.0127	17.7248	17.7348
776POS	Y	TG(18:2/17:1/18:2)+NH4	TG(53:5)+NH4	TG	(18:2/17:1/18:2)	(18:2)	(17:1)	(18:2)		C56 H102 O6 N1	884.77	19.2366	0.00977131	0.000714355	11.2852	7.71485	7.74634	4.46754	11.6251	6.06893	7.72885	9.48558	3.76808	5.66307	0.259617	1.47098	6.04563	0.948231	2.02159	5.77686	13.5763	6.63595	13.8228	16.3217	8.20204	6.5379	11.2571	6.02774	8.24105	8.1836	8.05213	8.08623	8.2307
779POS	Y	TG(18:1/17:1/18:2)+NH4	TG(53:4)+NH4	TG	(18:1/17:1/18:2)	(18:1)	(17:1)	(18:2)		C56 H104 O6 N1	886.786	20.1218	0.127765	0.00607003	112.105	43.9134	44.3503	30.7665	57.453	54.8044	45.1527	64.5802	25.9394	37.054	1.40139	10.7412	59.1279	12.3745	14.2965	36.6287	65.4884	41.7541	58.2802	94.3193	44.855	34.5515	61.8798	35.3886	45.3052	45.2807	45.3258	45.4451	45.5146
780POS	Y	TG(18:0/17:1/18:3)+NH4	TG(53:4)+NH4	TG	(18:0/17:1/18:3)	(18:0)	(17:1)	(18:3)		C56 H104 O6 N1	886.786	18.299	0.060012	0.00367213	1.41952	0.959431	0.943156	0.964515	1.4716	0.860189	1.03431	1.24291	0.462692	0.861939	0.00947276	0.198891	0.714698	0.188835	0.258468	0.69084	0.965305	0.726206	1.28567	1.71288	0.884579	0.901684	1.25323	1.07625	0.917066	0.978068	0.939556	0.817865	0.945672
783POS	Y	TG(17:0/18:1/18:2)+NH4	TG(53:3)+NH4	TG	(17:0/18:1/18:2)	(17:0)	(18:1)	(18:2)		C56 H106 O6 N1	888.801	21.102	0.0362772	0.00455559	100.218	64.1268	66.6331	47.2552	109.986	60.3863	66.9363	83.5198	35.7364	79.7741	1.88517	14.7242	60.8737	15.5379	22.6273	53.5549	100.431	62.0049	100.175	182.183	64.8005	58.3673	96.9948	60.2087	74.2834	74.2576	76.0069	75.5169	81.7272
784POS	Y	TG(14:0/18:2/21:1)+NH4	TG(53:3)+NH4	TG	(14:0/18:2/21:1)	(14:0)	(18:2)	(21:1)		C56 H106 O6 N1	888.801	19.3673	0.0243574	0.000683039	1.66497	1.18997	1.33192	1.21222	1.9681	1.29858	1.42517	1.48389	0.589533	1.13166	0.0463653	0.438811	0.760685	0.385087	0.402971	0.906875	1.59107	0.87313	1.55998	1.82923	1.20178	1.70178	1.626	1.64753	1.39801	1.39834	1.32615	1.42753	1.38051
787POS	Y	TG(17:0/18:1/18:1)+NH4	TG(53:2)+NH4	TG	(17:0/18:1/18:1)	(17:0)	(18:1)	(18:1)		C56 H108 O6 N1	890.817	21.9157	0.0132954	0.000917906	58.8751	37.9265	36.5014	28.8665	75.3731	40.7962	43.0298	41.2861	19.1438	40.7378	1.14692	8.71208	27.8006	10.0415	14.2	26.593	62.2574	39.1611	71.4573	89.0743	43.5778	45.3607	59.6467	39.1769	44.79	44.3932	45.5082	45.2194	45.2757
788POS	Y	TG(53:2)+NH4	TG(53:2)+NH4	TG	(53:2)	(53:2)				C56 H108 O6 N1	890.817	20.4216	0.118642	0.0132219	1.62949	1.07515	1.30315	1.55341	1.91835	1.42166	1.17143	1.60776	0.575344	1.12556	0.016634	0.55535	0.667365	0.464609	0.628369	0.975636	1.18135	0.659595	1.17285	1.50519	0.974057	1.79047	1.61919	1.39271	1.39884	1.50369	1.44742	1.40345	1.45543
796POS	Y	TG(18:3/18:2/18:3)+NH4	TG(54:8)+NH4	TG	(18:3/18:2/18:3)	(18:3)	(18:2)	(18:3)		C57 H98 O6 N1	892.739	17.0663	0.0143612	0.00048334	3.32595	1.71213	1.63791	0.819656	1.50231	0.855754	1.43053	1.99269	0.78457	0.737974	0.171105	0.490049	1.25252	0.24695	0.515769	1.52416	2.71455	1.01299	3.60337	3.94825	2.13918	1.7407	2.59169	1.21976	1.73425	1.67677	1.73428	1.74318	1.74011
797POS	Y	TG(14:0/18:2/22:6)+NH4	TG(54:8)+NH4	TG	(14:0/18:2/22:6)	(14:0)	(18:2)	(22:6)		C57 H98 O6 N1	892.739	17.4397	0.00560981	0.000242897	4.89979	2.65833	2.28519	1.09236	2.26571	1.64902	2.46245	2.19003	0.84012	0.896653	0.0696987	0.457168	1.55791	0.326244	0.557869	1.87664	3.0695	1.66684	5.85859	4.69241	3.16607	2.59606	3.10783	1.7363	2.32915	2.29815	2.29798	2.30952	2.32435
798POS	Y	TG(16:0/18:1/19:0)+NH4	TG(53:1)+NH4	TG	(16:0/18:1/19:0)	(16:0)	(18:1)	(19:0)		C56 H110 O6 N1	892.833	22.551	0.0121201	0.00412761	17.0033	16.4817	10.6189	11.1865	25.0786	13.6028	12.8541	20.8209	6.86797	14.1216	0.566568	3.40004	17.3804	4.73256	5.46117	10.8308	18.681	15.0138	21.2153	29.0802	15.8604	14.9617	18.8574	12.2139	15.0349	14.7329	14.6536	14.7258	14.8233
800POS	Y	TG(18:3/18:2/18:2)+NH4	TG(54:7)+NH4	TG	(18:3/18:2/18:2)	(18:3)	(18:2)	(18:2)		C57 H100 O6 N1	894.755	17.5822	0.00259315	0.0102759	155.242	73.7602	99.0482	43.3254	89.6126	52.0589	76.6076	116.603	59.8223	67.7883	14.8708	34.3679	95.4497	15.1787	36.4181	83.8178	151.264	59.1319	124.257	195.614	87.8874	63.957	115.314	72.0499	84.5028	84.5024	84.4714	84.3146	84.9297
801POS	Y	TG(16:1/18:2/20:4)+NH4	TG(54:7)+NH4	TG	(16:1/18:2/20:4)	(16:1)	(18:2)	(20:4)		C57 H100 O6 N1	894.755	18.2497	0.0161816	9.52538e-05	29.989	14.0684	13.7341	4.82939	11.6625	6.98776	11.5758	12.7075	4.53843	5.51388	0.421157	2.32669	8.88884	1.33758	2.32317	8.53848	25.4277	8.78846	38.8136	37.9463	20.3538	17.1411	24.7989	12.1472	15.7978	15.7984	15.7969	15.6349	15.5324
802POS	Y	TG(16:0/16:1/22:6)+NH4	TG(54:7)+NH4	TG	(16:0/16:1/22:6)	(16:0)	(16:1)	(22:6)		C57 H100 O6 N1	894.755	18.5189	0.0104516	1.24765e-05	14.0302	9.26698	7.99882	4.34147	10.3557	5.66458	8.6805	7.02927	2.35457	2.80092	0.228451	1.19119	3.87029	0.889537	1.37074	4.40676	11.9533	5.49416	20.6705	19.398	10.1385	10.2629	10.4637	6.61831	8.7517	8.75183	8.80595	8.99998	8.85039
803POS	Y	TG(18:0/16:0/19:0)+NH4	TG(53:0)+NH4	TG	(18:0/16:0/19:0)	(18:0)	(16:0)	(19:0)		C56 H112 O6 N1	894.848	23.1013	0.0316962	0.000166399	2.39059	1.50417	2.91638	4.49725	6.23531	5.22303	2.75722	4.06091	1.42567	2.71806	0.324577	0.924883	2.39432	0.416497	2.92872	3.05464	6.08539	6.48137	7.87025	8.01626	10.8682	5.27075	8.16902	3.34544	4.5869	4.67254	4.59565	4.37714	4.69565
804POS	Y	TG(18:2/18:2/18:2)+NH4	TG(54:6)+NH4	TG	(18:2/18:2/18:2)	(18:2)	(18:2)	(18:2)		C57 H102 O6 N1	896.77	18.5211	0.0146535	0.00511897	1108.47	670.878	844.04	498.958	906.709	584.951	648.528	886.981	507.021	666.517	94.3819	273.377	759.911	176.705	320.728	722.388	1151.7	650.196	1039.97	1410.49	702.338	537.759	970.184	625.825	730.425	725.227	729.909	719.554	728.909
805POS	Y	TG(16:0/16:0/22:6)+NH4	TG(54:6)+NH4	TG	(16:0/16:0/22:6)	(16:0)	(16:0)	(22:6)		C57 H102 O6 N1	896.77	19.696	0.012184	0.000149471	44.4747	30.4725	27.8557	14.8625	32.2504	19.3229	25.5353	25.369	9.93318	13.2458	0.37501	4.40752	16.0352	3.9258	5.67977	20.5191	49.3657	22.8367	78.3316	80.5547	43.6121	41.2942	43.0334	30.822	34.0643	34.0634	33.9403	33.3918	34.6886
806POS	Y	TG(16:0/18:2/20:4)+NH4	TG(54:6)+NH4	TG	(16:0/18:2/20:4)	(16:0)	(18:2)	(20:4)		C57 H102 O6 N1	896.77	19.1616	0.013686	0.00014757	172.699	95.7918	89.9332	45.8758	84.4562	55.9515	86.0845	117.189	34.8942	46.133	2.33324	16.1425	64.5174	11.1225	17.6409	65.3433	173.117	66.1797	197.19	236.346	126.259	116.473	161.137	95.1412	100.721	99.2258	99.8759	98.2091	100.389
807POS	Y	TG(18:2/18:2/18:2)+NH4	TG(54:6)+NH4	TG	(18:2/18:2/18:2)	(18:2)	(18:2)	(18:2)		C57 H102 O6 N1	896.77	21.9408	0.0394538	0.00213649	6.37971	5.73642	4.86541	4.39539	8.29069	5.22881	5.04014	4.98127	2.65377	5.41894	0.198685	1.62953	3.66304	1.84489	2.19445	3.92713	6.8344	5.68111	8.3688	9.25287	5.34744	5.42414	5.78489	5.31359	5.55531	5.00033	5.49067	5.42388	5.51992
809POS	Y	TG(18:1/18:2/18:2)+NH4	TG(54:5)+NH4	TG	(18:1/18:2/18:2)	(18:1)	(18:2)	(18:2)		C57 H104 O6 N1	898.786	20.199	0.0132563	7.0504e-05	128.26	75.4023	71.8314	40.8002	83.0238	51.7367	74.5716	86.6103	27.3101	41.7365	4.76645	22.1354	46.8905	16.3004	28.7094	52.0039	122.224	56.1638	158.427	188.185	95.9684	89.9622	121.327	70.3413	80.6171	78.9398	78.3638	78.7498	78.7468
810POS	Y	TG(18:1/18:2/18:2)+NH4	TG(54:5)+NH4	TG	(18:1/18:2/18:2)	(18:1)	(18:2)	(18:2)		C57 H104 O6 N1	898.786	19.5619	0.0244566	0.0051763	1699.64	1223	1433.02	972.837	1633.82	1157.76	1201.59	1381.71	876.234	1281.76	110.18	508.171	1266.84	374.162	537.051	1211.19	1754.35	1207.84	1696.27	2154.51	1289.57	1053.14	1616.78	1198.11	1277.23	1267.57	1277.08	1274.11	1274.04
812POS	Y	TG(18:0/18:1/18:3)+NH4	TG(54:4)+NH4	TG	(18:0/18:1/18:3)	(18:0)	(18:1)	(18:3)		C57 H106 O6 N1	900.801	20.5987	0.0887869	0.00782885	1955.96	1093.83	1206.23	1324.14	1330.59	1421.82	1077.14	1042.19	666.681	1208.69	50.7468	585.642	1068.19	344.519	435.243	956.074	1274.26	937.27	1827.99	2675.5	1279.7	965.392	1202.04	1064.8	1256.63	1256.82	1005.76	1207.53	1316.18
813POS	Y	TG(18:1/18:1/18:2)+NH4	TG(54:4)+NH4	TG	(18:1/18:1/18:2)	(18:1)	(18:1)	(18:2)		C57 H106 O6 N1	900.801	21.3234	0.0244265	0.00240016	31.0215	17.6174	19.6232	12.7727	24.4857	14.3191	18.6659	23.8566	11.2361	18.7313	1.1948	5.28689	19.4861	5.77828	9.24068	18.7866	32.4722	17.6414	32.7037	43.6794	24.915	23.2011	30.4124	20.2759	21.5188	21.3013	21.5649	20.4157	21.6247
817POS	Y	TG(18:0/18:1/18:2)+NH4	TG(54:3)+NH4	TG	(18:0/18:1/18:2)	(18:0)	(18:1)	(18:2)		C57 H108 O6 N1	902.817	21.6133	0.0519244	0.0323661	931.376	582.757	955.679	797.592	1325.16	874.649	693.194	950.835	623.424	1047.91	42.2666	326.063	936.391	354.065	457.827	915.376	1105.42	859.144	1299.13	1401.3	1031.35	891.623	967.344	699.014	983.602	976.702	990.845	996.359	996.212
818POS	Y	TG(16:0/18:1/20:1)+NH4	TG(54:2)+NH4	TG	(16:0/18:1/20:1)	(16:0)	(18:1)	(20:1)		C57 H110 O6 N1	904.833	22.3234	0.00903076	0.00819315	429.554	267.728	302.73	274.774	517.878	320.211	315.568	291.749	198.728	374.34	19.5921	106.075	319.133	147.056	172.332	323.248	475.392	355.511	484.707	625.379	361.711	350.827	470.238	313.558	380.778	376.015	380.267	377.88	378.201
819POS	Y	TG(15:0/18:2/22:6)+NH4	TG(55:8)+NH4	TG	(15:0/18:2/22:6)	(15:0)	(18:2)	(22:6)		C58 H100 O6 N1	906.755	18.0626	0.17388	0.00500514	2.04098	0.922937	0.757878	0.358603	0.647617	0.440104	0.606195	0.975974	0.383656	0.335078	0.00277203	0.175387	0.560704	0.0844815	0.148967	0.715106	1.1357	0.587416	1.7946	1.77081	1.25046	0.78437	1.05323	0.626373	0.785393	0.82008	0.819287	1.15481	0.748929
820POS	Y	TG(18:0/18:0/18:1)+NH4	TG(54:1)+NH4	TG	(18:0/18:0/18:1)	(18:0)	(18:0)	(18:1)		C57 H112 O6 N1	906.848	22.9972	0.0415084	0.00779179	65.6292	45.3082	48.4971	45.2832	104.9	64.2441	53.817	61.174	34.3519	68.6317	4.84075	19.2423	57.2144	29.9793	34.2213	55.7525	81.4714	68.2236	89.5764	113.318	71.4307	65.3459	78.3409	49.3783	65.8271	66.5718	66.562	66.1697	65.6276
821POS	Y	TG(20:0/16:0/18:1)+NH4	TG(54:1)+NH4	TG	(20:0/16:0/18:1)	(20:0)	(16:0)	(18:1)		C57 H112 O6 N1	906.848	20.3936	0.0244746	1.06808e-06	8.68603	5.29113	5.68401	5.89443	9.86638	6.01795	6.93741	7.0783	1.81738	4.5745	0.643082	1.03228	2.5102	1.51245	1.09326	2.77819	7.65645	3.64887	9.84483	11.2323	5.07468	10.2651	7.88112	7.5653	6.96873	6.96835	6.807	6.95361	6.75984
824POS	Y	TG(15:0/18:2/22:5)+NH4	TG(55:7)+NH4	TG	(15:0/18:2/22:5)	(15:0)	(18:2)	(22:5)		C58 H102 O6 N1	908.77	18.6344	0.0324439	0.000440169	3.34725	2.91021	2.31867	1.18273	1.98712	1.36962	2.09843	2.54552	0.781845	0.748984	0.0112149	0.316349	0.970488	0.348369	0.378843	1.46353	3.07737	1.52571	4.70469	4.54268	3.35333	2.73296	3.55524	1.87211	2.40298	2.44867	2.36426	2.37526	2.41708
825POS	Y	TG(15:0/18:1/22:6)+NH4	TG(55:7)+NH4	TG	(15:0/18:1/22:6)	(15:0)	(18:1)	(22:6)		C58 H102 O6 N1	908.77	19.0847	0.0144397	0.00130961	1.59978	1.42281	1.12224	0.597449	1.13189	0.751607	1.00392	1.15153	0.407825	0.474483	0.00771277	0.16186	0.662278	0.105121	0.232862	1.22465	1.61674	0.871454	2.40344	2.15746	1.56325	1.11582	1.56144	0.911705	1.13083	1.15565	1.11602	1.12132	1.12138
826POS	Y	TG(16:0e/18:1/22:6)+NH4	TG(56:7e)+NH4	TG	(16:0e/18:1/22:6)	(16:0e)	(18:1)	(22:6)		C59 H106 O5 N1	908.807	21.268	0.0167865	0.0101309	1.1403	0.881066	1.21175	1.14561	1.79694	1.11876	1.19125	1.16586	0.857913	0.795341	0.160994	0.336924	1.14246	0.564286	0.868993	1.2868	1.72794	1.96695	1.6181	1.80078	1.47727	0.7354	1.02263	0.887645	1.17473	1.12786	1.13503	1.13172	1.13156
827POS	Y	TG(18:0/16:0/20:0)+NH4	TG(54:0)+NH4	TG	(18:0/16:0/20:0)	(18:0)	(16:0)	(20:0)		C57 H114 O6 N1	908.864	23.4044	0.0437984	0.000143693	5.92815	7.05412	5.09115	9.13034	20.9073	9.32799	8.87864	19.8272	3.84583	6.03616	1.08043	2.3921	6.3457	2.83174	3.3549	4.62577	7.7363	20.3676	12.1199	13.1287	15.7067	9.37481	11.6406	6.2552	10.1095	10.3495	9.35341	9.3927	9.39366
829POS	Y	TG(17:0/18:2/20:4)+NH4	TG(55:6)+NH4	TG	(17:0/18:2/20:4)	(17:0)	(18:2)	(20:4)		C58 H104 O6 N1	910.786	19.7396	0.117096	0.000324418	4.42911	2.78588	3.20614	2.69957	2.72183	1.74233	2.85418	3.27909	1.31225	1.28654	0.0796555	0.518516	1.66867	0.425742	1.19891	2.55955	4.84929	2.5094	6.73508	6.34109	3.54292	4.77097	2.94478	2.26357	3.21185	3.09043	3.0341	3.36779	3.02855
830POS	Y	TG(19:1/18:2/18:3)+NH4	TG(55:6)+NH4	TG	(19:1/18:2/18:3)	(19:1)	(18:2)	(18:3)		C58 H104 O6 N1	910.786	19.1294	0.0718743	0.000687923	4.90336	4.38973	4.60045	2.22019	4.26089	2.47271	3.41724	4.44854	1.67489	2.18336	0.119666	0.717542	2.95485	0.599137	1.08117	2.74159	5.73355	2.6033	5.4974	7.23076	3.94752	2.76211	5.82712	3.60462	3.10976	3.2676	3.11062	3.71557	3.12469
831POS	Y	TG(16:0/17:0/22:6)+NH4	TG(55:6)+NH4	TG	(16:0/17:0/22:6)	(16:0)	(17:0)	(22:6)		C58 H104 O6 N1	910.786	20.2444	0.00530068	0.00940035	1.29214	1.07834	0.914528	0.494136	0.792318	0.592387	0.740162	1.03522	0.475802	0.506737	0.00151387	0.162446	0.726204	0.136489	0.24483	0.892693	1.5858	0.821135	2.12848	2.27577	1.49567	1.0564	1.37584	0.887289	0.976748	0.983059	0.983156	0.988301	0.979585
832POS	Y	TG(55:6)+NH4	TG(55:6)+NH4	TG	(55:6)	(55:6)				C58 H104 O6 N1	910.786	18.6081	0.204975	0.00552557	2.09952	1.3098	0.817015	0.738352	1.32561	0.717562	0.841208	1.64207	0.887705	0.736766	0.259737	0.541135	1.18243	0.490778	0.6807	0.977719	2.3123	1.47587	2.81791	2.42919	1.16486	1.84448	0.735521	0.825415	1.1385	0.895781	0.667982	1.21454	1.14004
833POS	Y	TG(19:1/18:2/18:2)+NH4	TG(55:5)+NH4	TG	(19:1/18:2/18:2)	(19:1)	(18:2)	(18:2)		C58 H106 O6 N1	912.801	20.1309	0.00664063	0.00348952	16.7686	11.2626	11.7238	8.95709	17.092	11.146	11.2023	13.085	6.48325	10.2542	0.365077	2.85955	10.7554	2.8004	4.42299	9.44194	17.1184	11.0156	16.9094	22.5519	12.4306	9.52711	15.4032	9.35733	11.5219	11.5218	11.5224	11.4886	11.4887
834POS	Y	TG(19:1/18:1/18:2)+NH4	TG(55:4)+NH4	TG	(19:1/18:1/18:2)	(19:1)	(18:1)	(18:2)		C58 H108 O6 N1	914.817	21.0932	0.0956464	0.00313352	25.6752	30.6735	18.967	15.6547	31.2033	20.838	18.3551	30.3153	10.5609	21.1485	0.495074	5.23434	18.6455	5.60037	9.9184	16.8728	30.5845	36.4183	32.8897	42.2894	23.9709	27.3315	25.656	17.8281	23.5919	22.9408	23.4793	28.9763	23.0346
836POS	Y	TG(18:3/18:2/20:5)+NH4	TG(56:10)+NH4	TG	(18:3/18:2/20:5)	(18:3)	(18:2)	(20:5)		C59 H98 O6 N1	916.739	16.323	0.0233917	0.0010975	1.11364	0.556869	0.426807	0.101829	0.179363	0.149249	0.254529	0.451335	0.148359		0.00793306	0.10951	0.26466	0.0204002	0.0405002	0.273838	0.716836	0.20583	1.10684	1.06255	0.710826	0.540495	0.467402	0.335207	0.421793	0.395589	0.400369	0.402487	0.402476
837POS	Y	TG(19:0/18:1/18:2)+NH4	TG(55:3)+NH4	TG	(19:0/18:1/18:2)	(19:0)	(18:1)	(18:2)		C58 H110 O6 N1	916.833	21.9113	0.0348175	0.00983262	18.808	12.5004	14.3441	12.9936	24.232	16.1265	14.8429	10.7113	9.26699	23.1675	0.613075	5.01652	15.1118	5.74747	11.0246	14.9806	26.5696	24.5069	32.929	34.3309	21.2978	18.736	19.3038	17.5577	20.4721	19.5247	21.3704	20.576	21.3205
839POS	Y	TG(16:1/18:2/22:6)+NH4	TG(56:9)+NH4	TG	(16:1/18:2/22:6)	(16:1)	(18:2)	(22:6)		C59 H100 O6 N1	918.755	17.2288	0.00817486	0.000760181	13.8794	7.29034	7.08949	2.45851	4.37546	3.04155	5.09598	7.67894	3.38618	3.29691	0.382515	1.81864	6.00758	0.74402	1.50817	5.91583	12.6704	4.59086	16.8685	17.6296	11.5858	7.35372	11.555	6.066	7.29496	7.29461	7.29528	7.22644	7.33255
840POS	Y	TG(16:0/18:3/22:6)+NH4	TG(56:9)+NH4	TG	(16:0/18:3/22:6)	(16:0)	(18:3)	(22:6)		C59 H100 O6 N1	918.755	17.4894	0.0125413	0.000248658	6.51843	3.64438	3.58649	1.34959	3.17223	2.12309	3.07155	3.05256	1.25168	1.0116	0.0970161	0.714353	2.51936	0.388236	0.661437	2.59629	4.92505	2.1774	7.7756	7.46005	4.98081	3.77315	4.64174	2.52417	3.46267	3.44131	3.40419	3.45998	3.38737
841POS	Y	TG(16:0/18:3/22:6)+NH4	TG(56:9)+NH4	TG	(16:0/18:3/22:6)	(16:0)	(18:3)	(22:6)		C59 H100 O6 N1	918.755	17.75	0.0121662	0.000305482	4.77099	2.98181	2.91113	1.95411	2.10727	1.65734	2.11248	2.63321	1.01317	1.03044	0.0585132	0.495253	2.06638	0.264749	0.56222	2.49675	4.34266	1.97119	7.1689	6.93781	4.52305	2.959	3.79719	2.37545	3.05775	2.95369	2.97091	2.98976	2.97189
842POS	Y	TG(55:2)+NH4	TG(55:2)+NH4	TG	(55:2)	(55:2)				C58 H112 O6 N1	918.848	21.88	0.0292109	0.0104567	6.66445	5.82235	4.67466	4.64706	10.6763	5.55646	6.09732	5.16815	3.74463	5.99387	0.201001	1.69639	5.1233	2.41404	2.65132	4.49828	9.02683	5.6973	8.5167	11.3204	6.86776	4.87305	7.42428	4.17822	6.0792	6.12728	5.83962	6.36572	6.10865
843POS	Y	TG(19:0/18:1/18:1)+NH4	TG(55:2)+NH4	TG	(19:0/18:1/18:1)	(19:0)	(18:1)	(18:1)		C58 H112 O6 N1	918.848	22.6469	0.010447	0.0107352	21.0802	15.0469	15.093	15.312	32.0443	21.9294	17.5062	15.0514	13.2703	25.8206	0.880604	7.12593	20.301	6.17361	11.9188	19.1442	31.3377	28.3543	37.8631	41.9944	29.9359	22.8046	24.8576	17.8028	25.6136	25.2635	25.2649	25.2373	25.2379
846POS	Y	TG(18:2/18:2/20:4)+NH4	TG(56:8)+NH4	TG	(18:2/18:2/20:4)	(18:2)	(18:2)	(20:4)		C59 H102 O6 N1	920.77	18.1465	0.00688818	0.000846912	80.0655	51.4546	48.4056	25.8868	37.6153	30.0767	42.0917	64.0423	24.3602	26.9909	2.63864	11.7784	43.8319	6.99847	12.2052	45.5317	80.6465	34.5552	89.6282	105.443	64.8747	47.0292	69.2699	41.3734	45.3801	45.4355	45.4366	45.5051	45.7256
847POS	Y	TG(16:0/18:2/22:6)+NH4	TG(56:8)+NH4	TG	(16:0/18:2/22:6)	(16:0)	(18:2)	(22:6)		C59 H102 O6 N1	920.77	18.6695	0.0168567	0.00137813	68.9711	43.2205	43.4024	22.0429	39.4034	30.4617	35.0055	41.1997	18.2509	19.1206	0.440095	8.70839	31.4016	6.04366	10.0749	43.0954	63.7191	36.3424	104.888	98.7331	70.516	46.3669	63.1576	40.6203	47.3824	47.383	47.383	47.2886	45.9604
848POS	Y	TG(16:0/18:1/21:0)+NH4	TG(55:1)+NH4	TG	(16:0/18:1/21:0)	(16:0)	(18:1)	(21:0)		C58 H114 O6 N1	920.864	23.1825	0.0236827	0.00105414	4.19742	4.13537	4.48029	4.79628	8.10446	12.0402	3.37418	9.16482	3.58565	7.05248	0.627291	2.2803	5.39816	1.63573	5.13577	3.77509	6.49395	15.4587	13.2532	10.1874	18.2872	10.4523	12.0704	5.2691	8.03007	8.15362	8.15392	7.68271	8.19547
849POS	Y	TG(20:3/18:2/18:2)+NH4	TG(56:7)+NH4	TG	(20:3/18:2/18:2)	(20:3)	(18:2)	(18:2)		C59 H104 O6 N1	922.786	18.709	0.08758	0.00404843	34.4652	33.4743	30.5075	21.3998	32.2728	18.0253	31.0702	44.9245	19.8768	23.1294	2.3114	8.93665	31.8281	6.32354	11.7887	28.8451	37.6208	19.6049	50.9414	49.4092	29.9401	30.082	48.6578	28.3044	33.1567	32.6879	33.1515	26.501	33.3375
850POS	Y	TG(18:1/18:2/20:4)+NH4	TG(56:7)+NH4	TG	(18:1/18:2/20:4)	(18:1)	(18:2)	(20:4)		C59 H104 O6 N1	922.786	19.1743	0.0112874	0.000493951	164.697	104.938	105.002	56.1404	95.6393	67.8283	95.4178	123.499	43.8356	53.7323	2.49951	20.0719	78.8508	15.3703	22.3457	86.7537	170.588	76.7896	192.941	221.264	139.432	109.332	159.196	93.3584	100.866	99.8915	99.5276	100.395	99.1311
851POS	Y	TG(16:0/18:1/22:6)+NH4	TG(56:7)+NH4	TG	(16:0/18:1/22:6)	(16:0)	(18:1)	(22:6)		C59 H104 O6 N1	922.786	19.7115	0.0129424	0.000359168	56.5871	41.0576	40.339	23.0033	41.9275	29.1031	36.1663	33.7927	16.8744	18.904	0.913524	6.78662	25.2381	8.36277	9.05195	34.7469	55.774	32.6995	95.187	88.938	57.4655	43.1563	51.1829	35.9231	42.0834	41.9223	41.7759	41.6949	42.0509
852POS	Y	TG(16:0/16:0/23:0)+NH4	TG(55:0)+NH4	TG	(16:0/16:0/23:0)	(16:0)	(16:0)	(23:0)		C58 H116 O6 N1	922.88	23.6782	0.0975983	9.32883e-05	2.99189	3.01411	4.84209	6.72748	9.19311	7.11279	3.85456	3.79073	2.38198	4.11686	0.461254	1.65524	4.35034	0.967431	3.45912	1.26655	8.03689	6.66559	10.2905	10.6517	17.4662	4.84014	10.416	5.68786	7.64501	7.65068	7.65148	7.6918	7.47619
853POS	Y	TG(18:0/16:0/22:6)+NH4	TG(56:6)+NH4	TG	(18:0/16:0/22:6)	(18:0)	(16:0)	(22:6)		C59 H106 O6 N1	924.801	20.8767	0.0117048	0.00262248	15.2258	10.3062	9.76332	6.06135	11.3647	6.79592	8.50885	10.1121	5.33482	6.71275	0.195255	2.5506	9.3372	2.55762	3.91524	11.9606	18.7201	9.82225	25.7909	28.5649	17.0269	13.8161	15.1487	11.138	11.744	11.7433	12.0221	11.8049	11.7068
855POS	Y	TG(16:0/18:2/22:4)+NH4	TG(56:6)+NH4	TG	(16:0/18:2/22:4)	(16:0)	(18:2)	(22:4)		C59 H106 O6 N1	924.801	20.2585	0.0266717	1.32636e-05	69.0669	46.8325	49.345	28.225	54.3596	37.13	48.0558	49.513	18.6252	20.4939	3.93389	8.6053	34.7199	8.52471	11.0012	35.8364	75.6443	36.3092	94.0939	172.267	67.6794	52.9126	74.435	62.2045	47.0047	47.2577	44.1092	45.7703	47.0346
856POS	Y	TG(18:0/18:1/20:4)+NH4	TG(56:5)+NH4	TG	(18:0/18:1/20:4)	(18:0)	(18:1)	(20:4)		C59 H108 O6 N1	926.817	21.3209	0.0107101	0.00303802	34.4906	23.7022	23.9628	16.8013	28.8876	18.4075	23.5362	29.1878	14.9851	21.2059	1.98179	7.48358	25.2509	8.79242	13.9639	29.5444	40.7087	23.3853	42.9137	55.1103	35.2271	27.8937	37.7485	25.0729	26.5423	26.0523	26.0532	26.0047	26.17
857POS	Y	TG(20:1/18:2/18:2)+NH4	TG(56:5)+NH4	TG	(20:1/18:2/18:2)	(20:1)	(18:2)	(18:2)		C59 H108 O6 N1	926.817	20.6683	0.00892536	0.0374836	113.723	94.1366	99.5507	84.0864	134.455	107.983	85.9723	104.279	83.0199	126.105	8.61731	47.111	120.729	46.4762	71.9355	143.898	144.396	118.124	159.176	197.218	125.376	93.0947	158.378	106.459	116.821	117.275	116.187	116.768	117.413
858POS	Y	TG(16:0/18:1/22:4)+NH4	TG(56:5)+NH4	TG	(16:0/18:1/22:4)	(16:0)	(18:1)	(22:4)		C59 H108 O6 N1	926.817	21.0172	0.0210226	0.00884923	62.5963	49.3322	50.8501	33.7112	60.6437	43.4815	45.3933	50.1395	29.8012	48.0846	4.32492	17.4761	53.89	16.4145	24.5318	59.8326	75.586	42.2354	84.4864	95.1126	55.1852	45.9265	62.8402	44.4705	51.4546	51.3337	53.2333	51.7217	51.7164
861POS	Y	TG(20:1/18:1/18:1)+NH4	TG(56:3)+NH4	TG	(20:1/18:1/18:1)	(20:1)	(18:1)	(18:1)		C59 H112 O6 N1	930.848	22.3462	0.0155892	0.0465248	111.663	54.8516	50.6514	80.96	83.8016	111.86	92.1661	73.8476	75.9201	147.6	12.9517	49.3137	132.138	59.2463	84.026	149.919	158.526	131.746	180.826	223.369	146.049	113.812	87.781	106.448	139.638	143.223	138.74	138.296	139.976
862POS	Y	TG(18:2/17:1/22:6)+NH4	TG(57:9)+NH4	TG	(18:2/17:1/22:6)	(18:2)	(17:1)	(22:6)		C60 H102 O6 N1	932.77	17.637	0.0133861	3.25232e-05	0.794313	0.411606	0.475117	0.243627	0.418059	0.2951	0.400603	0.437883	0.153253	0.117128		0.0679721	0.333555	0.0454028	0.0675233	0.398969	0.864637	0.467164	1.09051	1.18685	0.824995	0.538544	0.558444	0.382205	0.488456	0.499628	0.484472	0.490968	0.480303
863POS	Y	TG(18:0/18:1/20:1)+NH4	TG(56:2)+NH4	TG	(18:0/18:1/20:1)	(18:0)	(18:1)	(20:1)		C59 H114 O6 N1	932.864	22.9469	0.0539298	0.0404274	41.4689	35.8801	32.3091	32.4618	78.2356	48.0943	37.363	38.1561	34.9875	56.4485	4.61009	16.2223	44.9095	20.5897	31.3206	46.7189	63.211	44.9139	60.1182	70.1855	55.5126	40.4316	47.8346	38.7994	47.3937	46.1425	53.1827	46.3918	47.6418
864POS	Y	TG(17:0/18:2/22:6)+NH4	TG(57:8)+NH4	TG	(17:0/18:2/22:6)	(17:0)	(18:2)	(22:6)		C60 H104 O6 N1	934.786	19.0763	0.110027	0.00334808	0.888014	0.714349	1.26223	0.369381	0.653551	0.442831	0.443347	0.716715	0.325246	0.313571		0.199573	0.56719	0.100445	0.182813	1.10708	1.02351	0.59368	1.33862	1.09046	1.05322	0.694077	0.86319	0.562074	0.884324	0.849478	0.631116	0.79181	0.795587
865POS	Y	TG(22:5/17:1/18:2)+NH4	TG(57:8)+NH4	TG	(22:5/17:1/18:2)	(22:5)	(17:1)	(18:2)		C60 H104 O6 N1	934.786	18.671	0.0140489	0.00278011	1.89073	1.06764	1.09313	0.764755	1.13603	0.830683	1.10309	1.41012	0.518135	0.497456	0.00371388	0.177909	0.99282	0.154163	0.233075	0.970267	1.96849	1.04604	2.89528	2.5196	1.71472	1.25004	1.85657	1.01992	1.15758	1.18186	1.1594	1.14771	1.16965
866POS	Y	TG(16:0/18:1/22:0)+NH4	TG(56:1)+NH4	TG	(16:0/18:1/22:0)	(16:0)	(18:1)	(22:0)		C59 H116 O6 N1	934.88	23.5463	0.0109059	0.0275862	13.115	14.6901	11.29	12.7738	33.0254	20.889	14.1385	29.6756	16.1983	23.6556	4.08094	9.9733	21.1034	8.9329	17.6792	19.0839	19.0629	29.6856	28.3044	31.9273	39.3561	19.6991	27.1382	16.7363	23.7696	23.7702	23.7714	23.2385	23.6283
867POS	Y	TG(19:1/18:2/20:4)+NH4	TG(57:7)+NH4	TG	(19:1/18:2/20:4)	(19:1)	(18:2)	(20:4)		C60 H106 O6 N1	936.801	19.7261	0.0347427	0.00866239	2.20517	1.29632	1.44971	0.944591	1.98493	1.43144	1.13943	1.38853	0.666257	0.763898	0.00695072	0.285209	0.861453	0.305967	0.437725	1.10211	2.1939	1.16901	2.9589	3.43325	0.463549	1.67263	2.05072	1.04089	1.38104	1.40822	1.38102	1.41607	1.49751
868POS	Y	TG(57:7)+NH4	TG(57:7)+NH4	TG	(57:7)	(57:7)				C60 H106 O6 N1	936.801	17.569	0.0535696	0.00223542	1.23813	0.609218	0.753095	0.412681	0.799551	0.478349	0.624537	1.02866	0.50544	0.323427	0.117943	0.274632	0.641607	0.116309	0.325228	0.736474	1.1907	0.479815	0.994276	1.31268	0.779346	0.58549	0.757733	0.6751	0.715503	0.615735	0.651429	0.624943	0.654571
869POS	Y	TG(16:0/16:0/24:0)+NH4	TG(56:0)+NH4	TG	(16:0/16:0/24:0)	(16:0)	(16:0)	(24:0)		C59 H118 O6 N1	936.895	23.9711	0.0800997	4.20349e-05	7.73648	10.453	9.54299	12.8084	25.3602	14.5816	11.1924	30.1474	8.609	4.18402	2.03659	5.63053	5.43698	1.77906	3.64113	4.82873	4.15315	25.837	21.4539	30.5104	51.0009	19.6089	30.2473	18.1321	16.2682	15.5589	16.2757	13.3089	16.3646
870POS	Y	TG(57:6)+NH4	TG(57:6)+NH4	TG	(57:6)	(57:6)				C60 H108 O6 N1	938.817	18.5175	0.090107	0.00354176	3.8423	2.04704	2.94822	3.02819	3.79836	3.09117	2.6258	3.74402	2.3152	3.15395	0.907746	1.77897	2.17035	1.31912	1.84932	3.16541	3.37481	3.0772	3.58883	4.08053	2.43805	2.67924	3.48566	3.24744	2.91035	2.91078	2.83388	2.92543	2.32861
872POS	Y	TG(18:3/18:2/22:6)+NH4	TG(58:11)+NH4	TG	(18:3/18:2/22:6)	(18:3)	(18:2)	(22:6)		C61 H100 O6 N1	942.755	16.7362	0.0125894	0.00139654	1.74613	0.940891	1.02847	0.383365	0.684981	0.606151	0.747721	0.999923	0.48225	0.292967	0.0494526	0.291007	0.959478	0.134778	0.264538	1.34177	1.49611	0.816279	2.53701	2.41681	1.99471	1.06751	1.22522	0.778297	1.03323	1.05322	1.03331	1.02189	1.0219
873POS	Y	TG(18:2/18:2/21:0)+NH4	TG(57:4)+NH4	TG	(18:2/18:2/21:0)	(18:2)	(18:2)	(21:0)		C60 H112 O6 N1	942.848	21.9961	0.117936	0.0213359	2.94033	2.4086	2.3809	3.61981	4.31482	3.00543	2.49107	1.97418	2.08524	4.28188	0.224427	2.0606	3.29747	1.38549	2.59369	3.39098	7.76203	4.37402	5.81556	6.0947	4.6523	2.7611	3.47846	3.9967	5.25499	3.98205	3.97962	4.14364	3.99818
874POS	Y	TG(18:2/18:2/22:6)+NH4	TG(58:10)+NH4	TG	(18:2/18:2/22:6)	(18:2)	(18:2)	(22:6)		C61 H102 O6 N1	944.77	17.6543	0.0143175	0.00257184	22.9133	12.9945	13.0258	6.23174	9.39318	9.92446	10.1988	13.9121	6.28349	5.86972	0.364394	3.24789	12.625	2.0065	3.80393	17.5848	20.2133	11.5743	27.1153	27.3421	22.9342	12.9023	17.379	11.1765	13.3657	13.4922	13.0451	13.2574	13.2867
875POS	Y	TG(16:0/20:4/22:6)+NH4	TG(58:10)+NH4	TG	(16:0/20:4/22:6)	(16:0)	(20:4)	(22:6)		C61 H102 O6 N1	944.77	18.303	0.0127336	0.000277004	6.56758	4.37754	3.41668	1.50623	2.386	1.79572	3.00206	3.69594	1.06397	0.991937	0.0197621	0.452014	1.92457	0.294502	0.474275	2.58082	6.58353	2.39221	10.3006	10.1229	6.17367	4.42126	4.94274	3.31009	3.89359	3.89346	3.98564	3.88075	3.87688
876POS	Y	TG(18:3/18:2/22:5)+NH4	TG(58:10)+NH4	TG	(18:3/18:2/22:5)	(18:3)	(18:2)	(22:5)		C61 H102 O6 N1	944.77	17.1976	0.0147954	0.0109263	0.937384	0.434656	0.602135	0.244837	0.417746	0.377055	0.444018	0.677304	0.205585	1.67077	0.0389228	0.114003	0.42468	0.107777	0.199272	0.549944	0.869617	0.487067	1.1771	1.75934	0.952169	0.642862	0.804214	0.430092	0.538003	0.5352	0.550274	0.537004	0.537916
878POS	Y	TG(18:1/18:2/21:0)+NH4	TG(57:3)+NH4	TG	(18:1/18:2/21:0)	(18:1)	(18:2)	(21:0)		C60 H114 O6 N1	944.864	22.6546	0.0100905	0.0241374	4.29085	6.38625	5.27931	5.45069	5.92783	7.7909	3.8221	4.75368	3.39651	10.4042	0.618589	3.11996	8.61437	3.77855	6.61403	8.87064	11.3361	10.08	14.2785	14.7019	11.8315	7.27159	8.16788	5.85691	9.62152	9.59177	9.59169	9.59641	9.59605
879POS	Y	TG(18:1/18:2/22:6)+NH4	TG(58:9)+NH4	TG	(18:1/18:2/22:6)	(18:1)	(18:2)	(22:6)		C61 H104 O6 N1	946.786	18.6893	0.0074993	0.00360621	37.655	23.8729	26.1013	13.9267	21.9287	19.5446	21.0134	23.6025	12.2953	11.5596	0.391834	5.92861	21.1822	5.83927	7.19517	31.9092	34.618	22.7392	53.5956	51.3722	41.8879	24.6562	35.0308	21.5782	26.1474	25.8468	25.6343	25.9834	25.7598
880POS	Y	TG(18:1/18:3/22:5)+NH4	TG(58:9)+NH4	TG	(18:1/18:3/22:5)	(18:1)	(18:3)	(22:5)		C61 H104 O6 N1	946.786	17.2137	0.110852	0.00333863	0.824521	0.800505	0.716527	0.229371	0.715041	0.504625	0.537544	0.706668	0.442805	0.391434	0.0177837	0.193818	0.768238	0.109668	0.101721	0.56455	1.42211	0.573186	2.02841	2.17945	1.40391	0.749936	0.643815	0.406583	0.559228	0.725439	0.727065	0.768361	0.767891
881POS	Y	TG(22:5/18:2/18:2)+NH4	TG(58:9)+NH4	TG	(22:5/18:2/18:2)	(22:5)	(18:2)	(18:2)		C61 H104 O6 N1	946.786	18.1246	0.012182	0.00229183	9.88908	5.72433	7.04351	4.01339	6.22517	6.37157	5.66247	8.91059	3.44185	3.61667	0.123445	1.45901	5.96091	1.60732	1.87382	7.8569	9.95252	6.39681	12.6333	13.5724	11.3185	7.4999	11.2732	5.91208	6.72886	6.7287	6.76046	6.6199	6.70485
882POS	Y	TG(16:0/18:2/23:0)+NH4	TG(57:2)+NH4	TG	(16:0/18:2/23:0)	(16:0)	(18:2)	(23:0)		C60 H116 O6 N1	946.88	23.247	0.0706445	0.0230221	3.57639	2.96667	3.2674	5.49827	7.14513	6.31955	2.4954	4.3918	3.72443	7.12681	0.849988	3.49254	6.12546	1.60471	7.57517	4.76116	6.36626	8.51537	10.1494	8.93953	9.79182	6.5467	5.95771	5.2748	6.79944	6.82593	6.95473	6.82031	6.98538
884POS	Y	TG(22:4/18:2/18:2)+NH4	TG(58:8)+NH4	TG	(22:4/18:2/18:2)	(22:4)	(18:2)	(18:2)		C61 H106 O6 N1	948.801	19.1302	0.159987	0.000279277	19.9129	13.0398	15.0693	7.71393	14.2804	12.8166	12.5787	15.0073	6.08114	6.90138	0.483066	2.84388	11.0725	2.86956	4.74758	14.0129	20.514	12.562	25.3644	40.9051	20.9492	23.1487	37.2298	12.6822	14.8273	14.4223	14.4285	20.6894	14.4698
885POS	Y	TG(18:1/18:1/22:6)+NH4	TG(58:8)+NH4	TG	(18:1/18:1/22:6)	(18:1)	(18:1)	(22:6)		C61 H106 O6 N1	948.801	19.7577	0.0781763	0.00869627	15.4726	12.9767	10.0881	19.1694	10.7773	7.90938	9.85455	10.0059	4.9133	3.85209	0.157798	3.69567	12.7746	2.88413	5.90258	17.2968	16.3661	10.7343	23.5222	25.9273	22.3024	11.2465	15.153	9.43572	11.8933	11.8838	11.8945	11.9416	14.324
886POS	Y	TG(16:0/18:1/23:0)+NH4	TG(57:1)+NH4	TG	(16:0/18:1/23:0)	(16:0)	(18:1)	(23:0)		C60 H118 O6 N1	948.895	23.7068	0.0110795	0.00389898	3.29066	4.77131	5.37125	6.36208	12.1339	10.2209	4.81896	9.08787	4.86391	8.10042	1.14871	3.19066	8.32645	2.3764	6.61162	4.56119	8.44434	14.0213	13.1134	11.1428	16.5049	10.3092	10.1451	6.12046	8.92759	8.78061	8.75778	8.81678	8.78271
887POS	Y	DG(34:1/24:0)+NH4	DG(58:1)+NH4	DG	(34:1/24:0)	(34:1)	(24:0)			C61 H122 O5 N1	948.932	24.2713	0.0265546	0.00122477	0.988052	2.14377	1.51014	1.60639	2.24101	0.722631	1.74993	2.91573	0.900891	0.959329	0.419593	0.650707	1.22462	0.667314	1.91981	1.1368	1.47552	3.48744	1.749	1.50769	3.7607	2.40852	2.44513	2.07613	1.95418	1.97229	1.97187	1.99947	1.85934
888POS	Y	TG(18:1/18:2/22:4)+NH4	TG(58:7)+NH4	TG	(18:1/18:2/22:4)	(18:1)	(18:2)	(22:4)		C61 H108 O6 N1	950.817	20.0501	0.0144358	0.00456071	26.1019	21.3378	21.8439	15.6343	24.0906	22.3604	19.2519	24.5897	12.581	14.1634	0.741797	5.5803	19.6499	6.87077	8.15793	26.8713	30.7105	20.5426	34.0342	35.9914	30.6098	18.9295	32.8616	18.028	20.5863	19.8843	20.0506	20.0231	19.9797
889POS	Y	TG(18:1/18:1/22:5)+NH4	TG(58:7)+NH4	TG	(18:1/18:1/22:5)	(18:1)	(18:1)	(22:5)		C61 H108 O6 N1	950.817	20.8707	0.0333342	0.0262605	14.5985	10.1941	7.43405	9.53442	11.5809	5.64928	6.98997	9.54287	6.11276	8.50734	0.281507	3.14146	10.385	3.12075	6.94705	15.6347	14.0902	8.253	26.7103	23.788	16.7275	10.3823	13.3317	8.81388	10.8631	11.3901	11.4034	11.2016	12.0228
890POS	Y	TG(18:1/18:1/22:5)+NH4	TG(58:7)+NH4	TG	(18:1/18:1/22:5)	(18:1)	(18:1)	(22:5)		C61 H108 O6 N1	950.817	20.3186	0.0266796	0.00452184	17.8071	12.5947	12.4738	8.95521	12.7668	11.4803	11.4829	15.7149	7.11881	9.4424	0.572951	3.60404	13.1741	4.57577	6.12053	17.8033	19.9347	13.2511	25.6235	26.6542	21.165	15.0523	18.338	11.4133	13.5284	13.5386	13.7304	13.5177	13.404
891POS	Y	TG(25:0/16:0/16:0)+NH4	TG(57:0)+NH4	TG	(25:0/16:0/16:0)	(25:0)	(16:0)	(16:0)		C60 H120 O6 N1	950.911	24.1369	0.0136811	4.85923e-05	3.46362	3.90182	5.44572	7.78546	10.2146	7.96992	4.43916	7.94263	3.56056	5.93768	0.740252	2.59801	5.90494	1.3344	5.14163	2.63423	12.3384	15.071	11.7947	12.3737	21.8095	12.5329	11.9954	7.2173	9.26918	9.14554	9.11663	9.13052	9.09988
892POS	Y	TG(18:1/18:1/22:4)+NH4	TG(58:6)+NH4	TG	(18:1/18:1/22:4)	(18:1)	(18:1)	(22:4)		C61 H110 O6 N1	952.833	21.1647	0.0883767	0.0499749	13.1019	20.6447	19.4902	15.0597	12.6273	9.15884	18.5311	13.7297	18.8016	9.67179	0.757359	6.31434	28.756	5.40169	7.6738	39.0959	37.3151	12.2615	44.095	21.4979	36.9017	24.7117	33.6521	11.8004	16.4482	13.2969	13.5948	13.322	13.3224
898POS	Y	TG(58:3)+NH4	TG(58:3)+NH4	TG	(58:3)	(58:3)				C61 H116 O6 N1	958.88	21.6091	0.0241656	0.0156821	4.26038	5.46793	4.28836	3.96766	4.62635	3.98625	3.5675	4.90581	3.1554	4.07283	0.664117	2.62507	4.97284	2.70201	2.9571	4.45885	4.98766	4.38942	5.37195	5.46181	4.4316	5.47588	5.42071	4.71482	4.60521	4.44683	4.44087	4.57709	4.46436
901POS	Y	TG(16:0/18:1/24:0)+NH4	TG(58:1)+NH4	TG	(16:0/18:1/24:0)	(16:0)	(18:1)	(24:0)		C61 H120 O6 N1	962.911	24.0269	0.0114307	0.0151603	12.0756	15.3066	11.9361	13.6187	31.8759	20.3754	13.8576	35.6816	14.8445	20.9815	4.0016	8.86429	20.0625	7.30391	15.3824	15.7759	16.6817	27.6023	25.9343	28.1858	39.0579	20.7904	25.768	16.8755	20.765	20.6571	20.6782	20.4726	20.6626
902POS	Y	TG(16:0/21:1/22:6)+NH4	TG(59:7)+NH4	TG	(16:0/21:1/22:6)	(16:0)	(21:1)	(22:6)		C62 H110 O6 N1	964.833	19.202	0.0639653	0.0086916	0.639022	0.585238	0.505209	0.409997	0.291729	0.36357	0.373716	0.739926	0.361194	0.250959	0.0140464	0.155538	0.474235	0.147912	0.202124	0.670661	0.621736	0.492617	0.78099	0.712345	0.721073	0.53822	0.614505	0.624746	0.51662	0.516617	0.516977	0.503776	0.50337
903POS	Y	TG(18:0/16:0/24:0)+NH4	TG(58:0)+NH4	TG	(18:0/16:0/24:0)	(18:0)	(16:0)	(24:0)		C61 H122 O6 N1	964.927	24.3818	0.103448	0.000630272	6.00661	8.14021	10.0654	10.9948	15.9179	9.81958	9.13124	20.6681	6.70261	13.8757	0.850911	4.50443	9.16866	1.10414	5.76225	5.71901	14.0509	18.6484	14.2083	20.8732	36.2572	16.0742	20.8481	14.7392	18.1279	14.2364	14.2364	14.3039	14.322
904POS	Y	TG(18:2/20:4/22:6)+NH4	TG(60:12)+NH4	TG	(18:2/20:4/22:6)	(18:2)	(20:4)	(22:6)		C63 H102 O6 N1	968.77	17.2797	0.00505065	0.000310426	2.22734	1.33064	1.18544	0.543706	0.754093	0.659006	0.830723	1.2611	0.434257	0.277668	0.032658	0.219099	0.814263	0.142642	0.244883	1.3306	1.73148	0.834494	2.81318	2.54484	2.34575	1.37243	1.59933	0.981541	1.20001	1.19285	1.18393	1.18416	1.19077
905POS	Y	TG(18:1/20:4/22:6)+NH4	TG(60:11)+NH4	TG	(18:1/20:4/22:6)	(18:1)	(20:4)	(22:6)		C63 H104 O6 N1	970.786	18.298	0.0201305	0.000179652	3.7268	2.41175	2.19207	1.13672	1.63506	1.55065	2.14788	2.15066	0.570617	0.512477	0.0207495	0.278659	1.21915	0.234952	0.328279	2.22043	3.42008	1.54648	5.33259	4.92511	3.76785	2.4874	2.98421	1.97151	2.2077	2.16447	2.13944	2.17602	2.09157
907POS	Y	CerG2(d18:1/24:1)+H	CerG2(d42:2)+H	CerG2	(d18:1/24:1)	(d18:1)	(24:1)			C54 H102 O13 N1	972.735	12.7839	0.0222912	0.0319947	0.408883	0.336998	0.354995	0.329589	0.418362	0.246649	0.243246	0.325917	0.254026	0.225574	0.223603	0.182154	0.312326	0.31529	0.342112	0.27813	0.276861	0.287639	0.311978	0.23985	0.26802	0.245611	0.235585	0.249114	0.262161	0.280221	0.273383	0.270381	0.269587
910POS	Y	TG(20:1/18:2/22:6)+NH4	TG(60:9)+NH4	TG	(20:1/18:2/22:6)	(20:1)	(18:2)	(22:6)		C63 H108 O6 N1	974.817	19.7963	0.0610177	0.00929836	2.23934	1.86095	1.54707	0.932515	1.84082	2.8175	2.59216	1.6502	0.786606	1.33342	0.0607277	0.622453	1.71411	0.552456	1.31832	3.688	2.66237	1.91862	6.31631	6.1402	4.92505	2.16087	2.60735	1.59667	2.32722	2.25347	2.64065	2.25995	2.34065
912POS	Y	TG(20:1/18:1/22:6)+NH4	TG(60:8)+NH4	TG	(20:1/18:1/22:6)	(20:1)	(18:1)	(22:6)		C63 H110 O6 N1	976.833	20.824	0.0720145	0.0286671	1.07434	1.25397	1.36802	0.899657	1.44271	1.19249	0.843992	0.913415	0.776479	1.01383	0.0901574	0.49005	1.28272	0.459838	0.86897	4.09108	2.76688	1.27327	3.07017	2.76459	2.09087	1.37449	1.80587	1.15121	1.48349	1.77486	1.48499	1.53624	1.49258
913POS	Y	TG(25:0/16:0/18:1)+NH4	TG(59:1)+NH4	TG	(25:0/16:0/18:1)	(25:0)	(16:0)	(18:1)		C62 H122 O6 N1	976.927	24.1494	0.0203108	0.00203725	4.38147	4.65234	5.389	6.01275	10.4777	9.09956	4.39706	8.5814	4.57995	7.21185	1.1234	3.12079	7.54421	2.07192	5.65993	3.82723	7.51604	13.215	10.9282	9.11427	15.0062	10.4183	9.19283	5.58893	8.09556	8.09599	8.09604	7.82357	7.89928
916POS	Y	TG(25:0/16:0/18:0)+NH4	TG(59:0)+NH4	TG	(25:0/16:0/18:0)	(25:0)	(16:0)	(18:0)		C62 H124 O6 N1	978.942	24.5405	0.00934858	2.64335e-05	3.08877	3.10039	4.60913	6.73395	7.75706	5.92328	3.93914	6.22191	3.18498	5.43032	0.907213	2.50875	5.17357	1.3369	4.36897	2.21017	10.9679	12.3646	9.29128	9.78038	17.0915	11.5728	9.65401	6.2844	7.86138	7.83398	7.85839	7.85009	7.85004
918POS	Y	TG(24:1/18:2/18:2)+NH4	TG(60:5)+NH4	TG	(24:1/18:2/18:2)	(24:1)	(18:2)	(18:2)		C63 H116 O6 N1	982.88	22.7801	0.0247402	0.00193658	0.641343	0.687211	0.455943	0.458724	0.82947	0.828351	0.649551	0.710349	1.78334	4.5218	0.534089	0.848834	2.0266	0.954934	2.26415	2.46268	1.29085	1.13861	1.54654	1.62807	1.73301	0.938894	0.992043	0.827333	1.11707	1.10508	1.11879	1.05839	1.12293
923POS	Y	TG(26:0/16:0/18:1)+NH4	TG(60:1)+NH4	TG	(26:0/16:0/18:1)	(26:0)	(16:0)	(18:1)		C63 H124 O6 N1	990.942	24.3888	0.0107072	0.0139599	8.20335	10.4607	8.18235	9.05093	19.5784	13.0949	9.23855	24.025	10.7103	14.3935	3.01632	3.8166	15.086	4.732	11.0733	10.2807	11.1001	20.0738	16.0108	18.2015	29.052	15.9788	18.8283	11.3399	14.1935	14.0238	14.2256	14.1465	14.0527
924POS	Y	TG(61:1e)+NH4	TG(61:1e)+NH4	TG	(61:1e)	(61:1e)				C64 H128 O5 N1	990.979	23.313	0.218091	0.000446657	0.144847	0.521451	0.372447	0.292292	0.147028	0.149273	0.163014	0.0911247	0.955008	0.638783	0.385378	0.547858	1.04005	0.519313	0.772999	0.76167	0.231767	0.435047	0.383336	0.307975	1.38426	0.286407	0.265776	0.351429	0.368804	0.368553	0.298386	0.539142	0.372166
925POS	Y	TG(20:0/16:0/24:0)+NH4	TG(60:0)+NH4	TG	(20:0/16:0/24:0)	(20:0)	(16:0)	(24:0)		C63 H126 O6 N1	992.958	24.7366	0.0035413	0.00015946	5.04797	7.32956	6.14114	8.64141	11.9259	7.50717	7.61682	15.2549	6.1661	8.59496	1.67533	4.32458	8.80604	2.24545	6.67235	5.34762	12.3345	15.0337	10.8227	16.8603	31.9715	15.4017	17.7488	11.4012	11.9516	12.0054	12.0057	12.0603	12.0669
926POS	Y	TG(22:4/18:2/22:6)+NH4	TG(62:12)+NH4	TG	(22:4/18:2/22:6)	(22:4)	(18:2)	(22:6)		C65 H106 O6 N1	996.801	18.161	0.0469538	0.00120571	0.545534	0.603467	0.294819	0.249569	0.355353	0.388187	0.402723	0.324697	0.132498	0.0538815	0.00145491	0.0475394	0.28711	0.0515214	0.090843	0.492956	0.498741	0.3722	0.832937	0.916898	0.689895	0.33924	0.518551	0.464062	0.335587	0.341524	0.341622	0.343407	0.34325
930POS	Y	TG(19:0/18:1/24:0)+NH4	TG(61:1)+NH4	TG	(19:0/18:1/24:0)	(19:0)	(18:1)	(24:0)		C64 H126 O6 N1	1004.96	24.5213	0.0150085	0.00278567	3.15923	2.94086	3.99582	4.37323	6.75822	6.22963	2.97809	5.7995	3.62906	5.63587	0.961727	2.48657	6.03733	1.55697	4.38688	2.83563	5.94758	9.63277	7.72025	6.32895	11.0004	8.23861	6.87623	4.16213	5.97576	5.79486	5.75561	5.8246	5.78447
931POS	Y	TG(16:0/21:0/24:0)+NH4	TG(61:0)+NH4	TG	(16:0/21:0/24:0)	(16:0)	(21:0)	(24:0)		C64 H128 O6 N1	1006.97	24.8826	0.0135424	3.16277e-05	2.57733	2.69817	3.70774	4.96162	5.6891	4.83436	3.17158	4.46059	3.04256	5.06487	0.961557	2.51086	4.84556	1.25041	3.89735	2.25322	8.58344	9.88256	7.29682	7.96101	15.878	11.0239	8.39323	5.72012	6.75329	6.77156	6.77728	6.79154	6.71153
933POS	Y	TG(18:0/20:4/24:1)+NH4	TG(62:5)+NH4	TG	(18:0/20:4/24:1)	(18:0)	(20:4)	(24:1)		C65 H120 O6 N1	1010.91	23.3954	0.0180987	0.00174664	0.625434	0.438501	0.270076	0.491722	0.990696	0.862949	0.642532	0.421145	2.02421	2.08415	0.575916	1.10711	2.30471	0.68891	2.37507	2.6299	1.29484	1.12174	1.60517	1.46345	1.72928	0.928169	0.912722	0.437823	1.16501	1.15182	1.13528	1.14123	1.16467
935POS	Y	TG(18:0/20:4/24:0)+NH4	TG(62:4)+NH4	TG	(18:0/20:4/24:0)	(18:0)	(20:4)	(24:0)		C65 H122 O6 N1	1012.93	23.9517	0.0110272	5.7814e-06	0.222297	0.331675	0.222976	0.176161	0.393024	0.414598	0.213967	0.296544	0.928022	1.07833	0.349138	0.59857	1.05181	0.523988	1.04441	1.20441	0.669639	0.619363	0.532479	0.671861	0.812931	0.539048	0.522542	0.496011	0.600363	0.600325	0.593796	0.603522	0.597366
938POS	Y	TG(20:0/18:1/24:0)+NH4	TG(62:1)+NH4	TG	(20:0/18:1/24:0)	(20:0)	(18:1)	(24:0)		C65 H128 O6 N1	1018.97	24.7386	0.00903306	0.0306981	5.23262	7.18274	5.32251	5.94106	12.7324	7.67721	6.0775	15.389	8.00384	10.4836	2.29341	5.17409	11.4628	3.27089	7.84466	7.5322	7.61646	13.1106	10.518	11.5583	20.2033	11.5388	13.4196	8.13555	9.43345	9.4677	9.46787	9.48081	9.51553
939POS	Y	TG(16:0/22:0/24:0)+NH4	TG(62:0)+NH4	TG	(16:0/22:0/24:0)	(16:0)	(22:0)	(24:0)		C65 H130 O6 N1	1020.99	25.0627	0.0798017	0.000317418	3.65862	5.55824	4.10865	5.80345	8.1924	5.17596	4.94509	9.46387	4.87859	6.83353	1.51736	3.73471	6.93752	1.84227	4.74549	4.41903	8.94186	10.3191	7.19096	10.9965	22.0456	11.6793	12.6399	7.95446	8.86739	8.86383	10.7312	8.90492	8.90278
942POS	Y	TG(29:0/16:0/18:1)+NH4	TG(63:1)+NH4	TG	(29:0/16:0/18:1)	(29:0)	(16:0)	(18:1)		C66 H130 O6 N1	1032.99	24.8683	0.0169904	0.00590069	2.26043	2.27297	2.91789	3.1262	5.15332	4.4549	2.29021	4.1206	3.15278	5.09226	0.921746	2.32172	5.17248	1.30157	4.11263	2.63744	4.40798	7.3106	5.69042	5.03102	9.42877	6.84325	5.84933	3.48364	4.57132	4.60506	4.58556	4.60877	4.48138
943POS	Y	TG(16:0/23:0/24:0)+NH4	TG(63:0)+NH4	TG	(16:0/23:0/24:0)	(16:0)	(23:0)	(24:0)		C66 H132 O6 N1	1035	25.2021	0.0131015	0.000194493	2.00515	2.29347	2.54828	3.96569	4.48126	3.66615	2.30503	4.92911	2.55903	4.45929	0.836277	2.15223	4.27077	1.09756	3.32915	2.05265	7.08983	7.24478	5.31209	5.70853	12.0482	8.60888	6.51857	4.26389	5.31416	5.3137	5.32942	5.27864	5.30504
944POS	Y	TG(28:1/18:2/18:2)+NH4	TG(64:5)+NH4	TG	(28:1/18:2/18:2)	(28:1)	(18:2)	(18:2)		C67 H124 O6 N1	1038.94	23.6121	0.0238553	5.16386e-05	0.302009	0.314043	0.174842	0.242698	0.517968	0.364648	0.312399	0.197307	1.32486	1.25834	0.407325	1.00453	1.29503	0.609593	1.43852	1.40377	0.560972	0.468711	0.659075	0.667182	0.720044	0.230019	0.281852	0.195637	0.571351	0.571251	0.561588	0.560428	0.574172
945POS	Y	TG(28:1/18:1/18:2)+NH4	TG(64:4)+NH4	TG	(28:1/18:1/18:2)	(28:1)	(18:1)	(18:2)		C67 H126 O6 N1	1040.96	23.9939	0.0248411	0.000408002	0.672495	0.778667	0.513265	0.635974	1.41666	1.03589	0.671013	0.910513	2.62489	3.00876	0.971475	1.32641	2.7836	1.23119	2.21443	2.98044	1.27323	1.44449	1.81895	1.69656	1.8641	1.03255	0.940156	0.69631	1.42331	1.42329	1.38914	1.36248	1.41753
949POS	Y	TG(16:0/24:0/24:1)+NH4	TG(64:1)+NH4	TG	(16:0/24:0/24:1)	(16:0)	(24:0)	(24:1)		C67 H132 O6 N1	1047	25.0647	0.011866	0.0238633	4.40686	6.26069	4.50993	5.17687	11.2138	6.6312	5.35466	13.6468	7.27713	9.82171	2.98897	5.2162	10.2508	3.20908	7.49482	7.05888	7.27266	11.7539	8.71989	10.2062	18.2055	10.5073	11.8956	8.85559	8.50149	8.3209	8.44617	8.36284	8.36244
950POS	Y	TG(16:0/24:0/24:0)+NH4	TG(64:0)+NH4	TG	(16:0/24:0/24:0)	(16:0)	(24:0)	(24:0)		C67 H134 O6 N1	1049.02	25.38	0.0133717	0.000175668	3.42091	5.62134	3.76367	5.89547	7.28515	4.63419	4.55572	8.54825	4.19254	5.83749	1.49102	3.22728	6.18187	1.74496	4.07319	4.00087	7.93598	12.1209	6.10013	9.2285	17.4974	10.4713	10.7564	7.12894	7.73053	7.84267	7.73007	7.70189	7.70255
955POS	Y	TG(25:0/16:0/24:1)+NH4	TG(65:1)+NH4	TG	(25:0/16:0/24:1)	(25:0)	(16:0)	(24:1)		C68 H134 O6 N1	1061.02	25.1776	0.0111349	0.00526008	1.99005	2.07436	2.41063	2.90462	4.52327	3.84458	1.99096	3.80849	2.80095	4.2377	0.853164	2.31158	4.82231	1.22343	3.61249	2.34819	4.42856	6.49732	4.94968	4.38267	8.09441	6.12128	5.09069	3.04116	4.06385	4.07902	4.09296	4.02967	4.06258
956POS	Y	TG(20:0/21:0/24:0)+NH4	TG(65:0)+NH4	TG	(20:0/21:0/24:0)	(20:0)	(21:0)	(24:0)		C68 H136 O6 N1	1063.04	25.5011	0.0102696	0.000405829	1.82913	2.00794	2.27634	3.46789	3.96921	2.96988	2.03511	4.48187	2.28784	3.77467	0.839306	2.16995	3.84151	0.963223	2.84818	1.81248	5.92149	5.79285	4.25714	4.42419	9.2935	7.35371	5.41183	3.53916	4.53454	4.48265	4.48279	4.48143	4.48133
957POS	Y	TG(30:1/18:2/18:2)+NH4	TG(66:5)+NH4	TG	(30:1/18:2/18:2)	(30:1)	(18:2)	(18:2)		C69 H128 O6 N1	1066.97	24.0595	0.0346846	3.11929e-06	0.295787	0.32147	0.210216	0.255576	0.511974	0.34116	0.334599	0.282436	1.24607	1.20787	0.590814	0.752484	1.24081	0.659323	1.52134	1.61235	0.437083	0.443696	0.5813	0.627424	0.62291	0.254318	0.247666	0.242106	0.542472	0.569277	0.54248	0.549364	0.515416
958POS	Y	TG(30:1/18:1/18:2)+NH4	TG(66:4)+NH4	TG	(30:1/18:1/18:2)	(30:1)	(18:1)	(18:2)		C69 H130 O6 N1	1068.99	24.4142	0.0102015	0.000323508	0.670038	0.717877	0.585296	0.641378	1.51554	1.02987	0.637763	1.08426	2.07294	2.50397	1.02247	1.52163	2.68299	1.13231	2.94446	2.8265	1.1454	1.38582	1.63047	1.53901	1.76603	1.07109	1.24622	0.72038	1.32131	1.32229	1.33262	1.29548	1.32901
962POS	Y	TG(30:1/16:0/20:0)+NH4	TG(66:1)+NH4	TG	(30:1/16:0/20:0)	(30:1)	(16:0)	(20:0)		C69 H136 O6 N1	1075.04	25.3645	0.0918614	0.0398183	4.31536	6.01927	4.131	4.8724	9.14736	5.47857	4.87452	11.3332	6.70361	8.53488	2.13209	6.15651	9.83246	3.04776	6.90118	6.61116	6.59239	13.8736	7.41163	8.82214	15.6337	9.68016	10.6411	6.40565	7.52613	9.28016	7.46057	7.49398	7.48959
963POS	Y	TG(26:0/16:0/24:0)+NH4	TG(66:0)+NH4	TG	(26:0/16:0/24:0)	(26:0)	(16:0)	(24:0)		C69 H138 O6 N1	1077.05	25.6412	0.113973	0.000519729	2.43824	3.75344	2.44674	4.00358	4.90641	3.24861	2.66355	5.35046	3.16621	4.81211	2.08465	2.80234	4.65919	2.43425	3.74971	3.0998	6.09986	5.43783	4.0652	5.80087	10.6978	7.23097	6.79219	4.73424	5.42019	5.58378	5.46163	5.41257	5.4091
965POS	Y	TG(67:4)+NH4	TG(67:4)+NH4	TG	(67:4)	(67:4)				C70 H132 O6 N1	1083	21.176	0.0127105	3.67045e-12	0.207884	0.291787	0.342336	0.225511	0.375305	0.344658	0.258556	0.206222	1.9995	1.9356	1.60448	1.29093	2.8081	1.84789	1.57144	2.71415	0.467979	0.292596	0.319144	0.274759	0.568252	0.238143	0.226798	0.250954	0.648223	0.633076	0.629442	0.632654	0.636285
967POS	Y	TG(25:0/18:1/24:1)+NH4	TG(67:2)+NH4	TG	(25:0/18:1/24:1)	(25:0)	(18:1)	(24:1)		C70 H136 O6 N1	1087.04	25.1673	0.01269	0.0495903	1.44425	1.30366	1.69014	1.69011	3.04867	2.63056	1.18197	2.75004	1.98736	2.74338	0.648821	1.42906	3.35839	0.960548	2.67438	1.84922	2.24187	4.01766	3.29087	2.59015	4.10709	3.61112	2.72667	1.64935	2.37081	2.36627	2.37118	2.37449	2.36701
968POS	Y	TG(25:0/18:1/24:0)+NH4	TG(67:1)+NH4	TG	(25:0/18:1/24:0)	(25:0)	(18:1)	(24:0)		C70 H138 O6 N1	1089.05	25.4661	0.0126677	0.00401116	1.80723	1.75137	2.07383	2.63816	3.81618	3.10665	1.74573	3.20999	2.31465	3.68542	0.75282	2.00726	4.12613	1.09562	3.04966	1.95097	4.0262	5.61859	4.40134	3.62314	6.7735	5.61963	4.36576	2.51638	3.52891	3.50774	3.56877	3.54701	3.48265
969POS	Y	TG(27:0/16:0/24:0)+NH4	TG(67:0)+NH4	TG	(27:0/16:0/24:0)	(27:0)	(16:0)	(24:0)		C70 H140 O6 N1	1091.07	25.7534	0.0122553	0.000378906	1.22183	1.36832	1.47249	2.35438	2.15418	2.03123	1.23345	1.70694	1.79731	2.97075	0.715973	1.64874	2.78481	0.836657	2.25635	1.3987	4.09471	3.63643	2.69742	2.90202	5.7301	4.92948	3.35185	2.48988	3.08592	3.08571	3.1245	3.05741	3.07958
970POS	Y	TG(24:0/20:4/24:1)+NH4	TG(68:5)+NH4	TG	(24:0/20:4/24:1)	(24:0)	(20:4)	(24:1)		C71 H132 O6 N1	1095	24.462	0.0305063	2.67126e-08	0.290001	0.273431	0.224847	0.237908	0.510262	0.364635	0.285794	0.31235	1.48046	1.44093	0.82583	0.993158	1.63212	0.793851	1.93627	2.01685	0.479278	0.463867	0.542854	0.61855	0.629828	0.368122	0.281283	0.270077	0.685341	0.634607	0.664564	0.638237	0.6375
971POS	Y	TG(30:1/18:2/20:1)+NH4	TG(68:4)+NH4	TG	(30:1/18:2/20:1)	(30:1)	(18:2)	(20:1)		C71 H134 O6 N1	1097.02	24.7726	0.00367298	3.10343e-05	0.755473	0.772796	0.684711	0.68173	1.55074	1.09726	0.738147	1.25313	2.50619	2.99643	1.26655	1.78874	3.37094	1.52886	4.10013	3.67892	1.14657	1.54411	1.58915	1.52181	1.79463	1.26505	1.07442	0.864112	1.4339	1.43384	1.4339	1.43014	1.44111
977POS	Y	TG(26:0/18:0/24:0)+NH4	TG(68:0)+NH4	TG	(26:0/18:0/24:0)	(26:0)	(18:0)	(24:0)		C71 H142 O6 N1	1105.08	25.8806	0.166634	0.00336069	1.16683	1.78458	1.25493	1.95648	1.91277	1.78312	1.26368	2.30857	2.14779	3.00514	0.971615	2.01195	3.29019	1.00207	2.20313	3.73485	3.41535	2.9975	2.17371	3.08082	5.35243	3.94939	3.3679	2.65505	3.36123	3.3559	3.3607	4.74635	3.84137
979POS	Y	TG(30:1/16:0/23:0)+NH4	TG(69:1)+NH4	TG	(30:1/16:0/23:0)	(30:1)	(16:0)	(23:0)		C72 H142 O6 N1	1117.08	25.7265	0.0454274	0.00446936	1.10713	1.62631	1.54175	1.88884	2.50426	2.21805	1.23621	2.14847	2.10396	2.95588	0.613267	1.71445	3.4509	0.973472	2.72512	1.77481	3.23178	4.19242	3.34337	2.86634	5.07633	4.39419	3.41008	1.98175	3.11846	2.82662	2.78204	2.79513	2.79409
980POS	Y	TG(25:0/20:0/24:0)+NH4	TG(69:0)+NH4	TG	(25:0/20:0/24:0)	(25:0)	(20:0)	(24:0)		C72 H144 O6 N1	1119.1	25.9905	0.0130232	0.000187489	0.508557	0.570321	0.78394	1.17241	0.936982	1.16265	0.450109	0.37052	1.815	1.90528	0.490954	1.14085	1.84934	0.500516	1.50707	0.896989	2.69173	3.59749	1.55672	1.70559	3.07657	2.81922	1.85182	1.45599	1.84841	1.84586	1.89611	1.86469	1.85507
981POS	Y	TG(30:1/18:1/22:3)+NH4	TG(70:5)+NH4	TG	(30:1/18:1/22:3)	(30:1)	(18:1)	(22:3)		C73 H136 O6 N1	1123.04	24.7924	0.0213864	2.70178e-09	0.162197	0.154588	0.122802	0.142513	0.28364	0.227814	0.14825	0.260289	1.29967	1.60074	0.776118	0.83634	1.9004	0.623375	1.9755	2.03528	0.34858	0.297768	0.340343	0.39757	0.550307	0.314878	0.283635	0.189	0.425473	0.429898	0.448708	0.423658	0.432113
982POS	Y	TG(30:1/18:2/22:1)+NH4	TG(70:4)+NH4	TG	(30:1/18:2/22:1)	(30:1)	(18:2)	(22:1)		C73 H138 O6 N1	1125.05	25.0774	0.00661784	8.13877e-07	0.443484	0.390941	0.440267	0.427015	0.907582	0.706658	0.35541	0.829773	2.16356	2.59814	1.05993	1.62389	3.02491	1.26413	3.81653	3.68971	0.765244	1.05547	0.962749	0.933777	1.20717	1.03769	0.721842	0.606197	1.03544	1.02377	1.03194	1.03262	1.02229
983POS	Y	TG(30:1/18:1/22:1)+NH4	TG(70:3)+NH4	TG	(30:1/18:1/22:1)	(30:1)	(18:1)	(22:1)		C73 H140 O6 N1	1127.07	25.3349	0.0168945	0.0016387	1.56538	1.57058	1.61575	1.5926	3.43388	2.38622	1.40196	3.94787	5.06183	5.75324	2.04871	3.3634	7.61167	2.89839	6.97858	7.02664	2.1235	3.84906	2.97683	3.40211	4.51649	3.50534	2.85176	2.12865	3.05693	3.1009	3.04034	3.0131	3.04755
984POS	Y	TG(30:1/18:1/22:0)+NH4	TG(70:2)+NH4	TG	(30:1/18:1/22:0)	(30:1)	(18:1)	(22:0)		C73 H142 O6 N1	1129.08	25.6111	0.0249144	0.0128044	2.39793	2.8707	2.52203	2.38714	5.77092	3.2607	2.33714	6.89524	7.85469	8.4792	2.32654	4.83093	10.8062	3.89447	8.57539	8.5252	3.79267	8.53618	4.54934	5.70951	8.86685	7.25632	5.78282	3.9799	4.6736	4.89511	4.99857	4.91991	4.89175
986POS	Y	TG(30:1/16:0/24:0)+NH4	TG(70:1)+NH4	TG	(30:1/16:0/24:0)	(30:1)	(16:0)	(24:0)		C73 H144 O6 N1	1131.1	25.866	0.012511	0.0258504	1.87495	2.92775	2.02518	2.56369	4.46121	2.73112	2.32261	5.5248	5.17505	6.29664	1.63215	3.64957	7.15253	2.46503	5.24875	8.13206	4.12395	5.50502	3.9831	5.31954	12.0751	5.45191	5.96398	3.85774	4.46972	4.44513	4.44497	4.44153	4.39226
987POS	Y	TG(26:0/20:0/24:0)+NH4	TG(70:0)+NH4	TG	(26:0/20:0/24:0)	(26:0)	(20:0)	(24:0)		C73 H146 O6 N1	1133.11	26.1045	0.0214976	0.000292821	0.409303	0.463177	0.544753	0.948704	0.782206	0.936116	0.498912	0.911099	1.24646	1.85144	0.469817	1.05107	1.27115	0.591094	1.57524	1.15377	2.33857	1.24486	1.02539	1.67112	2.5916	2.06085	1.77243	1.40432	1.40164	1.4399	1.43931	1.47175	1.41743
988POS	Y	TG(30:1/18:2/23:0)+NH4	TG(71:3)+NH4	TG	(30:1/18:2/23:0)	(30:1)	(18:2)	(23:0)		C74 H142 O6 N1	1141.08	25.48	0.0224069	0.0113013	0.27224	0.1734	0.258887	0.334384	0.612074	0.622809	0.226155	0.618157	0.733226	0.918163	0.282532	0.603784	1.32209	0.417582	1.24333	0.918337	0.479716	0.670898	0.623697	0.636313	0.993522	0.832461	0.597824	0.369598	0.586759	0.561007	0.552745	0.555429	0.557514
989POS	Y	TG(30:1/18:1/23:0)+NH4	TG(71:2)+NH4	TG	(30:1/18:1/23:0)	(30:1)	(18:1)	(23:0)		C74 H144 O6 N1	1143.1	25.7145	0.0191097	0.0216484	0.918805	0.731583	1.21183	1.3001	1.92715	1.79736	0.779624	1.69084	1.97116	2.58962	0.615074	1.56496	3.44479	1.05385	2.97559	1.93605	1.6886	3.16079	2.57263	2.19899	3.31047	3.04307	2.08303	1.44454	1.90128	1.97925	1.91147	1.90673	1.8962
990POS	Y	TG(30:1/20:0/21:0)+NH4	TG(71:1)+NH4	TG	(30:1/20:0/21:0)	(30:1)	(20:0)	(21:0)		C74 H146 O6 N1	1145.11	25.9742	0.0187525	0.00439189	0.848123	0.805638	1.19872	1.53254	1.87549	1.5381	0.860188	1.50599	2.53489	2.74966	0.479772	1.48288	3.14938	0.83765	2.5862	2.16305	2.63543	3.42559	3.49432	2.28528	3.70733	3.51263	2.6845	1.74038	2.19762	2.19371	2.28857	2.20864	2.20858
991POS	Y	TG(26:0/21:0/24:0)+NH4	TG(71:0)+NH4	TG	(26:0/21:0/24:0)	(26:0)	(21:0)	(24:0)		C74 H148 O6 N1	1147.13	26.2101	0.0490735	5.91611e-05	0.23508	0.319638	0.257476	0.306022	0.317427	0.322998	0.144821	0.172211	0.594135	0.99783	0.27015	0.599462	0.887448	0.239866	0.872142	0.445196	2.34841	0.779756	0.719059	0.530895	1.29368	1.2845	0.649693	0.639083	0.787987	0.788194	0.702424	0.792055	0.781717
992POS	Y	TG(30:1/20:0/22:4)+NH4	TG(72:5)+NH4	TG	(30:1/20:0/22:4)	(30:1)	(20:0)	(22:4)		C75 H140 O6 N1	1151.07	25.0762	0.174982	3.60216e-10	0.0558027	0.0587611	0.0731131	0.0724816	0.121057	0.111968	0.0626138	0.113157	0.619063	1.104	0.360909	0.447574	0.839131	0.511685	1.36994	1.17285	0.21647	0.155318	0.134502	0.142814	0.226055	0.199348	0.114935	0.112276	0.358905	0.241479	0.24175	0.242262	0.255097
993POS	Y	TG(30:1/18:2/24:1)+NH4	TG(72:4)+NH4	TG	(30:1/18:2/24:1)	(30:1)	(18:2)	(24:1)		C75 H142 O6 N1	1153.08	25.3393	0.0342948	8.62541e-08	0.254487	0.24358	0.29027	0.30573	0.551676	0.528081	0.228967	0.710457	2.10802	2.38171	1.02213	1.47665	3.17891	1.32217	3.86657	3.80708	0.629969	0.751168	0.706075	0.722598	1.1968	0.889295	0.591048	0.544703	0.917696	0.909446	0.912026	0.922359	0.851726
994POS	Y	TG(30:1/18:1/24:1)+NH4	TG(72:3)+NH4	TG	(30:1/18:1/24:1)	(30:1)	(18:1)	(24:1)		C75 H144 O6 N1	1155.1	25.5879	0.0161858	6.18379e-05	1.30161	1.23182	1.36803	1.33912	3.1256	2.16886	1.0688	3.71151	6.30515	6.46195	2.43686	4.37922	9.12184	3.56891	8.53745	8.96591	2.16496	3.43785	2.5436	3.19077	4.87422	3.58403	2.54243	2.03699	3.03849	3.0383	3.05212	3.13624	3.02486
995POS	Y	TG(30:1/18:1/24:0)+NH4	TG(72:2)+NH4	TG	(30:1/18:1/24:0)	(30:1)	(18:1)	(24:0)		C75 H146 O6 N1	1157.11	25.8562	0.0747892	0.00214179	1.82464	2.35272	2.03166	2.00492	4.69683	2.7734	1.83321	7.51928	8.57895	8.5937	2.53374	5.18796	11.1287	4.29586	9.12546	9.40569	3.51114	5.61315	3.86328	5.25678	7.58619	5.39875	4.76013	3.75939	4.70649	4.60179	4.60369	5.5237	4.62506
996POS	Y	TG(30:1/18:0/24:0)+NH4	TG(72:1)+NH4	TG	(30:1/18:0/24:0)	(30:1)	(18:0)	(24:0)		C75 H148 O6 N1	1159.13	26.1048	0.0101266	0.00711132	1.41427	2.27976	1.66142	2.03139	3.22948	1.89536	1.62815	3.74587	4.21026	4.85342	1.18845	2.98649	5.69428	2.026	3.89687	4.22063	4.69604	4.06132	3.04663	3.94903	8.73785	4.18848	4.46531	3.20542	3.42793	3.45796	3.42773	3.42893	3.42876
997POS	Y	TG(30:1/21:1/22:1)+NH4	TG(73:3)+NH4	TG	(30:1/21:1/22:1)	(30:1)	(21:1)	(22:1)		C76 H146 O6 N1	1169.11	25.7044	0.038514	0.00241616	0.23888	0.187193	0.228096	0.287369	0.53048	0.575727	0.202836	0.622865	0.827077	0.925291	0.316329	0.61863	1.36048	0.469493	1.365	1.0203	0.415722	0.553825	0.593238	0.605692	0.962433	0.805349	0.535377	0.409505	0.52831	0.531198	0.527041	0.529653	0.523636
998POS	Y	TG(30:1/20:1/23:0)+NH4	TG(73:2)+NH4	TG	(30:1/20:1/23:0)	(30:1)	(20:1)	(23:0)		C76 H148 O6 N1	1171.13	25.9621	0.0231423	0.0107202	0.718615	0.574894	0.942728	1.12403	1.51842	1.48684	0.606648	1.41721	1.99771	2.50843	0.552219	1.56409	3.33409	0.967681	2.79511	1.92871	1.64711	2.65627	2.13225	1.88758	2.55342	2.81143	1.7496	1.18721	1.73394	1.72622	1.73394	1.74315	1.65028
999POS	Y	TG(30:1/20:0/23:0)+NH4	TG(73:1)+NH4	TG	(30:1/20:0/23:0)	(30:1)	(20:0)	(23:0)		C76 H150 O6 N1	1173.15	26.2018	0.0269391	0.00381463	0.615207	0.651543	0.939472	1.12296	1.27941	1.66249	0.574587	0.892026	1.39896	2.10367	0.452882	1.17346	2.50705	0.602188	2.17158	1.22651	2.60499	2.51803	1.94676	1.68452	2.66207	2.57092	1.8395	1.37651	1.62778	1.65675	1.65697	1.66186	1.59387
1000POS	Y	TG(26:1/24:1/24:2)+NH4	TG(74:4)+NH4	TG	(26:1/24:1/24:2)	(26:1)	(24:1)	(24:2)		C77 H146 O6 N1	1181.11	25.6011	0.0130511	3.24032e-08	0.208165	0.169519	0.230115	0.230343	0.480856	0.470607	0.169577	0.593562	2.14488	2.28686	1.01018	1.56336	3.01861	1.36579	3.85753	3.73062	0.571962	0.570312	0.608164	0.620702	1.05226	0.925546	0.491616	0.496172	0.796196	0.799839	0.819436	0.800182	0.803571
1001POS	Y	TG(30:1/20:1/24:1)+NH4	TG(74:3)+NH4	TG	(30:1/20:1/24:1)	(30:1)	(20:1)	(24:1)		C77 H148 O6 N1	1183.13	25.8379	0.00974998	4.42332e-05	1.1196	1.20233	1.22551	1.32442	2.89414	2.09938	1.05037	3.80917	6.52301	6.34151	2.34672	4.39749	8.94303	3.72632	7.92577	8.55135	1.99174	3.102	2.42507	3.14548	4.64897	3.48825	2.38608	2.08755	2.98852	2.97043	2.9879	2.98548	3.00159
1002POS	Y	TG(30:1/20:0/24:1)+NH4	TG(74:2)+NH4	TG	(30:1/20:0/24:1)	(30:1)	(20:0)	(24:1)		C77 H150 O6 N1	1185.15	26.0927	0.0120355	0.000507103	1.53795	2.11281	1.78472	1.75618	3.80084	2.17402	1.59471	4.56373	7.14541	7.47126	2.16002	4.33917	8.93859	3.65392	7.792	8.12847	2.94496	4.37791	3.09794	4.31224	6.15127	4.45729	4.08925	3.31642	3.7782	3.73208	3.73217	3.75108	3.7855
1003POS	Y	TG(30:1/20:0/24:0)+NH4	TG(74:1)+NH4	TG	(30:1/20:0/24:0)	(30:1)	(20:0)	(24:0)		C77 H152 O6 N1	1187.16	26.3183	0.0360675	0.00511757	0.935264	1.55987	0.848038	1.34605	1.8459	1.091	0.834103	2.13981	2.74744	3.71096	0.810144	2.03252	4.41965	1.25651	3.22085	2.61672	2.26916	2.61442	1.92714	2.34087	3.49407	2.5735	4.65937	1.97718	2.31056	2.09381	2.20768	2.24773	2.19871
1004POS	Y	TG(30:1/22:1/23:1)+NH4	TG(75:3)+NH4	TG	(30:1/22:1/23:1)	(30:1)	(22:1)	(23:1)		C78 H150 O6 N1	1197.15	25.961	0.0342543	0.00423013	0.175973	0.146083	0.189684	0.231031	0.427876	0.419481	0.139576	0.516583	0.652871	0.790561	0.21321	0.456832	1.11319	0.356452	1.10555	0.788068	0.412186	0.4672	0.441942	0.46453	0.72247	0.577672	0.452273	0.264953	0.463998	0.425064	0.431025	0.433374	0.423508
1005POS	Y	TG(30:1/21:0/24:1)+NH4	TG(75:2)+NH4	TG	(30:1/21:0/24:1)	(30:1)	(21:0)	(24:1)		C78 H152 O6 N1	1199.16	26.191	0.0249949	0.00798664	0.56438	0.484463	0.741829	0.850923	1.23148	1.10609	0.486036	0.990961	1.47471	1.89494	0.447667	1.1444	2.91328	0.759658	2.26309	1.6058	1.35487	2.02157	1.64402	1.4421	2.04179	2.24722	1.35221	0.977761	1.30566	1.33029	1.39621	1.34835	1.33701
1006POS	Y	TG(30:1/21:0/24:0)+NH4	TG(75:1)+NH4	TG	(30:1/21:0/24:0)	(30:1)	(21:0)	(24:0)		C78 H154 O6 N1	1201.18	26.4128	0.019656	0.000629754	0.414007	0.434574	0.573034	0.77056	0.683275	0.657093	0.32205	0.424561	1.06071	1.64391	0.344966	0.993205	2.04644	0.515837	1.64297	0.914412	1.44488	1.6334	1.28082	1.04983	1.5765	1.59868	1.25062	0.845833	1.13519	1.14377	1.12471	1.11449	1.10816
1007POS	Y	TG(30:1/22:2/24:1)+NH4	TG(76:4)+NH4	TG	(30:1/22:2/24:1)	(30:1)	(22:2)	(24:1)		C79 H150 O6 N1	1209.15	25.8468	0.0182381	6.95352e-08	0.134638	0.1506	0.153181	0.201617	0.407296	0.355844	0.125739	0.487641	1.65852	1.55281	0.716187	1.0859	2.12326	1.02866	2.56418	2.55439	0.443106	0.402501	0.448264	0.465331	0.734623	0.666909	0.421255	0.388575	0.606986	0.600066	0.63029	0.603127	0.609996
1008POS	Y	TG(30:1/22:1/24:1)+NH4	TG(76:3)+NH4	TG	(30:1/22:1/24:1)	(30:1)	(22:1)	(24:1)		C79 H152 O6 N1	1211.16	26.071	0.0107367	0.000408928	0.961057	0.999599	1.12157	1.12446	2.47355	1.58275	0.900939	3.12794	4.49121	4.21524	1.56806	2.69961	5.8187	2.55327	5.35046	5.58793	1.61808	2.45013	1.93079	2.37306	3.29966	2.73671	1.87337	1.60219	2.23579	2.23574	2.24286	2.22105	2.24339
1009POS	Y	TG(30:1/22:1/24:0)+NH4	TG(76:2)+NH4	TG	(30:1/22:1/24:0)	(30:1)	(22:1)	(24:0)		C79 H154 O6 N1	1213.18	26.3105	0.0713984	0.00120993	1.10172	1.62574	1.32857	1.26681	2.67908	1.41721	1.44924	3.12465	4.76685	5.15748	1.48028	2.93547	6.9228	2.57859	5.44141	5.17848	2.17097	3.09901	2.29271	2.87394	5.67071	2.9908	3.67878	2.18672	2.71413	3.17092	2.68676	2.66257	2.66201
1010POS	Y	TG(30:1/22:0/24:0)+NH4	TG(76:1)+NH4	TG	(30:1/22:0/24:0)	(30:1)	(22:0)	(24:0)		C79 H156 O6 N1	1215.19	26.597	0.0329505	9.23788e-06	0.464578	0.75363	0.587812	0.681231	0.872501	0.5435	0.385014	0.918551	1.87941	2.3174	0.73542	1.51563	2.95742	1.17785	2.59075	1.981	1.34761	1.43779	1.10012	1.46566	1.65715	1.40268	1.54151	1.06083	1.38085	1.37486	1.35752	1.28146	1.36352
1011POS	Y	TG(30:1/23:1/24:1)+NH4	TG(77:3)+NH4	TG	(30:1/23:1/24:1)	(30:1)	(23:1)	(24:1)		C80 H154 O6 N1	1225.18	26.1714	0.0135339	0.0144527	0.127149	0.130856	0.188568	0.181409	0.336102	0.275598	0.124628	0.398212	0.491604	0.458392	0.137346	0.324914	0.771803	0.249105	0.732409	0.528071	0.28483	0.317171	0.345031	0.315871	0.54995	0.41446	0.319585	0.22419	0.312414	0.310454	0.316423	0.311988	0.311982
1012POS	Y	TG(30:1/23:0/24:1)+NH4	TG(77:2)+NH4	TG	(30:1/23:0/24:1)	(30:1)	(23:0)	(24:1)		C80 H156 O6 N1	1227.19	26.404	0.0159205	0.0101138	0.399726	0.386906	0.547133	0.621438	0.779391	0.685849	0.303475	0.610037	1.01359	1.31505	0.287174	0.733866	1.77963	0.526401	1.5491	0.976333	0.934945	1.27762	1.14703	0.886885	1.30965	1.36161	0.920128	0.620845	0.882782	0.919739	0.910646	0.894979	0.887233
1013POS	Y	TG(30:1/23:0/24:0)+NH4	TG(77:1)+NH4	TG	(30:1/23:0/24:0)	(30:1)	(23:0)	(24:0)		C80 H158 O6 N1	1229.21	26.6175	0.0158756	2.56496e-05	0.243777	0.229266	0.355334	0.405444	0.374218	0.335766	0.173794	0.209541	0.747608	1.14807	0.278396	0.730876	1.38832	0.436492	1.17695	0.741974	0.844602	0.891976	0.699993	0.683153	0.788834	0.881329	0.656817	0.542735	0.712263	0.708234	0.716937	0.706712	0.696198
1014POS	Y	TG(30:1/24:1/24:2)+NH4	TG(78:4)+NH4	TG	(30:1/24:1/24:2)	(30:1)	(24:1)	(24:2)		C81 H154 O6 N1	1237.18	26.0781	0.0161805	1.09868e-06	0.126017	0.120775	0.155766	0.16986	0.325901	0.247466	0.121647	0.425483	0.982549	1.00793	0.395368	0.674556	1.14	0.631624	1.62012	1.56779	0.333594	0.34039	0.396831	0.371972	0.604378	0.498022	0.293963	0.308143	0.428336	0.444174	0.428315	0.428479	0.42878
1015POS	Y	TG(30:1/24:1/24:1)+NH4	TG(78:3)+NH4	TG	(30:1/24:1/24:1)	(30:1)	(24:1)	(24:1)		C81 H156 O6 N1	1239.19	26.2891	0.0242685	0.0248392	0.84778	1.04705	1.10717	1.12099	2.52969	1.10136	0.80643	2.97413	2.78555	2.8663	0.988431	1.78123	4.27041	1.68006	3.47323	3.60844	1.30757	2.14308	1.77765	1.80581	2.87099	2.19836	1.47239	1.23051	1.71971	1.63557	1.71968	1.72873	1.71212
1016POS	Y	TG(30:1/24:0/24:1)+NH4	TG(78:2)+NH4	TG	(30:1/24:0/24:1)	(30:1)	(24:0)	(24:1)		C81 H158 O6 N1	1241.21	26.515	0.0810291	0.0112342	0.873588	1.33361	1.16943	1.02558	2.12356	0.828551	0.750754	3.86805	3.14812	3.28729	1.04144	1.97959	4.36988	1.82977	3.46729	3.47681	1.61065	2.50297	1.95096	2.99702	2.67507	2.1311	2.10392	1.69323	2.08116	2.00502	2.0057	2.44355	2.01309
1020NEG	Y	FA(20:5)-H	FA(20:5)-H	FA	(20:5)	(20:5)				O2 H29 C20	301.217	2.033	0.0296918	0.000320439	0.276381	0.156742	0.120949	0.101203	0.181924	0.0985768	0.0552276	0.27929	1.15721	2.14875	0.250007	0.682851	1.58826	0.382137	0.857962	0.451951	0.285058	0.139202	0.203727	0.417815	0.113294	0.201615	1.29681	0.269136	0.32719	0.328559	0.334594	0.307585	0.321579
1022NEG	Y	FA(22:6)-H	FA(22:6)-H	FA	(22:6)	(22:6)				O2 H31 C22	327.233	3.95	0.0959591	0.027918	5.23208	4.95125	4.57329	3.46992	4.41069	4.67193	2.5861	3.40644	3.39995	2.1224	1.6181	2.29777	4.49778	2.1594	2.86875	4.38189	3.38205	3.04845	3.37937	4.22018	2.98348	2.62019	2.98316	3.81747	3.36995	3.48238	3.33481	4.21796	3.40163
1348NEG	Y	phSM(d34:1+pO)+HCOO	phSM(d34:1+pO)+HCOO	phSM	(d34:1+pO)	(d34:1+pO)				C40 H80 O10 N2 P1	779.556	7.84615	0.0631287	3.61894e-08	0.0820523	0.128357	0.126725	0.101977	0.249022	0.114522	0.0741218	0.151259	0.389418	0.513977	0.331078	0.262251	0.603797	0.426381	0.407596	0.591487	0.112682	0.196631	0.124075	0.136379	0.142224	0.0855416	0.095643	0.0963771	0.175679	0.173568	0.175601	0.173697	0.152803
1649NEG	Y	CL(18:2/16:0/16:1/18:2)-H	CL(68:5)-H	CL	(18:2/16:0/16:1/18:2)	(18:2)	(16:0)	(16:1)	(18:2)	C77 H139 O17 P2	1397.95	17.125	0.0239402	0.0422113	0.271751	0.164778	0.206658	0.127313	0.148809	0.0952942	0.114204	0.148666	0.236133	0.216171	0.125788	0.212323	0.475576	0.167245	0.383098	0.202713	0.11548	0.122272	0.193395	0.20469	0.267936	0.109041	0.121705	0.124284	0.179477	0.187399	0.182332	0.178467	0.175559
1651NEG	Y	CL(18:2/16:0/16:0/18:1)-H	CL(68:3)-H	CL	(18:2/16:0/16:0/18:1)	(18:2)	(16:0)	(16:0)	(18:1)	C77 H143 O17 P2	1401.98	18.9692	0.0555691	0.0172475	0.313932	0.332798	0.301839	0.285846	0.331792	0.249923	0.201167	0.308367	0.558544	0.687862	0.191678	0.319556	0.850649	0.391639	0.692987	0.585377	0.294144	0.46766	0.566478	0.382575	0.620446	0.279484	0.515165	0.366867	0.380293	0.395044	0.369098	0.423779	0.368485
1652NEG	Y	CL(18:1/16:0/18:1/16:0)-H	CL(68:2)-H	CL	(18:1/16:0/18:1/16:0)	(18:1)	(16:0)	(18:1)	(16:0)	C77 H145 O17 P2	1404	19.7929	0.0256378	6.96089e-05	0.2749	0.259583	0.282168	0.223694	0.307731	0.261264	0.1763	0.293141	0.578597	0.607347	0.281673	0.411723	0.867304	0.360643	0.658834	0.517012	0.272538	0.410546	0.36744	0.332464	0.377714	0.346298	0.375041	0.315792	0.371957	0.353251	0.351886	0.34799	0.347399
1655NEG	Y	CL(18:2/18:1/16:1/18:1)-H	CL(70:5)-H	CL	(18:2/18:1/16:1/18:1)	(18:2)	(18:1)	(16:1)	(18:1)	C79 H143 O17 P2	1425.98	18.1317	0.0272429	0.00472244	0.758642	0.76792	0.658648	0.582447	0.549765	0.444188	0.437708	0.501915	0.946313	0.94375	0.443536	0.831591	1.34412	1.09363	1.44618	1.04851	0.60684	0.554454	1.04514	0.603967	0.797408	0.731071	0.733722	0.491022	0.682439	0.685595	0.720389	0.665089	0.675526
1656NEG	Y	CL(18:1/16:0/18:1/18:2)-H	CL(70:4)-H	CL	(18:1/16:0/18:1/18:2)	(18:1)	(16:0)	(18:1)	(18:2)	C79 H145 O17 P2	1428	18.9602	0.0673601	0.000120367	0.699023	0.582512	0.535593	0.364476	0.34713	0.312145	0.25129	0.320841	1.19454	0.976738	0.574723	0.833554	1.80175	0.684048	1.60028	0.868277	0.678636	0.472596	0.633124	0.654739	0.787348	0.701959	0.609404	0.37065	0.814514	0.69174	0.688309	0.688572	0.725726
1657NEG	Y	CL(18:1/16:0/18:1/18:1)-H	CL(70:3)-H	CL	(18:1/16:0/18:1/18:1)	(18:1)	(16:0)	(18:1)	(18:1)	C79 H147 O17 P2	1430.01	19.9657	0.0682071	0.0124152	0.201026	0.210472	0.22615	0.185838	0.229748	0.178843	0.210783	0.214115	0.629238	0.785825	0.131381	0.245671	0.979529	0.278467	0.419273	0.534094	0.335532	0.208214	0.493237	0.181208	0.248727	0.240723	0.354708	0.298532	0.388902	0.374796	0.324627	0.343063	0.342216
1658NEG	Y	CL(18:1/16:0/18:1/18:0)-H	CL(70:2)-H	CL	(18:1/16:0/18:1/18:0)	(18:1)	(16:0)	(18:1)	(18:0)	C79 H149 O17 P2	1432.03	20.8042	0.0314841	0.00796001	0.0913172	0.0923478	0.103086	0.0822484	0.10569	0.0727366	0.0724315	0.0999497	0.183444	0.230469	0.0693625	0.0737402	0.327737	0.128063	0.227406	0.207943	0.110358	0.12013	0.109432	0.101895	0.122375	0.109472	0.112439	0.0998323	0.132045	0.134146	0.131559	0.141739	0.129663
1663NEG	Y	CL(18:2/18:1/18:2/18:1)-H	CL(72:6)-H	CL	(18:2/18:1/18:2/18:1)	(18:2)	(18:1)	(18:2)	(18:1)	C81 H145 O17 P2	1452	18.1312	0.0661572	0.0174095	1.32955	0.955532	0.812195	0.849634	0.838908	0.674907	0.588209	1.01578	1.63654	0.809276	0.71386	1.22469	1.93931	1.64578	1.92678	1.74648	0.70796	0.88176	1.47712	1.20961	1.0155	1.2451	1.01482	0.953698	1.02317	1.13032	1.17911	1.02374	1.02102
1664NEG	Y	CL(18:1/18:1/18:1/18:2)-H	CL(72:5)-H	CL	(18:1/18:1/18:1/18:2)	(18:1)	(18:1)	(18:1)	(18:2)	C81 H147 O17 P2	1454.01	19.0533	0.0892942	0.00250799	0.703347	0.406837	0.301995	0.441138	0.43593	0.232884	0.134792	0.236281	0.954986	0.346526	0.507101	0.716465	1.39835	0.527608	0.606679	0.77884	0.216815	0.325681	0.453806	0.401786	0.355756	0.357229	0.377568	0.203814	0.544842	0.546453	0.544572	0.505592	0.545187
1665NEG	Y	CL(18:2/18:0/18:1/18:1)-H	CL(72:4)-H	CL	(18:2/18:0/18:1/18:1)	(18:2)	(18:0)	(18:1)	(18:1)	C81 H149 O17 P2	1456.03	19.9793	0.163788	0.00193132	0.200627	0.157646	0.169765	0.0849565	0.104263	0.106658	0.127172	0.0999501	0.263097	0.565677	0.0921017	0.277029	0.694569	0.200804	0.397351	0.335413	0.118497	0.212107	0.139705	0.195447	0.258071	0.170544	0.153549	0.118025	0.182221	0.17185	0.130795	0.220972	0.183773
1669NEG	Y	CL(18:2/18:1/20:4/18:2)-H	CL(74:9)-H	CL	(18:2/18:1/20:4/18:2)	(18:2)	(18:1)	(20:4)	(18:2)	C83 H143 O17 P2	1473.98	18.1194	0.0509473	0.0426821	0.439776	0.331943	0.307987	0.298186	0.314734	0.203339	0.216768	0.340624	0.341196	0.252118	0.284971	0.498287	0.45626	0.453617	0.676057	0.59777	0.234847	0.379366	0.396342	0.335515	0.353705	0.344611	0.272543	0.325929	0.335212	0.343763	0.352018	0.345021	0.303442
1672NEG	Y	CL(20:2/18:1/18:2/18:2)-H	CL(74:7)-H	CL	(20:2/18:1/18:2/18:2)	(20:2)	(18:1)	(18:2)	(18:2)	C83 H147 O17 P2	1478.01	18.2572	0.0186845	7.03366e-05	0.229908	0.250296	0.216204	0.285182	0.195891	0.188453	0.16359	0.244202	0.420132	0.241251	0.238631	0.438471	0.44129	0.354358	0.403267	0.397772	0.199974	0.210912	0.258457	0.238142	0.285791	0.232486	0.190243	0.20535	0.249907	0.263987	0.257982	0.260693	0.258093
39POS		LPC(16:0p)+H	LPC(16:0p)+H	LPC	(16:0p)	(16:0p)				C24 H51 O6 N1 P1	480.345	2.94487	0.00611834	0.131081	3.31921	3.61003	4.13317	4.91464	7.37977	5.45607	5.30388	6.18192	4.4886	4.18607	2.20794	1.64561	2.44244	4.90981	4.21	3.57244	8.54862	2.53875	1.91983	3.36141	3.19482	3.59119	4.12179	6.12052	4.52213	4.47321	4.48866	4.49981	4.53493
42POS		LPC(16:0e)+H	LPC(16:0e)+H	LPC	(16:0e)	(16:0e)				C24 H53 O6 N1 P1	482.361	3.07646	0.00868691	0.581069	1.03402	1.06845	1.04852	1.28357	2.55048	1.56199	1.53665	2.36572	2.42137	2.16628	1.04869	1.15241	1.36672	1.8758	1.78587	1.27062	2.69714	0.718802	0.677277	1.16002	1.03829	1.20495	1.73687	2.16882	1.53965	1.50702	1.52022	1.53237	1.54112
55POS		LPC(18:2p)+H	LPC(18:2p)+H	LPC	(18:2p)	(18:2p)				C26 H51 O6 N1 P1	504.345	2.44806	0.0102009	0.742952	0.0886565	0.137835	0.142093	0.208062	0.208104	0.203579	0.184528	0.233022	0.25203	0.207433	0.0940131	0.0996567	0.138735	0.218379	0.280681	0.215139	0.337249	0.0990329	0.0960728	0.131618	0.15887	0.129628	0.121545	0.256491	0.196708	0.192534	0.191685	0.193282	0.194306
56POS		LPC(18:1p)+H	LPC(18:1p)+H	LPC	(18:1p)	(18:1p)				C26 H53 O6 N1 P1	506.361	3.09628	0.0113043	0.515374	0.574338	0.669028	0.709517	1.00422	1.30716	1.16068	1.0406	1.08404	0.917655	0.861673	0.538783	0.364224	0.532035	0.873426	1.16743	0.829648	1.84343	0.492215	0.388566	0.745256	0.754766	0.792461	0.857511	1.48954	0.953013	0.932814	0.950254	0.944185	0.925405
59POS		LPC(18:0p)+H	LPC(18:0p)+H	LPC	(18:0p)	(18:0p)				C26 H55 O6 N1 P1	508.376	4.2327	0.00502525	0.946533	0.310572	0.473129	0.445077	0.64119	0.916382	0.719185	0.624372	0.717804	0.654929	0.545346	0.449417	0.27489	0.423279	0.79303	0.67706	0.741261	1.3509	0.4729	0.256686	0.423426	0.512174	0.528336	0.530838	0.844545	0.777825	0.786167	0.781795	0.779435	0.774771
60POS		LPC(18:0p)+H	LPC(18:0p)+H	LPC	(18:0p)	(18:0p)				C26 H55 O6 N1 P1	508.376	3.22444	0.0176439	0.10372	1.14196	1.32858	1.15809	1.83047	2.97152	1.78495	1.89404	2.59822	3.16405	2.7025	1.27491	1.48308	1.85804	2.38334	2.44024	1.54344	2.62585	0.856098	0.71306	1.09004	1.16277	1.29007	1.69275	2.13775	1.74834	1.71133	1.75571	1.74078	1.75074
61POS		Cer(d16:1/16:1)+H	Cer(d32:2)+H	Cer	(d16:1/16:1)	(d16:1)	(16:1)			C32 H62 O3 N1	508.472	9.71624	0.0829004	0.27115	0.135582	0.165439	0.202925	0.14647	0.491325	0.161526	0.167924	0.477646	0.235959	0.292022	0.17677	0.204181	0.488245	0.175958	0.393949	0.250247	0.152624	0.260542	0.178956	0.0928513	0.341913	0.160063	0.214606	0.152339	0.217122	0.227393	0.222445	0.221576	0.233815
64POS		LPC(18:0e)+H	LPC(18:0e)+H	LPC	(18:0e)	(18:0e)				C26 H57 O6 N1 P1	510.392	4.42032	0.00639547	0.0516247	0.177551	0.180717	0.287524	0.309394	0.504591	0.354657	0.32611	0.535192	0.630765	0.620692	0.394751	0.306254	0.383203	0.689718	0.58323	0.43848	0.607196	0.202407	0.150014	0.305726	0.293785	0.261392	0.394062	0.517858	0.423031	0.422141	0.416458	0.417974	0.420451
67POS		Cer(d32:0)+H	Cer(d32:0)+H	Cer	(d32:0)	(d32:0)				C32 H66 O3 N1	512.504	9.27412	0.0185275	0.0608868	1.89558	1.7897	1.71826	1.43135	1.60672	1.54865	1.62418	1.58195	1.5516	1.62551	1.91202	1.77708	1.79252	2.04198	1.73791	1.87364	1.58195	1.6068	1.22304	1.58478	1.4774	1.64369	1.57498	1.93708	6.57017	6.7645	6.63478	6.60932	6.57272
73POS		LPC(18:1)+H	LPC(18:1)+H	LPC	(18:1)	(18:1)				C26 H53 O7 N1 P1	522.355	2.59445	0.0342759	0.115678	3.52179	4.86436	3.25226	5.08034	5.56726	2.95139	2.975	3.92359	2.27457	3.68543	3.57204	3.87405	3.0552	2.35593	3.13404	1.89518	1.70129	5.83247	2.91422	3.44333	3.73912	2.73516	2.81121	2.7664	3.58152	3.40187	3.35585	3.59341	3.65668
74POS		Cer(d17:1/16:1)+H	Cer(d33:2)+H	Cer	(d17:1/16:1)	(d17:1)	(16:1)			C33 H64 O3 N1	522.488	10.266	0.027118	0.240449	0.309168	0.510082	0.475552	0.350538	1.16468	0.411684	0.381525	1.26551	0.645844	0.673663	0.436847	0.373089	1.22708	0.363642	0.590362	0.86299	0.394351	0.446249	0.317494	0.289192	0.722503	0.313761	0.57268	0.390897	0.494971	0.493552	0.465938	0.480779	0.473068
78POS		LPC(18:0)+H	LPC(18:0)+H	LPC	(18:0)	(18:0)				C26 H55 O7 N1 P1	524.371	3.43901	0.00646728	0.419513	0.510192	0.641099	0.616555	0.953321	1.12492	0.90713	0.898028	0.875656	0.645686	0.752947	0.775542	0.696486	0.669493	0.884161	0.976592	0.522488	0.667453	0.861512	0.512744	0.683518	0.871514	0.661856	0.544841	0.745514	0.84182	0.841173	0.846914	0.843451	0.852612
79POS		Cer(d17:1/16:0)+H	Cer(d33:1)+H	Cer	(d17:1/16:0)	(d17:1)	(16:0)			C33 H66 O3 N1	524.504	10.7514	0.00573152	0.174533	0.492822	0.69802	0.709701	0.631466	1.12944	0.583402	0.489137	1.33629	0.873726	0.842774	0.541952	0.523096	1.27089	0.672697	0.905365	1.03705	0.609321	0.631287	0.580254	0.554451	0.831382	0.506076	0.620143	0.548141	0.669872	0.677697	0.673881	0.671862	0.666202
82POS		Cer(d16:1/16:0+O)+H	Cer(d32:1+O)+H	Cer	(d16:1/16:0+O)	(d16:1)	(16:0+O)			C32 H64 O4 N1	526.483	9.618	0.0748375	0.299024	0.117798	0.138984	0.162433	0.150598	0.425899	0.123535	0.13784	0.387572	0.191392	0.289194	0.143509	0.160847	0.586806	0.149867	0.254102	0.222121	0.124338	0.223996	0.153733	0.0777073	0.30779	0.135109	0.186547	0.126214	0.199354	0.212326	0.218711	0.195889	0.213258
86POS		PC(19:4e)+H	PC(19:4e)+H	PC	(19:4e)	(19:4e)				C27 H49 O7 N1 P1	530.324	2.664	0.218169	0.0557807	0.0891898	0.0914389	0.0892805	0.0911681	0.0874443	0.071029	0.0685064	0.138204	0.200139	0.399669	0.0503247	0.138573	0.361161	0.116127	0.182761	0.121274	0.0693242	0.181951	0.0970328	0.136354	0.0918998	0.0815774	0.247827	0.0824129	0.132114	0.134366	0.133484	0.215612	0.134178
93POS		Cer(d18:1/16:1)+H	Cer(d34:2)+H	Cer	(d18:1/16:1)	(d18:1)	(16:1)			C34 H66 O3 N1	536.504	10.6645	0.0424561	0.0588201	4.89365	3.17215	5.56879	3.11203	5.77423	3.07487	2.74812	6.79227	5.01315	5.61592	4.86072	5.12017	8.72357	5.2167	5.27392	7.63535	3.94417	3.7375	3.79225	3.5291	7.91435	5.22825	3.96706	3.57941	4.59943	4.81769	5.07396	4.61756	4.83614
96POS		LPC(19:0)+H	LPC(19:0)+H	LPC	(19:0)	(19:0)				C27 H57 O7 N1 P1	538.387	4.38168	0.0304344	0.360781	0.18365	0.228649	0.193974	0.287399	0.386145	0.303158	0.240149	0.377607	0.228411	0.230179	0.201589	0.175406	0.287157	0.245522	0.313056	0.181815	0.277918	0.289195	0.163923	0.211343	0.261605	0.210069	0.215812	0.249235	0.270773	0.254861	0.262737	0.265011	0.262357
99POS		Cer(d17:1/16:0+O)+H	Cer(d33:1+O)+H	Cer	(d17:1/16:0+O)	(d17:1)	(16:0+O)			C33 H66 O4 N1	540.499	10.2695	0.0868449	0.169112	0.283203	0.36026	0.431767	0.296266	0.949533	0.325101	0.356124	1.11151	0.613993	0.672643	0.353204	0.350611	1.00504	0.317218	0.528052	0.697092	0.30611	0.356665	0.317776	0.297427	0.573601	0.280899	0.458475	0.31199	0.400472	0.40321	0.407514	0.37787	0.432113
100POS		Cer(d34:0)+H	Cer(d34:0)+H	Cer	(d34:0)	(d34:0)				C34 H70 O3 N1	540.535	10.6466	0.0182733	0.290817	1.96388	1.70267	1.67402	1.40161	1.61001	1.48379	1.59014	1.60256	1.45091	1.58763	1.84307	1.61375	1.75917	1.80396	1.70734	1.91646	1.63814	1.56552	1.2954	1.46876	1.49008	1.63776	1.58863	1.94362	6.24999	6.51495	6.29238	6.24364	6.27504
103POS		LPC(20:4)+H	LPC(20:4)+H	LPC	(20:4)	(20:4)				C28 H51 O7 N1 P1	544.34	2.75876	0.19333	0.722841	0.514398	0.370555	0.344271	0.74058	0.535698	0.346243	0.317926	0.435504	0.283771	0.62592	0.593922	0.378712	0.390604	0.289654	0.421206	0.237497	0.175633	0.875105	0.344647	0.411032	0.401612	0.32855	0.334834	0.458156	0.572427	0.387349	0.368974	0.371333	0.37417
110POS		LPC(20:2)+H	LPC(20:2)+H	LPC	(20:2)	(20:2)				C28 H55 O7 N1 P1	548.371	2.7644	0.0229763	0.100475	0.157575	0.150012	0.163755	0.256013	0.30806	0.189839	0.153479	0.241212	0.166813	0.305408	0.171238	0.353589	0.226236	0.197739	0.234956	0.152451	0.12221	0.25254	0.153843	0.160101	0.182986	0.133993	0.136008	0.176429	0.169484	0.168225	0.174651	0.162757	0.170746
115POS		SM(d22:1+hO)+H	SM(d22:1+hO)+H	SM	(d22:1+hO)	(d22:1+hO)				C27 H56 O7 N2 P1	551.382	2.75051	0.026621	0.40068	1.64453	1.4652	1.25023	1.34858	1.64877	1.42539	1.35137	1.45319	1.41521	1.76439	2.22009	1.48285	1.42055	1.25038	1.36288	1.36244	1.07699	1.25402	1.1642	1.43823	1.41026	1.37756	1.47602	1.81305	1.24258	1.29487	1.23356	1.19442	1.23594
119POS		Cer(d18:1/17:0)+H	Cer(d35:1)+H	Cer	(d18:1/17:0)	(d18:1)	(17:0)			C35 H70 O3 N1	552.535	11.5923	0.0589715	0.189993	1.23189	1.58073	1.84883	1.23153	1.58781	0.980459	0.885378	1.97476	1.53085	1.58004	0.861086	0.901457	2.02949	1.45223	1.88285	2.08704	1.18062	1.2665	1.12738	1.19083	1.24676	1.05891	1.05363	1.1183	1.23934	1.24994	1.40296	1.21748	1.2147
121POS		Cer(d18:0/16:0+O)+H	Cer(d34:0+O)+H	Cer	(d18:0/16:0+O)	(d18:0)	(16:0+O)			C34 H70 O4 N1	556.53	11.239	0.0199159	0.420176	0.897162	0.44065	0.514304	0.551348	1.01079	0.756725	0.582878	0.863232	0.655964	0.773923	0.609547	0.438154	0.994211	0.418333	0.825237	1.13405	1.16923	0.255647	0.83953	1.11104	0.940506	0.916259	1.17218	1.07211	0.790686	0.822347	0.833554	0.804519	0.799688
126POS		Cer(d18:2/18:0)+H	Cer(d36:2)+H	Cer	(d18:2/18:0)	(d18:2)	(18:0)			C36 H70 O3 N1	564.535	11.3915	0.0142221	0.0578329	1.62903	1.50673	1.92763	1.52066	1.92036	1.24845	1.16773	1.73616	1.25888	1.40671	0.890038	1.037	1.7507	1.54461	1.57146	1.71625	1.15253	1.05264	1.19145	1.50624	1.29521	1.20526	1.24762	1.23672	1.29763	1.30705	1.30645	1.30155	1.31779
129POS		Cer(d18:1/18:0)+H	Cer(d36:1)+H	Cer	(d18:1/18:0)	(d18:1)	(18:0)			C36 H72 O3 N1	566.551	12.2538	0.0103866	0.501564	9.72435	9.32036	12.3093	9.68583	10.3331	6.82662	5.49809	9.32715	8.84888	10.254	5.82232	6.20519	11.6524	9.81302	10.2471	12.0627	8.73205	7.49949	7.57246	8.55842	7.59376	7.4536	7.80946	9.23083	8.8911	8.80821	8.82534	8.73734	8.71138
132POS		Cer(d36:0)+H	Cer(d36:0)+H	Cer	(d36:0)	(d36:0)				C36 H74 O3 N1	568.566	11.8282	0.0245688	0.897909	0.410197	0.34973	0.319257	0.316678	0.306865	0.304447	0.309248	0.351732	0.26306	0.28226	0.386181	0.323879	0.324056	0.335152	0.331833	0.360928	0.329983	0.314457	0.261291	0.294569	0.368225	0.335997	0.359727	0.415169	1.0022	1.05025	1.00787	1.00155	0.998562
155POS		Cer(d18:2/20:0)+H	Cer(d38:2)+H	Cer	(d18:2/20:0)	(d18:2)	(20:0)			C38 H74 O3 N1	592.566	12.3734	0.0291085	0.629013	0.879448	0.664716	0.778714	0.59089	0.865318	0.520595	0.418011	0.712225	0.505201	0.718037	0.342197	0.378293	0.860101	0.650268	0.739137	0.938266	0.662681	0.517609	0.732828	0.763162	0.787886	0.717529	0.743121	0.643275	0.662927	0.714822	0.68267	0.678725	0.678205
159POS		Cer(d38:1)+H	Cer(d38:1)+H	Cer	(d38:1)	(d38:1)				C38 H76 O3 N1	594.582	11.966	0.0382526	0.701097	0.0675184	0.0664838	0.0478968	0.0319197	0.05388	0.0367907	0.0388465	0.031195	0.0485165	0.0655219	0.0548981	0.065034	0.0247274	0.0342748	0.0455055	0.0484891	0.0495783	0.0389245	0.0263948	0.0475701	0.0251721	0.0364377	0.0437818	0.0745665	0.178749	0.19941	0.190412	0.18938	0.189147
163POS		Cer(d38:0)+H	Cer(d38:0)+H	Cer	(d38:0)	(d38:0)				C38 H78 O3 N1	596.598	13.0181	0.0332314	0.965003	0.189464	0.171423	0.177531	0.18416	0.138947	0.157292	0.146019	0.162216	0.173278	0.18455	0.22655	0.152005	0.0350936	0.472785	0.218292	0.207268	0.147616	0.160385	0.184053	0.170454	0.180601	0.180216	0.162345	0.206519	0.501857	0.510368	0.505267	0.51407	0.495584
189POS		Cer(d18:1/22:2)+H	Cer(d40:3)+H	Cer	(d18:1/22:2)	(d18:1)	(22:2)			C40 H76 O3 N1	618.582	12.381	0.015085	0.0895735	0.336972	0.349669	0.438068	0.379168	0.399901	0.264487	0.240027	0.465159	0.410322	0.477536	0.247269	0.29395	0.604478	0.445126	0.506373	0.593572	0.322892	0.365983	0.349688	0.350308	0.326792	0.342241	0.269711	0.329769	0.327282	0.318316	0.332182	0.330916	0.327252
194POS		Cer(d18:1/22:1)+H	Cer(d40:2)+H	Cer	(d18:1/22:1)	(d18:1)	(22:1)			C40 H78 O3 N1	620.598	13.245	0.0183915	0.581927	1.01751	0.864031	1.0031	0.760714	1.77432	0.711279	0.613967	0.893786	0.677669	0.94268	0.555183	0.490822	1.13355	0.938255	0.856899	1.24769	0.845265	0.648384	0.907712	1.00699	0.935675	1.71613	0.958269	0.923307	0.823327	0.862201	0.837674	0.827367	0.83199
196POS		PC(25:0e)+H	PC(25:0e)+H	PC	(25:0e)	(25:0e)				C33 H69 O7 N1 P1	622.481	9.19202	0.0569261	0.0690477	0.0648383	0.0713385	0.112365	0.10451	0.153429	0.0949242	0.0949416	0.111162	0.0658632	0.0609027	0.0876307	0.0727347	0.104871	0.0906232	0.0717779	0.0763403	0.0977085	0.08459	0.0640695	0.100059	0.0748727	0.065614	0.0778193	0.0691404	0.0845232	0.0846917	0.0903081	0.0849714	0.0833983
200POS		Cer(d18:0/22:1)+H	Cer(d40:1)+H	Cer	(d18:0/22:1)	(d18:0)	(22:1)			C40 H80 O3 N1	622.613	13.6284	0.0756838	0.100537	0.103495	0.0829268	0.0996997	0.0735122	0.0843029	0.0620553	0.0301278	0.0725505	0.0675062	0.131756	0.0485114	0.121486	0.108951	0.0957181	0.149731	0.122261	0.139726	0.0624752	0.085594	0.100807	0.100418	0.106057	0.111819	0.13012	0.0831447	0.0838467	0.0979892	0.084868	0.0815605
206POS		Cer(d41:4)+H	Cer(d41:4)+H	Cer	(d41:4)	(d41:4)				C41 H76 O3 N1	630.582	13.646	0.0282105	0.655915	0.0521758	0.0468539	0.110515	0.0937083	0.0788228	0.107659	0.0385676	0.0683352	0.0763228	0.0752427	0.0664125	0.0813657	0.085562	0.0921375	0.158642	0.128806	0.0971381	0.148343	0.112807	0.00918774	0.112913	0.124345	0.0875519	0.0836561	0.0861654	0.0935395	0.0922701	0.091917	0.0904326
211POS		Cer(d18:2/23:0)+H	Cer(d41:2)+H	Cer	(d18:2/23:0)	(d18:2)	(23:0)			C41 H80 O3 N1	634.613	13.7789	0.0228515	0.0821824	0.374154	0.451299	0.437266	0.404416	0.530511	0.316011	0.325724	0.494488	0.341855	0.37693	0.201989	0.21322	0.455408	0.318578	0.368869	0.399114	0.351681	0.390311	0.375255	0.37702	0.379472	0.343518	0.361959	0.366481	0.354473	0.364969	0.357206	0.372558	0.361471
222POS		Cer(d42:4)+H	Cer(d42:4)+H	Cer	(d42:4)	(d42:4)				C42 H78 O3 N1	644.598	14.4024	0.0163475	0.0676518	3.35251	3.14848	3.98236	3.35474	3.69528	3.12628	2.46268	3.1255	3.7506	2.18312	4.95855	4.07562	3.40879	5.37735	4.80219	5.7516	3.20562	3.21249	3.24491	2.42425	3.55568	3.49956	1.31598	4.01426	3.18911	3.27336	3.13819	3.17131	3.17954
224POS		Cer(d18:1/24:2)+H	Cer(d42:3)+H	Cer	(d18:1/24:2)	(d18:1)	(24:2)			C42 H80 O3 N1	646.613	13.3576	0.014158	0.238002	7.02542	7.37655	8.73633	7.39728	7.57554	5.70286	5.49281	9.51004	7.19604	7.04987	4.15952	4.65464	8.86522	6.92485	6.92919	7.29129	5.99663	6.7456	6.16047	6.58936	5.76808	6.02417	5.96983	6.36082	5.91779	6.11698	5.99945	5.95868	6.00043
227POS		Cer(d18:1/24:1)+H	Cer(d42:2)+H	Cer	(d18:1/24:1)	(d18:1)	(24:1)			C42 H82 O3 N1	648.629	14.3245	0.017038	0.476729	13.1873	11.8639	14.173	12.5473	15.2169	9.85318	9.1077	14.5328	12.4863	13.5861	8.16577	7.69068	15.5171	12.6909	12.972	13.7816	11.3648	11.5845	11.0363	11.2792	10.1593	10.3727	11.2795	11.4312	10.8637	11.2365	10.8042	10.9459	11.02
232POS		Cer(d18:0/24:1)+H	Cer(d42:1)+H	Cer	(d18:0/24:1)	(d18:0)	(24:1)			C42 H84 O3 N1	650.645	14.7358	0.0193281	0.256533	0.597692	0.313003	0.462857	0.263562	0.401759	0.291645	0.126875	0.287188	0.312024	0.624255	0.275268	0.187283	0.452859	0.469253	0.338034	0.765495	0.479599	0.18738	0.482965	0.528489	0.505782	0.531723	0.559447	0.516126	0.439966	0.436621	0.42983	0.428176	0.422671
248POS		Cer(d18:2/25:0)+H	Cer(d43:2)+H	Cer	(d18:2/25:0)	(d18:2)	(25:0)			C43 H84 O3 N1	662.645	14.8988	0.0346076	0.0836573	0.228122	0.1801	0.214469	0.167068	0.222136	0.154619	0.148043	0.226633	0.25663	0.301786	0.16214	0.156341	0.323567	0.226763	0.277323	0.272289	0.214592	0.215867	0.243718	0.261372	0.240133	0.201901	0.202606	0.193059	0.211827	0.219533	0.214684	0.212509	0.21328
249POS		Cer(d18:2/25:0)+H	Cer(d43:2)+H	Cer	(d18:2/25:0)	(d18:2)	(25:0)			C43 H84 O3 N1	662.645	14.2927	0.0456952	0.763127	0.301676	0.341246	0.486541	0.409345	0.862879	0.494432	0.444639	0.55131	0.37821	0.518082	0.47544	0.412714	0.60974	0.515971	0.433375	0.597094	0.429584	0.48841	0.350345	0.473753	0.519041	0.43803	0.387818	0.524727	0.501277	0.517471	0.507432	0.556288	0.498585
264POS		Cer(d18:2/26:0)+H	Cer(d44:2)+H	Cer	(d18:2/26:0)	(d18:2)	(26:0)			C44 H86 O3 N1	676.66	14.8554	0.0260723	0.597507	0.930677	1.12666	1.55406	1.27303	2.19013	1.46165	1.41453	1.54907	1.22628	1.59031	1.44123	1.31852	1.80346	1.63465	1.4028	1.99209	1.40937	1.27018	1.29011	1.6588	1.74002	1.24816	1.26257	1.60796	1.54275	1.60205	1.53247	1.51737	1.50027
270POS		Cer(d18:1/26:0)+H	Cer(d44:1)+H	Cer	(d18:1/26:0)	(d18:1)	(26:0)			C44 H88 O3 N1	678.676	16.5211	0.0198743	0.174444	0.057972	0.0885875	0.0974756	0.0800408	0.0679241	0.11535	0.0823537	0.4346	0.18101	0.24327	0.049247	0.082378	0.286116	0.0628139	0.340847	0.135807	0.181153	0.25548	0.173805	0.136898	0.333123	0.151271	0.132341	0.143598	0.159188	0.160825	0.16496	0.159667	0.157829
275POS		Cer(d18:0+pO/25:0)+H	Cer(d43:0+pO)+H	Cer	(d18:0+pO/25:0)	(d18:0+pO)	(25:0)			C43 H88 O4 N1	682.671	15.5151	0.0248027	0.206604	0.203954	0.282311	0.41907	0.365292	0.890189	0.303404	0.393617	0.435786	0.367636	0.434896	0.327311	0.330394	0.608513	0.335395	0.368083	0.475697	0.292385	0.262233	0.223584	0.463455	0.265605	0.24267	0.291098	0.452389	0.327188	0.336854	0.332341	0.3269	0.325111
289POS		PE(32:1)+H	PE(32:1)+H	PE	(32:1)	(32:1)				C37 H73 O8 N1 P1	690.507	10.381	0.0408254	0.374416	4.1857	3.85165	4.24041	3.73032	8.01871	3.67694	4.56165	6.5559	4.28061	5.0368	3.11668	3.64706	8.14815	3.25044	4.61061	3.94724	2.76161	6.21185	8.55592	5.77761	8.51452	5.51376	5.41247	3.5524	5.32944	5.11487	4.89435	5.34277	5.08642
292POS		SM(d32:1+hO)+H	SM(d32:1+hO)+H	SM	(d32:1+hO)	(d32:1+hO)				C37 H76 O7 N2 P1	691.538	8.32629	0.0276181	0.225691	0.0907875	0.109081	0.126805	0.0998875	0.299348	0.109734	0.112335	0.22255	0.109202	0.140992	0.0980889	0.102714	0.145494	0.0912228	0.0932567	0.108955	0.0774706	0.125747	0.102822	0.0791215	0.16058	0.0852391	0.119827	0.10033	0.106626	0.112349	0.108882	0.104137	0.108944
294POS		PC(29:0)+H	PC(29:0)+H	PC	(29:0)	(29:0)				C37 H75 O8 N1 P1	692.522	9.24594	0.00648434	0.463807	0.140911	0.501202	0.120823	0.0840787	0.227131	0.150099	0.0641773	0.192811	0.13277	0.212353	0.0874568	0.476552	0.218571	0.820925	0.176735	0.146024	0.220545	0.191807	0.199759	0.113901	0.283929	0.156494	0.12511	0.154104	0.158484	0.160886	0.161038	0.159802	0.159013
307POS		Cer(d18:1/28:4)+H	Cer(d46:5)+H	Cer	(d18:1/28:4)	(d18:1)	(28:4)			C46 H84 O3 N1	698.645	14.429	0.0392365	0.0583066	0.061596	0.0930503	0.0622696	0.0404875	1.01237	0.410355	0.0883446	1.01509	0.0687096	0.0842825	0.0525511	0.0440366	0.173894	0.0844267	0.103281	0.0665347	0.167101	0.256584	0.237068	0.200925	0.928319	0.220953	0.146225	0.130806	0.18955	0.200829	0.205777	0.20993	0.209271
309POS		Cer(d18:0+pO/25:0+O)+H	Cer(d43:0+pO+O)+H	Cer	(d18:0+pO/25:0+O)	(d18:0+pO)	(25:0+O)			C43 H88 O5 N1	698.666	14.877	0.0426353	0.0854678	0.0809892	0.0140627	0.159218	0.0625648	0.240738	0.0349323	0.0414837	0.0684843	0.0502164	0.146925	0.184833	0.180006	0.263734	0.145956	0.0904081	0.238917	0.146156	0.233745	0.114567	0.0320264	0.0721448	0.104317	0.0492234	0.132984	0.102233	0.108006	0.102954	0.101155	0.102258
316POS		PC(31:0p)+H	PC(31:0p)+H	PC	(31:0p)	(31:0p)				C39 H79 O7 N1 P1	704.559	10.9586	0.0855952	0.453548	0.254068	0.207158	0.268927	0.28748	0.428127	0.206735	0.259432	0.333997	0.2429	0.17508	0.272141	0.211163	0.248387	0.283676	0.353987	0.266655	0.33087	0.271477	0.177647	0.375862	0.312466	0.317197	0.287485	0.29898	0.283705	0.329775	0.290946	0.285237	0.252378
334POS		Cer(d46:4+pO)+H	Cer(d46:4+pO)+H	Cer	(d46:4+pO)	(d46:4+pO)				C46 H86 O4 N1	716.655	14.849	0.0187654	0.618648	1.04101	1.34448	1.88255	1.64545	2.40367	1.84731	1.62238	1.64995	1.21037	0.600545	2.09868	1.67696	1.15724	2.19449	1.64762	2.35196	1.60557	1.57632	1.43463	1.06205	2.024	1.55989	0.366277	2.05129	1.57748	1.62407	1.58859	1.55342	1.57327
340POS		PC(32:1e)+H	PC(32:1e)+H	PC	(32:1e)	(32:1e)				C40 H81 O7 N1 P1	718.575	11.4439	0.0081673	0.231765	4.2902	2.47951	3.19514	3.39504	4.77562	3.41787	3.06139	3.99804	3.73822	3.45265	4.79016	2.75601	5.12931	5.00972	4.72964	4.46823	4.51058	3.38987	3.35107	4.51127	3.662	4.87165	3.22155	3.81466	4.04216	4.05834	3.9739	3.99481	3.99495
353POS		SM(d36:5)+H	SM(d36:5)+H	SM	(d36:5)	(d36:5)				C41 H76 O6 N2 P1	723.544	8.9119	0.00692452	0.331099	0.173416	0.146782	0.126433	0.143105	0.196238	0.192356	0.139456	0.162416	0.179303	0.157276	0.379642	0.210525	0.205887	0.254071	0.199814	0.201507	0.180559	0.169003	0.217358	0.254331	0.250366	0.235304	0.0334712	0.20872	0.207753	0.208149	0.209651	0.206233	0.205694
376POS		PC(33:0e)+H	PC(33:0e)+H	PC	(33:0e)	(33:0e)				C41 H85 O7 N1 P1	734.606	12.0395	0.0380907	0.0840081	0.187567	0.154884	0.153928	0.145844	0.164643	0.122221	0.232877	0.217708	0.328038	0.124081	0.270892	0.253625	0.413384	0.294883	0.451797	0.384328	0.187326	0.135108	0.154305	0.469007	0.400541	0.173234	1.13172	0.171478	0.197165	0.193385	0.176747	0.193947	0.193948
403POS		PC(33:1)+H	PC(33:1)+H	PC	(33:1)	(33:1)				C41 H81 O8 N1 P1	746.569	10.4582	0.00904979	0.116651	7.29406	7.85968	7.25469	5.90247	7.00188	4.88748	4.89933	7.92888	5.80513	5.37663	5.48399	5.92262	9.13991	6.9968	6.92231	6.09188	5.55212	9.8626	9.65426	8.56503	11.5056	7.84923	7.04527	5.40408	6.90274	6.73551	6.76349	6.75497	6.76334
409POS		PC(33:0)+H	PC(33:0)+H	PC	(18:0/15:0)	(18:0)	(15:0)			C41 H83 O8 N1 P1	748.585	11.2842	0.0112217	0.123341	4.93786	5.31403	5.43076	4.51849	4.74899	3.39602	4.98524	6.089	8.55212	5.49139	4.32906	4.05432	7.2192	5.50638	11.4671	6.07765	5.18693	5.56352	6.17406	5.63879	6.36957	5.63364	5.01424	4.87955	4.99138	5.12255	4.99799	4.9801	4.98014
428POS		SM(d38:2)+H	SM(d38:2)+H	SM	(d38:2)	(d38:2)				C43 H86 O6 N2 P1	757.622	11.127	0.0679968	0.302895	0.688697	0.614064	0.598854	0.617904	0.881249	0.645123	0.5163	3.57398	0.869974	1.09359	1.09734	1.07211	1.30055	1.12364	1.35484	1.15554	0.970692	0.612679	0.965375	0.96661	1.14736	0.964159	0.801309	3.08097	0.884745	0.882831	0.88905	0.902089	1.04271
430POS		PC(34:2)+H	PC(34:2)+H	PC	(16:0/18:2)	(16:0)	(18:2)			C42 H81 O8 N1 P1	758.569	10.2992	0.00715077	0.279154	293.653	263.569	328.542	301.669	301.367	245.114	194.296	280.655	259.723	247.679	240.392	341.312	336.083	346.227	274.449	249.104	267.879	335.861	393.553	382.612	348.542	277.019	272.085	251.32	304.672	298.942	299.852	299.239	299.796
433POS		PE(37:1)+H	PE(37:1)+H	PE	(19:0/18:1)	(19:0)	(18:1)			C42 H83 O8 N1 P1	760.585	11.053	0.0284158	0.365574	911.368	813.874	751.631	653.842	777.172	488.652	434.3	720.036	666.546	798.808	697.078	720.664	1026.73	790.238	748.554	686.145	499.386	825.844	928.919	966.025	833.343	825.305	1010.52	577.919	807.044	799.966	754.935	820.548	807.067
441POS		PC(35:6)+H	PC(35:6)+H	PC	(35:6)	(35:6)				C43 H75 O8 N1 P1	764.522	10.1329	0.0151578	0.857449	5.63768	6.39995	5.89987	6.00255	7.96334	4.91051	4.7753	5.12801	7.52287	3.47995	4.6561	6.12459	6.64276	5.18818	5.64497	4.97026	6.13981	5.72619	9.72894	6.42873	6.88782	5.84331	2.67091	5.0764	6.03477	5.86835	5.81165	5.78255	5.84215
454POS		PC(35:4)+H	PC(35:4)+H	PC	(35:4)	(35:4)				C43 H79 O8 N1 P1	768.554	11.376	0.014745	0.266114	25.3628	23.1969	25.505	22.2624	22.9068	14.6388	15.4943	22.534	25.5992	15.9491	24.5083	29.5635	31.051	30.1185	28.6082	28.862	15.4004	29.7495	32.7029	23.0525	29.2655	28.1397	12.2089	17.2828	22.1695	22.0127	22.171	22.2954	22.072
463POS		PC(35:3)+H	PC(35:3)+H	PC	(35:3)	(35:3)				C43 H81 O8 N1 P1	770.569	9.87907	0.0263665	0.542471	0.883012	0.808927	0.784309	0.725741	0.856269	0.6392	0.502631	1.25161	0.739297	0.659838	0.723425	1.02388	1.36235	0.874197	1.21834	0.652319	0.605298	1.19034	1.50445	1.13825	1.62403	0.916349	0.731868	0.470541	0.925329	0.919596	0.943044	0.918027	0.92223
464POS		PC(35:3)+H	PC(35:3)+H	PC	(35:3)	(35:3)				C43 H81 O8 N1 P1	770.569	11.7594	0.0232992	0.289133	1.84405	1.42778	1.82624	0.874575	1.59069	0.957226	1.05327	1.54236	1.71076	1.31792	1.24937	1.54991	2.26398	1.56997	2.01453	2.07461	1.28729	1.71092	2.77861	1.52958	1.87355	1.93949	0.923379	1.16706	1.4365	1.45099	1.43655	1.39429	1.45915
483POS		PC(35:0)+H	PC(35:0)+H	PC	(35:0)	(35:0)				C43 H87 O8 N1 P1	776.616	12.2164	0.0140584	0.878362	0.952085	1.44275	0.716948	0.353151	1.0743	0.767642	0.240366	1.05819	0.597698	1.04233	0.544603	0.452721	1.11314	0.672581	1.15618	0.914322	0.816385	0.655676	1.00591	0.675404	1.03438	0.901069	0.834253	0.610039	0.666491	0.663519	0.678385	0.665119	0.687999
497POS		PC(16:0/20:4)+H	PC(36:4)+H	PC	(16:0/20:4)	(16:0)	(20:4)			C44 H81 O8 N1 P1	782.569	11.838	0.0284454	0.123781	0.44491	0.399295	0.415545	0.391101	0.413176	0.296145	0.256376	0.38269	0.382415	0.419552	1.71588	0.436619	0.969079	0.421211	0.407996	0.408412	0.309853	0.544863	0.544573	0.444909	0.521739	0.433866	0.199238	0.316923	0.358237	0.359591	0.333734	0.360199	0.356043
530POS		PC(37:6)+H	PC(37:6)+H	PC	(37:6)	(37:6)				C45 H79 O8 N1 P1	792.554	11.102	0.00652174	0.732384	7.39788	8.46302	7.03777	7.26763	8.84915	4.93061	5.35729	5.2665	9.76364	3.59288	8.05655	10.9739	8.46219	7.83242	8.51209	6.68184	5.85802	8.00582	12.6743	7.55051	9.97069	7.12809	2.7532	6.28509	8.34285	8.39268	8.27201	8.41505	8.41469
532POS		PC(38:6e)+H	PC(38:6e)+H	PC	(38:6e)	(38:6e)				C46 H83 O7 N1 P1	792.59	10.4527	0.0167998	0.407001	5.28013	5.4424	8.58364	4.67106	4.65794	3.34503	3.33689	4.26367	4.17534	3.05609	4.78105	3.75134	5.38181	5.90829	7.54911	6.99168	4.05817	6.38209	5.73462	6.77569	7.25189	6.6928	3.58275	6.8801	5.54127	5.41118	5.35597	5.26247	5.40926
533POS		PC(38:6e)+H	PC(38:6e)+H	PC	(38:6e)	(38:6e)				C46 H83 O7 N1 P1	792.59	10.9428	0.0246667	0.953979	1.28722	1.83198	1.26586	1.02738	1.02097	1.36731	0.685034	0.869729	0.978263	0.784723	0.93667	0.848935	1.19129	1.11081	1.67235	1.60451	0.831918	1.46424	1.14015	1.16637	1.08512	0.998623	0.66161	1.54438	1.0954	1.06375	1.06929	1.04921	1.06651
538POS		PC(37:5)+H	PC(37:5)+H	PC	(37:5)	(37:5)				C45 H81 O8 N1 P1	794.569	11.3875	0.0213702	0.946389	2.76208	2.5037	3.20332	2.33261	4.84715	1.89761	1.90523	2.81112	4.5362	1.43841	2.15454	2.76589	2.75762	3.24894	2.36398	2.51417	1.7777	2.65588	3.57898	2.57777	5.34337	5.20414	1.27463	2.23814	2.3544	2.36025	2.33344	2.36727	2.34648
580POS		PC(38:5)+H	PC(38:5)+H	PC	(18:1/20:4)	(18:1)	(20:4)			C46 H83 O8 N1 P1	808.585	10.5224	0.0322705	0.382583	8.48196	10.772	9.58233	10.1125	8.41014	7.04426	7.20458	8.57446	8.27279	4.53934	6.69787	9.41856	9.39846	8.53609	8.29718	8.37503	6.66904	12.4543	13.1852	9.765	10.6919	8.06323	7.02087	7.07758	9.50167	8.99255	9.62847	9.5497	9.92101
609POS		PC(39:7)+H	PC(39:7)+H	PC	(39:7)	(39:7)				C47 H81 O8 N1 P1	818.569	10.6225	0.0542324	0.586067	0.742186	0.911326	0.87088	0.811873	0.610733	0.48869	0.432089	0.857746	0.578196	0.45364	0.501461	0.73134	0.604953	0.692735	0.84747	0.626545	0.476377	1.0517	0.925238	0.781292	0.8638	0.672252	0.389864	0.785546	0.651379	0.664643	0.621633	0.637156	0.723707
618POS		PC(39:5)+H	PC(39:5)+H	PC	(39:5)	(39:5)				C47 H85 O8 N1 P1	822.601	10.6653	0.0228161	0.130737	0.348539	0.508246	0.441186	0.465548	0.348354	0.221219	0.280319	0.462881	0.308603	0.132946	0.224808	0.332615	0.38247	0.348245	0.336609	0.301246	0.245508	0.566048	0.550982	0.454802	0.543698	0.394525	0.264472	0.281948	0.391299	0.388504	0.391293	0.389593	0.40477
625POS		PC(39:4)+H	PC(39:4)+H	PC	(39:4)	(39:4)				C47 H87 O8 N1 P1	824.616	11.4033	0.0260452	0.341557	0.948794	0.864127	0.899749	0.715111	0.631988	0.472192	0.417481	0.761819	0.512802	0.520391	0.597048	0.702243	0.985471	0.895738	1.17285	1.01548	0.616512	1.68151	1.39591	0.923599	1.10493	1.04003	0.449379	0.632933	0.885531	0.885064	0.838778	0.845878	0.841345
627POS		PC(40:3p)+H	PC(40:3p)+H	PC	(40:3p)	(40:3p)				C48 H91 O7 N1 P1	824.653	12.179	0.0258926	0.0928437	0.264575	0.241697	0.287595	0.238065	0.313924	0.165515	0.188542	0.319996	0.334098	0.237517	0.265241	0.240979	0.698215	0.372677	0.376579	0.358685	0.212722	0.296479	0.285374	0.412426	0.276329	0.361949	0.294507	0.207311	0.281402	0.272127	0.276189	0.280345	0.262988
648POS		PC(40:7)+H	PC(40:7)+H	PC	(40:7)	(40:7)				C48 H83 O8 N1 P1	832.585	9.43814	0.0133982	0.666478	0.439995	0.437792	0.592322	0.536946	0.401612	0.301228	0.314158	0.472912	0.458299	0.181949	0.480266	0.572164	0.60367	0.488718	0.480049	0.538545	0.365347	0.542123	0.630165	0.482054	0.668285	0.527399	0.35965	0.416066	0.472464	0.48593	0.468463	0.470861	0.470931
649POS		PC(40:7)+H	PC(40:7)+H	PC	(40:7)	(40:7)				C48 H83 O8 N1 P1	832.585	9.929	0.0107679	0.557034	3.49817	5.59051	3.79997	4.8476	3.3646	2.57078	2.63525	2.76517	3.22755	1.36151	3.46663	4.02925	3.78242	3.32543	3.50926	3.12936	3.02591	4.73247	5.83167	3.68765	4.93327	3.60098	2.24691	2.66559	4.36532	4.31329	4.30261	4.22396	4.32585
668POS		PC(40:4)+H	PC(40:4)+H	PC	(40:4)	(40:4)				C48 H89 O8 N1 P1	838.632	11.1285	0.0236852	0.129907	1.19942	1.04428	1.02256	1.076	0.860266	0.647823	0.21522	0.921373	0.82946	0.709775	1.28104	1.22707	1.24073	1.53339	1.2686	1.25593	0.716921	1.48548	1.44471	1.11428	1.42648	1.26792	0.818316	0.982912	1.09825	1.10088	1.09817	1.04191	1.10398
706POS		PC(42:10)+H	PC(42:10)+H	PC	(42:10)	(42:10)				C50 H81 O8 N1 P1	854.569	8.84888	0.0139262	0.199684	0.285897	0.373534	0.277112	0.305822	0.250717	0.194237	0.179631	0.275025	0.19728	0.101702	0.147704	0.222292	0.293736	0.261233	0.197319	0.311513	0.185715	0.456108	0.457875	0.270503	0.388219	0.280101	0.15602	0.206919	0.296683	0.287792	0.286701	0.285208	0.290245
715POS		PC(22:4/20:4)+H	PC(42:8)+H	PC	(22:4/20:4)	(22:4)	(20:4)			C50 H85 O8 N1 P1	858.601	9.9432	0.0224995	0.286437	0.291544	0.223678	0.271838	0.206116	0.182143	0.117259	0.153756	0.289889	0.164861	0.0947491	0.197246	0.446099	0.303124	0.324668	0.339839	0.309212	0.18971	0.356492	0.336113	0.327679	0.42489	0.361138	0.17657	0.223445	0.234645	0.231684	0.236986	0.234185	0.236047
731POS		PC(42:5)+H	PC(42:5)+H	PC	(42:5)	(42:5)				C50 H91 O8 N1 P1	864.648	11.9971	0.166647	0.416663	1.40244	0.508594	0.503488	0.533418	0.578456	0.344007	0.363347	1.52579	0.583967	0.505674	1.32871	0.641093	1.11341	0.844181	0.964264	0.94033	0.413663	0.78511	1.23712	0.673613	0.917963	0.798237	0.516342	0.418987	0.634807	0.631739	0.628552	0.632986	0.909614
1025NEG		LPE(15:0)-H	LPE(15:0)-H	LPE	(15:0)	(15:0)				C20 H41 O7 N1 P1	438.263	2.35654	0.0204596	0.374235	0.309148	0.306078	0.350372	0.355412	0.545243	0.440269	0.267964	0.338823	0.258226	0.370013	0.41547	0.304496	0.388778	0.227424	0.241117	0.269876	0.238306	0.408073	0.290733	0.33871	0.467599	0.254662	0.372772	0.377355	0.282229	0.290212	0.292932	0.292925	0.300768
1027NEG		LPE(16:0)-H	LPE(16:0)-H	LPE	(16:0)	(16:0)				C21 H43 O7 N1 P1	452.278	2.76303	0.00649664	0.181873	14.6527	14.8607	15.1249	13.0992	18.6369	14.4116	9.74718	15.3371	11.464	13.9229	12.1884	11.2886	15.8087	12.9362	9.32145	12.1728	10.1844	18.2899	12.747	16.5758	15.5197	11.9271	14.8268	14.5386	13.379	13.3853	13.4099	13.3616	13.3925
1028NEG		LPE(17:1)-H	LPE(17:1)-H	LPE	(17:1)	(17:1)				C22 H43 O7 N1 P1	464.278	2.51748	0.0495588	0.308308	0.106586	0.0719139	0.117879	0.0986654	0.135889	0.076241	0.0730849	0.11132	0.113216	0.160296	0.165725	0.115039	0.183563	0.0844037	0.125328	0.070339	0.0474651	0.17087	0.0851626	0.104915	0.115017	0.0884843	0.137793	0.0836478	0.0912353	0.094755	0.099816	0.0912805	0.0934955
1030NEG		LPG(15:0)-H	LPG(15:0)-H	LPG	(15:0)	(15:0)				C21 H42 O9 N0 P1	469.257	1.97204	0.0221082	0.113027	0.506789	0.368003	0.282329	0.317653	0.404724	0.482364	0.303258	0.279318	0.287267	0.674589	0.957336	0.397595	0.145313	0.0661648	0.120774	0.174708	0.146905	0.151512	0.101011	0.235237	0.172258	0.198709	0.235288	0.377648	0.195153	0.20667	0.203358	0.203362	0.204352
1032NEG		LPE(18:1)-H	LPE(18:1)-H	LPE	(18:1)	(18:1)				C23 H45 O7 N1 P1	478.294	2.90563	0.00252893	0.100759	10.0976	8.93024	9.49139	7.77336	7.33658	6.33147	4.70147	6.51937	7.46178	11.3638	12.5341	10.7363	10.9024	9.14163	7.74882	8.25218	3.71558	11.5366	8.14522	9.42744	8.36423	7.0976	6.86325	6.41332	7.58058	7.56988	7.58062	7.58847	7.59055
1033NEG		LPE(18:0)-H	LPE(18:0)-H	LPE	(18:0)	(18:0)				C23 H47 O7 N1 P1	480.31	3.94143	0.00255695	0.394056	54.8463	66.5768	62.3235	60.0444	62.0161	60.8899	39.1665	53.524	58.7205	54.1973	63.8619	54.7712	65.1088	76.1294	44.3181	59.2223	53.2458	69.5048	38.1142	57.6768	47.5072	45.2301	54.6359	59.8485	58.3086	58.6098	58.3082	58.3087	58.2307
1046NEG		LPG(18:0)-H	LPG(18:0)-H	LPG	(18:0)	(18:0)				C24 H48 O9 N0 P1	511.304	3.11873	0.0188533	0.156186	0.327574	0.338284	0.32634	0.311551	0.482483	0.344299	0.258182	0.368789	0.47853	1.11069	0.417756	0.217447	0.936741	0.340354	0.24289	0.32811	0.283444	0.259746	0.177747	0.323473	0.227875	0.212444	0.632634	0.326055	0.296658	0.296177	0.293788	0.306356	0.296652
1047NEG		LPC(14:0)+HCOO	LPC(14:0)+HCOO	LPC	(14:0)	(14:0)				C23 H47 O9 N1 P1	512.299	1.97228	0.0321533	0.372554	0.368127	0.26042	0.271173	0.208467	0.41821	0.2295	0.175017	0.237134	0.217785	0.360647	0.309124	0.301809	0.451884	0.282053	0.334129	0.276098	0.212413	0.290547	0.334395	0.284032	0.444369	0.281614	0.301733	0.234525	0.243758	0.243432	0.246175	0.263786	0.242855
1051NEG		LPS(18:0)-H	LPS(18:0)-H	LPS	(18:0)	(18:0)				C24 H47 O9 N1 P1	524.299	2.95235	0.0270541	0.148479	9.00765	10.2451	9.76246	9.86862	14.2238	11.1936	11.4855	11.278	9.75725	10.9361	8.66984	6.5521	8.28142	10.5077	8.74644	6.25881	13.1524	9.0609	4.64582	9.70114	6.27262	8.7804	11.2635	11.3959	7.90797	8.00452	7.58765	7.93826	8.08977
1053NEG		LPE(22:5)-H	LPE(22:5)-H	LPE	(22:5)	(22:5)				C27 H45 O7 N1 P1	526.294	2.23216	0.0163866	0.0744929	0.332731	0.255958	0.430591	0.267607	0.44241	0.229848	0.254291	0.32259	0.879734	1.25583	0.224958	0.489188	1.55706	0.397182	0.573519	0.259104	0.289395	0.308926	0.382729	0.52997	0.337528	0.207222	1.03835	0.20739	0.404985	0.400835	0.39394	0.38939	0.390655
1055NEG		Cer(d13:0/17:1)+HCOO	Cer(d30:1)+HCOO	Cer	(d13:0/17:1)	(d13:0)	(17:1)			C31 H60 O5 N1	526.448	9.02535	0.0215048	0.424586	0.155998	0.156514	0.133093	0.129578	0.144674	0.132569	0.128624	0.136802	0.14153	0.140971	0.131774	0.131317	0.17397	0.142768	0.161162	0.149317	0.133858	0.153632	0.137318	0.127936	0.147461	0.14534	0.142415	0.126748	0.133326	0.13518	0.134697	0.141754	0.135579
1059NEG		PE(10:0/11:2)-H	PE(21:2)-H	PE	(10:0/11:2)	(10:0)	(11:2)			C26 H47 O8 N1 P1	532.304	4.56097	0.00530526	0.376869	3.19	4.01908	3.98843	4.38999	6.74246	4.79914	3.54398	5.56908	4.31429	4.33337	2.82137	2.64401	3.48923	5.56731	4.29277	4.29789	6.37171	2.91502	2.28619	3.71099	3.54557	3.17454	3.45062	5.10242	4.66147	4.62308	4.6056	4.59215	4.60159
1060NEG		LPE(22:1)-H	LPE(22:1)-H	LPE	(22:1)	(22:1)				C27 H53 O7 N1 P1	534.357	5.81712	0.0340545	0.116416	0.888707	0.912008	0.996905	0.904254	1.37925	0.994425	0.727184	1.13941	0.942679	1.21312	1.05739	0.787769	1.73797	1.36868	1.22859	1.38852	1.0862	1.41354	1.21227	1.13959	1.29183	1.01057	1.23753	0.968201	1.13032	1.12971	1.1303	1.17415	1.21504
1064NEG		LPC(16:1)+HCOO	LPC(16:1)+HCOO	LPC	(16:1)	(16:1)				C25 H49 O9 N1 P1	538.315	2.05757	0.014198	0.473893	0.958322	0.714292	0.849804	0.683932	0.811966	0.585815	0.542045	0.688153	0.694343	0.938102	0.955277	0.918039	1.10917	0.718522	0.913197	0.583107	0.456563	1.03635	1.08749	0.934672	1.21463	0.789984	0.791504	0.513042	0.696486	0.698313	0.679569	0.692871	0.691322
1067NEG		LPC(16:0)+HCOO	LPC(16:0)+HCOO	LPC	(16:0)	(16:0)				C25 H51 O9 N1 P1	540.331	2.22183	0.00765167	0.441168	0.0752249	0.0771392	0.0740992	0.0800258	0.276313	0.105972	0.0997156	0.122802	0.154304	0.253064	0.0933707	0.0624031	0.156326	0.130009	0.170595	0.143485	0.207341	0.0681605	0.0938719	0.0802618	0.186281	0.12169	0.111538	0.256714	0.129745	0.128574	0.127943	0.128277	0.130557
1070NEG		LPS(20:3)-H	LPS(20:3)-H	LPS	(20:3)	(20:3)				C26 H45 O9 N1 P1	546.284	2.93087	0.02123	0.143083	5.29566	4.67054	4.64919	4.49786	5.08005	3.95193	3.21677	4.37205	5.04999	6.25521	6.82729	5.39209	4.99319	4.80455	4.40471	3.74215	3.22233	5.81701	3.38698	4.88242	3.71174	4.4586	4.80201	4.45647	4.40938	4.28068	4.33244	4.18061	4.28159
1071NEG		LPE(23:0)-H	LPE(23:0)-H	LPE	(23:0)	(23:0)				C28 H57 O7 N1 P1	550.388	8.0558	0.0304962	0.503274	0.100478	0.123495	0.137205	0.0946533	0.209183	0.126017	0.088267	0.154203	0.12007	0.139993	0.137975	0.109095	0.176175	0.164427	0.12625	0.176549	0.168153	0.116879	0.108837	0.135484	0.143687	0.104035	0.146619	0.151998	0.156478	0.147469	0.149706	0.149897	0.142383
1075NEG		Cer(d18:1/14:0)+HCOO	Cer(d32:1)+HCOO	Cer	(d18:1/14:0)	(d18:1)	(14:0)			C33 H64 O5 N1	554.479	10.0523	0.0101536	0.117647	0.383139	0.544613	0.543945	0.456365	1.10387	0.613103	0.441204	1.1412	0.796331	0.854592	0.570986	0.503984	1.11209	0.558804	0.70895	0.723468	0.47339	0.477392	0.485081	0.370711	0.902711	0.400508	0.582424	0.442562	0.595921	0.581854	0.58053	0.579803	0.583796
1079NEG		LPC(18:2)+HCOO	LPC(18:2)+HCOO	LPC	(18:2)	(18:2)				C27 H51 O9 N1 P1	564.331	2.14541	0.00880015	0.466691	4.16576	3.11007	5.24186	4.66508	5.16946	3.66123	2.93645	4.28776	4.15514	5.42804	2.99933	5.0942	6.46284	4.44738	5.81147	3.5998	3.26135	5.19236	5.29485	3.89014	6.05064	3.71134	2.91524	2.6483	3.87454	3.82225	3.79801	3.82155	3.79807
1080NEG		LPE(24:0)-H	LPE(24:0)-H	LPE	(24:0)	(24:0)				C29 H59 O7 N1 P1	564.403	8.77829	0.0294259	0.160148	1.13036	1.25635	1.55523	1.1465	1.69601	1.47854	0.934077	1.31021	1.34971	1.68663	1.55724	1.00459	2.00845	2.04933	1.3985	1.98749	1.7402	1.15326	1.15285	1.45929	1.53078	1.23259	1.71145	1.63474	1.55423	1.57891	1.56873	1.68296	1.57232
1082NEG		LPC(18:1)+HCOO	LPC(18:1)+HCOO	LPC	(18:1)	(18:1)				C27 H53 O9 N1 P1	566.346	2.75437	0.0637115	0.387671	3.83301	3.18892	4.48028	3.88	5.7067	3.16448	3.18137	4.04076	3.2558	3.71231	3.91005	3.97368	3.40871	2.71262	3.43243	2.24423	2.89263	5.70621	3.14575	3.2709	5.35538	2.95982	2.87219	2.66505	3.14143	3.14864	3.14188	3.66153	3.14628
1083NEG		LPS(22:6)-H	LPS(22:6)-H	LPS	(22:6)	(22:6)				C28 H43 O9 N1 P1	568.268	1.736	0.0816528	0.0762947	0.378809	0.403172	0.455246	0.499608	0.438331	0.364929	0.380516	0.254719	0.361041	0.179131		0.195206	0.218705	0.417356	0.389988	0.261769	0.334644	0.645904	0.357393	0.465375	0.302411	0.326521	0.31607	0.233259	0.380401	0.374749	0.355357	0.371646	0.300908
1084NEG		LPC(18:0)+HCOO	LPC(18:0)+HCOO	LPC	(18:0)	(18:0)				C27 H55 O9 N1 P1	568.362	3.72767	0.0044601	0.0634781	14.4439	17.8192	18.0145	25.033	33.8366	22.903	21.3466	28.656	15.6065	16.9042	18.6407	16.199	18.6086	24.1108	19.6275	14.3136	18.1622	22.0098	14.2781	16.2859	19.2432	15.6316	16.1979	19.763	18.7874	18.8362	18.735	18.8847	18.735
1087NEG		Cer(d16:1+hO/16:0)+HCOO	Cer(d32:1+hO)+HCOO	Cer	(d16:1+hO/16:0)	(d16:1+hO)	(16:0)			C33 H64 O6 N1	570.474	9.55575	0.0438632	0.572114	0.469072	0.646469	0.661217	0.472228	1.50964	0.474054	0.591608	1.33009	0.696269	0.785896	0.507234	0.73102	1.46963	0.683423	0.835324	1.02386	0.521429	0.854136	0.992919	0.460973	1.17067	0.525789	0.62449	0.450268	0.803957	0.782458	0.779963	0.778878	0.779154
1090NEG		LPS(22:4)-H	LPS(22:4)-H	LPS	(22:4)	(22:4)				C28 H47 O9 N1 P1	572.299	2.15	0.0309789	0.654941	0.487168	0.497008	0.667363	0.663228	0.67606	0.242515	0.508385	0.51002	0.476097	0.630842	0.0494534	0.327298	0.712508	0.66144	0.585154	0.591682	0.402923	0.836034	0.457229	0.640091	0.486182	0.612464	0.503432	0.362361	0.449204	0.442693	0.42057	0.443462	0.44258
1093NEG		LPC(19:0)+HCOO	LPC(19:0)+HCOO	LPC	(19:0)	(19:0)				C28 H57 O9 N1 P1	582.378	4.50587	0.0925493	0.127594	0.161966	0.231689	0.198371	0.288706	0.401098	0.28095	0.338846	0.276864	0.187929	0.167634	0.188213	0.13131	0.270391	0.270952	0.299207	0.160694	0.251707	0.238689	0.177465	0.190786	0.292009	0.203326	0.190645	0.200786	0.229836	0.230667	0.23006	0.19593	0.230138
1096NEG		LPC(20:4)+HCOO	LPC(20:4)+HCOO	LPC	(20:4)	(20:4)				C29 H51 O9 N1 P1	588.331	2.06962	0.020205	0.547079	2.10981	2.14955	3.74309	2.79032	2.76113	1.77446	1.72378	2.54728	2.89953	4.47541	0.857246	2.70802	5.17563	2.99966	4.11578	3.1549	2.05564	4.47042	4.19899	2.64912	3.96231	2.36338	2.59182	1.52656	2.6194	2.49563	2.60307	2.63306	2.62
1097NEG		LPC(20:3)+HCOO	LPC(20:3)+HCOO	LPC	(20:3)	(20:3)				C29 H53 O9 N1 P1	590.346	2.3429	0.106924	0.263999	0.261973	0.12877	0.357418	0.27664	0.0966117	0.20628	0.108555	0.131608	0.137503	0.131898	0.0509104	0.206763	0.277022	0.192094	0.27295	0.152764	0.245926	0.304966	0.365226	0.201577	0.294861	0.171855	0.204271	0.146479	0.16618	0.223039	0.222354	0.222859	0.222267
1107NEG		LPS(24:0)-H	LPS(24:0)-H	LPS	(24:0)	(24:0)				C30 H59 O9 N1 P1	608.393	7.5375	0.0433073	0.691709	0.401176	0.407068	0.432115	0.330262	0.501518	0.503331	0.480206	0.472504	0.385275	0.531215	0.352735	0.267479	0.429982	0.405323	0.448369	0.414243	0.700683	0.326764	0.297159	0.507951	0.280271	0.358941	0.518765	0.40294	0.391499	0.346462	0.365676	0.376711	0.386738
1111NEG		LPC(22:6)+HCOO	LPC(22:6)+HCOO	LPC	(22:6)	(22:6)				C31 H51 O9 N1 P1	612.331	1.9822	0.0129322	0.916283	0.471672	0.739608	0.890866	0.916784	0.937338	0.590887	0.595394	0.614216	0.925174	0.94105	0.0932145	0.745986	1.05241	0.636766	0.866853	0.73522	0.77415	0.957552	1.19208	0.620261	0.800876	0.492921	0.582346	0.411802	0.789472	0.791542	0.782069	0.806183	0.78955
1123NEG		Cer(d16:0/21:0)+HCOO	Cer(d37:0)+HCOO	Cer	(d16:0/21:0)	(d16:0)	(21:0)			C38 H76 O5 N1	626.573	12.946	0.0396829	0.226488	0.106176	0.0667557	0.0569908	0.0364303	0.0417834	0.0142202	0.00829824	0.0347267	0.0484776	0.0414169	0.0478609	0.0335781	0.110263	0.0420475	0.0705131	0.149345	0.0481506	0.0308784	0.068868	0.0446076	0.133955	0.0688805	0.0473578	0.0408392	0.0476182	0.0444434	0.0425343	0.0463976	0.046413
1155NEG		PE(32:0p)-H	PE(32:0p)-H	PE	(32:0p)	(32:0p)				C37 H73 O7 N1 P1	674.513	11.7739	0.00587411	0.0770241	1.98806	2.02659	1.90298	1.8004	3.25043	2.06223	2.18709	3.0943	2.02926	1.87932	1.14442	1.12805	2.05129	2.01315	1.88627	1.64677	2.80213	0.956216	1.55396	1.67372	1.51273	1.8329	1.92405	2.09206	2.0704	2.08358	2.09971	2.07487	2.07573
1166NEG		PA(35:2)-H	PA(35:2)-H	PA	(35:2)	(35:2)				C38 H70 O8 N0 P1	685.481	10.0799	0.0916768	0.0562713	1.28585	1.30921	4.64705	4.50014	3.5771	1.99226	1.23921	2.5926	3.78535	4.68454	2.56721	1.59675	6.30259	4.65296	15.036	14.6585	4.90503	6.23719	4.47609	2.16343	1.96006	2.78009	2.97269	1.31953	4.03052	3.97263	4.43483	4.90463	3.98132
1168NEG		PE(33:1p)-H	PE(33:1p)-H	PE	(33:1p)	(33:1p)				C38 H73 O7 N1 P1	686.513	11.384	0.077328	0.655091	0.430966	0.526077	0.567628	0.388056	0.603964	0.336742	0.415156	0.612538	0.476057	0.361319	0.32982	0.301738	0.585541	0.491728	0.541175	0.438789	0.491048	0.358737	0.553098	0.528384	0.466567	0.493604	0.358227	0.408899	0.406328	0.397159	0.423949	0.485932	0.40627
1169NEG		PE(16:0/16:1)-H	PE(32:1)-H	PE	(16:0/16:1)	(16:0)	(16:1)			C37 H71 O8 N1 P1	688.492	10.2423	0.00787469	0.351691	4.38805	3.8677	4.57778	4.07545	7.72673	3.71105	3.92034	6.63458	4.41733	5.30827	2.76468	3.5831	8.33925	3.8802	5.31816	4.27473	3.45096	6.02784	9.33355	5.9784	9.57735	5.64904	5.05639	3.40428	4.70095	4.73482	4.80945	4.73468	4.72453
1172NEG		PE(16:0/16:0)-H	PE(32:0)-H	PE	(16:0/16:0)	(16:0)	(16:0)			C37 H73 O8 N1 P1	690.508	9.21023	0.00548331	0.588478	0.575224	0.536173	0.481566	0.398945	1.12271	0.779168	0.344231	1.61196	0.841606	1.38804	0.416437	0.491571	1.2526	0.606385	0.96898	0.914171	0.76049	0.883694	0.604814	0.52226	1.17896	0.582024	0.78957	0.796624	0.819605	0.822713	0.830057	0.823027	0.821254
1173NEG		PE(16:0/16:0)-H	PE(32:0)-H	PE	(16:0/16:0)	(16:0)	(16:0)			C37 H73 O8 N1 P1	690.508	11.2642	0.00988173	0.210219	1.91988	1.65718	1.43555	1.07587	1.3154	0.912914	0.76495	1.59039	1.66609	1.99573	0.892875	1.27862	2.48649	1.57779	1.64786	2.02086	1.50835	0.911841	2.12831	1.90001	1.64786	1.8195	2.01199	1.41866	1.57721	1.61815	1.58789	1.59551	1.58791
1179NEG		Cer(d41:1+O)+HCOO	Cer(d41:1+O)+HCOO	Cer	(d41:1+O)	(d41:1+O)				C42 H82 O6 N1	696.615	13.0257	0.0256137	0.183258	0.0366137	0.031263	0.077061	0.0476969	0.0764604	0.0664221	0.0284591	0.0589094	0.0686366	0.0892202	0.0552205	0.0571394	0.17745	0.078487	0.135907	0.104867	0.0630415	0.116475	0.0914843	0.00693448	0.138139	0.0906676	0.036928	0.0403131	0.0695411	0.0695621	0.0685944	0.0660163	0.0685087
1185NEG		PE(15:0/18:2)-H	PE(33:2)-H	PE	(15:0/18:2)	(15:0)	(18:2)			C38 H71 O8 N1 P1	700.492	10.0748	0.0284077	0.0619648	0.463972	0.44325	0.47859	0.520164	1.20134	0.498608	0.428571	0.670906	1.01621	0.96705	0.601874	0.779928	1.90057	0.6658	1.39275	1.04112	0.689964	0.633971	1.5544	0.587043	1.54407	0.789174	0.545372	0.24384	0.685911	0.675381	0.68572	0.674925	0.685545
1187NEG		PE(34:1p)-H	PE(34:1p)-H	PE	(34:1p)	(34:1p)				C39 H75 O7 N1 P1	700.529	11.8389	0.00264198	0.201366	26.7729	20.3937	22.8767	17.7326	26.3555	13.8047	16.8785	24.212	22.0314	19.3417	18.5257	16.5753	25.9428	25.1423	26.4199	22.6541	17.4405	16.4855	21.7146	20.804	19.2644	21.5894	14.402	16.5694	19.6367	19.6417	19.6373	19.6796	19.5675
1188NEG		PE(15:0/18:1)-H	PE(33:1)-H	PE	(15:0/18:1)	(15:0)	(18:1)			C38 H73 O8 N1 P1	702.508	10.747	0.018587	0.615088	0.886453	0.870729	1.07615	0.933499	1.74452	0.803221	0.99046	1.46704	0.848407	1.02698	0.620276	0.77415	1.5785	0.780288	1.13318	0.973461	0.688424	1.22175	1.42371	1.10708	1.8146	0.984178	1.008	0.678379	1.02418	1.02728	1.0751	1.0263	1.04409
1192NEG		Cer(d18:2/25:0)+HCOO	Cer(d43:2)+HCOO	Cer	(d18:2/25:0)	(d18:2)	(25:0)			C44 H84 O5 N1	706.635	15.166	0.0148789	0.259861	0.214329	0.158125	0.162512	0.0907036	0.130669	0.0958492	0.0902569	0.147197	0.107037	0.129904	0.101292	0.0746708	0.180294	0.122346	0.157	0.20598	0.161847	0.0914789	0.187076	0.170344	0.216409	0.186555	0.161131	0.152447	0.141729	0.14455	0.139143	0.1432	0.143791
1198NEG		Cer(d18:1/25:0)+HCOO	Cer(d43:1)+HCOO	Cer	(d18:1/25:0)	(d18:1)	(25:0)			C44 H86 O5 N1	708.651	15.8656	0.00602567	0.0609682	0.0266477	0.0246467	0.0705509	0.0631826	0.0450163	0.101404	0.0276777	0.0272397	0.0595592	0.076136	0.019926	0.0386325	0.128789	0.0296643	0.15497	0.0488374	0.0976671	0.164491	0.121801	0.0491898	0.148174	0.108795	0.0464419	0.0532155	0.0863676	0.0849044	0.0850326	0.0855362	0.0855368
1199NEG		PA(37:4)-H	PA(37:4)-H	PA	(37:4)	(37:4)				C40 H70 O8 N0 P1	709.481	9.85657	0.0432628	0.734224	0.966009	0.683037	2.6541	1.9705	1.56794	1.43504	0.903488	1.58567	1.41562	1.20327	0.560215	0.579048	2.26438	2.00837	7.37865	5.44062	2.47906	4.32063	2.32761	1.5342	1.29903	1.20263	1.04396	0.579533	2.09661	2.14433	1.95869	2.05156	1.90983
1206NEG		PE(35:2p)-H	PE(35:2p)-H	PE	(35:2p)	(35:2p)				C40 H75 O7 N1 P1	712.529	11.442	0.026478	0.316042	0.722143	0.569214	0.624842	0.467062	0.567848	0.402933	0.410345	0.482682	0.594579	0.517677	0.497251	0.434915	0.773724	0.662962	0.846687	0.858274	0.564047	0.514637	0.815471	0.563721	0.672399	0.757834	0.35624	0.499365	0.539079	0.534203	0.540157	0.518913	0.562229
1210NEG		PE(16:0/18:1)-H	PE(34:1)-H	PE	(16:0/18:1)	(16:0)	(18:1)			C39 H75 O8 N1 P1	716.524	11.3484	0.0103626	0.122313	27.6392	19.9897	22.2555	15.0088	26.0048	13.7411	14.1105	24.243	24.2427	29.3428	17.0878	19.23	39.8468	23.1649	28.958	28.2266	17.1607	21.1943	37.553	28.285	31.7745	29.7846	25.5079	18.7034	23.311	23.1117	23.0242	23.0742	23.0554
1212NEG		PE(18:0/16:0)-H	PE(34:0)-H	PE	(18:0/16:0)	(18:0)	(16:0)			C39 H77 O8 N1 P1	718.539	12.1976	0.0228704	0.721946	2.5279	2.54961	2.209	1.81077	2.31911	1.78103	1.4384	2.44448	2.58546	2.73225	1.34058	1.51059	2.95163	2.41042	2.23162	2.25393	2.15697	1.24903	2.05587	1.9593	2.15704	2.16519	2.3854	2.00022	2.20698	2.13624	2.22373	2.1735	2.27351
1214NEG		PE(34:0)-H	PE(34:0)-H	PE	(34:0)	(34:0)				C39 H77 O8 N1 P1	718.539	10.9877	0.0530297	0.815828	1.05203	0.960995	1.00977	0.933474	0.838776	0.808064	0.686139	1.16737	0.899968	1.22375	0.667508	0.757867	1.28612	1.01132	0.960145	0.788625	0.837188	0.867869	1.30348	1.05989	1.00704	0.941244	1.19922	0.723568	0.903545	0.849362	0.975292	0.905797	0.922763
1216NEG		SM(d16:1/16:0)+HCOO	SM(d32:1)+HCOO	SM	(d16:1/16:0)	(d16:1)	(16:0)			C38 H76 O8 N2 P1	719.534	8.73098	0.0203719	0.27283	0.356672	0.532354	0.435757	0.507945	0.900654	0.449337	0.381549	0.68649	0.535059	0.432671	0.589182	0.511924	0.808973	0.711214	0.560835	0.478194	0.388765	0.602734	0.509045	0.379211	0.723632	0.461742	0.363049	0.339074	0.520931	0.530895	0.51524	0.546633	0.530881
1217NEG		PE(16:0p/20:5)-H	PE(36:5p)-H	PE	(16:0p/20:5)	(16:0p)	(20:5)			C41 H71 O7 N1 P1	720.497	10.1468	0.0235717	0.0508549	6.41408	3.61139	4.96269	3.11755	4.02916	2.54136	3.03447	4.10875	2.763	1.40878	1.83719	2.01221	2.91766	4.15233	3.20952	3.50905	3.22882	3.41896	5.61369	4.55364	4.02205	5.24602	2.23823	2.54818	3.41718	3.24422	3.20723	3.23512	3.22619
1221NEG		PE(16:0p/20:4)-H	PE(36:4p)-H	PE	(16:0p/20:4)	(16:0p)	(20:4)			C41 H73 O7 N1 P1	722.513	10.9034	0.00530403	0.763537	100.922	81.7439	87.5723	87.1735	87.925	67.0826	62.7221	95.9591	73.2038	57.4683	64.7997	67.8847	93.6375	107.981	88.7763	94.5755	63.9488	83.5277	92.8608	88.5084	82.0183	89.6747	58.3972	68.3801	78.7102	77.8454	77.4424	78.0564	77.8883
1225NEG		PE(36:3p)-H	PE(36:3p)-H	PE	(36:3p)	(36:3p)				C41 H75 O7 N1 P1	724.529	11.4285	0.0178901	0.0858296	5.12206	3.65147	4.42623	4.41375	4.98332	3.52035	3.31417	4.56409	3.27517	2.74838	2.20594	2.7779	4.31117	3.69226	4.44248	3.77569	3.44086	3.99422	5.46838	4.29587	3.68696	4.68705	2.96262	3.2907	3.81969	3.66732	3.79489	3.80315	3.81996
1228NEG		Cer(d18:1+hO/25:0)+HCOO	Cer(d43:1+hO)+HCOO	Cer	(d18:1+hO/25:0)	(d18:1+hO)	(25:0)			C44 H86 O6 N1	724.646	14.0947	0.0682565	0.985174	0.392506	0.457583	0.613528	0.511068	1.05006	0.510591	0.583561	0.641335	0.460856	0.527311	0.511413	0.50417	0.722329	0.639184	0.547268	0.669951	0.517372	0.547045	0.683905	0.530787	0.711906	0.541313	0.413806	0.594213	0.594246	0.591852	0.590376	0.60024	0.589885
1232NEG		PE(36:2p)-H	PE(36:2p)-H	PE	(36:2p)	(36:2p)				C41 H77 O7 N1 P1	726.544	11.9027	0.00677143	0.247672	16.2816	13.5462	13.4349	12.439	18.6009	8.06173	11.7636	15.484	13.7722	11.4483	13.505	10.8117	15.1553	15.6168	16.1006	14.8364	9.57471	13.3468	13.8951	12.582	13.1664	14.1365	7.82339	10.2877	12.5223	12.5704	12.448	12.646	12.4114
1237NEG		PE(36:1p)-H	PE(36:1p)-H	PE	(36:1p)	(36:1p)				C41 H79 O7 N1 P1	728.56	12.7941	0.00196002	0.15373	15.7099	12.3225	13.6914	11.4501	19.5696	8.4151	9.91689	16.8207	12.3984	10.4201	11.6131	9.3664	13.4168	17.2773	14.8743	13.0728	10.3283	10.8348	11.172	11.2961	11.855	11.8896	7.44755	11.0053	12.2727	12.2818	12.273	12.3093	12.2356
1240NEG		PE(17:0/18:1)-H	PE(35:1)-H	PE	(17:0/18:1)	(17:0)	(18:1)			C40 H77 O8 N1 P1	730.539	11.6424	0.123351	0.989393	3.65246	1.73621	1.67823	1.22979	1.91963	1.35827	1.16965	2.20256	1.74827	1.75086	1.1195	1.26464	2.81635	1.50543	2.08909	1.87577	1.1508	1.50561	2.22592	1.59824	3.78505	1.96025	1.49891	1.10566	2.12886	1.61338	1.60868	1.61101	1.6076
1241NEG		PE(36:0p)-H	PE(36:0p)-H	PE	(36:0p)	(36:0p)				C41 H81 O7 N1 P1	730.576	13.7646	0.0214758	0.296392	0.522167	0.765535	0.663243	0.835718	1.51606	0.932351	0.805285	1.24208	0.916961	0.770888	0.390706	0.383623	0.58336	0.994735	0.714317	0.626948	1.56685	0.395127	0.381619	0.571834	0.665197	0.603266	0.796505	1.10331	1.09852	1.06185	1.04855	1.05087	1.03241
1244NEG		SM(d33:1)+HCOO	SM(d33:1)+HCOO	SM	(d33:1)	(d33:1)				C39 H78 O8 N2 P1	733.55	9.35261	0.0175319	0.715666	1.48775	1.84494	1.50241	1.95772	2.70761	1.53911	1.53858	2.43521	1.60226	1.35985	1.68982	1.59131	2.17322	1.93839	1.80226	1.64815	1.87229	2.16997	1.79956	1.88266	2.29503	1.86766	1.48182	1.40167	1.86196	1.88458	1.87854	1.7986	1.88453
1248NEG		Cer(d18:0+pO/26:2)+HCOO	Cer(d44:2+pO)+HCOO	Cer	(d18:0+pO/26:2)	(d18:0+pO)	(26:2)			C45 H86 O6 N1	736.646	14.0467	0.0304775	0.058127	0.026905	0.0510803	0.0526114	0.053789	0.0660566	0.0393274	0.0385554	0.0459124	0.0534662	0.0516948	0.0533813	0.0495663	0.062155	0.0578134	0.0659818	0.070507	0.0517225	0.050412	0.0211992	0.0521696	0.0561101	0.0434006	0.0373939	0.040638	0.0515392	0.0512712	0.0486012	0.0511129	0.0518643
1251NEG		PE(16:0/20:4)-H	PE(36:4)-H	PE	(16:0/20:4)	(16:0)	(20:4)			C41 H73 O8 N1 P1	738.508	10.4193	0.00651751	0.0961872	19.6138	17.6698	18.267	16.6853	19.9261	13.2755	11.7245	21.9659	25.0787	21.4171	13.9404	23.2058	37.9356	21.7369	28.3228	27.3019	13.6217	24.7853	31.5435	19.4297	32.542	21.8603	13.834	12.824	18.7069	18.7716	18.5931	18.6975	18.8311
1260NEG		PE(36:2)-H	PE(36:2)-H	PE	(36:2)	(36:2)				C41 H77 O8 N1 P1	742.539	10.3122	0.0494401	0.242966	1.10835	0.867901	0.952262	1.01687	1.10191	0.861392	0.688457	1.17923	0.877186	1.15188	0.728798	1.02549	1.14998	1.09669	0.957303	0.900271	0.932123	1.08105	1.22742	1.39828	1.05581	0.86553	1.19362	1.07683	1.15877	1.05952	1.05234	1.16124	1.1591
1262NEG		PE(18:0/18:1)-H	PE(36:1)-H	PE	(18:0/18:1)	(18:0)	(18:1)			C41 H79 O8 N1 P1	744.555	12.2751	0.00751497	0.0839519	50.878	32.8676	37.0402	22.7505	32.5489	17.9642	18.8207	33.1837	39.2563	42.7592	27.7464	30.3016	63.783	39.3171	48.2194	50.0626	26.0884	29.8583	52.0493	38.6662	45.9301	46.8517	33.6584	27.1353	34.7663	34.3401	34.2103	34.1524	34.0775
1263NEG		PE(36:1)-H	PE(36:1)-H	PE	(36:1)	(36:1)				C41 H79 O8 N1 P1	744.555	11.0582	0.0444486	0.107514	0.638476	0.561999	0.72632	0.528063	0.571996	0.409486	0.418528	0.6173	0.575839	0.80832	0.555624	0.604186	0.761495	0.794041	0.555285	0.648585	0.477324	0.577825	0.930679	0.624238	0.692748	0.794815	0.817059	0.571051	0.722242	0.710007	0.698981	0.700617	0.690099
1265NEG		PG(16:1/18:1)-H	PG(34:2)-H	PG	(16:1/18:1)	(16:1)	(18:1)			C40 H74 O10 N0 P1	745.503	9.36124	0.0280161	0.0632027	1.51813	0.969351	1.16177	0.986321	1.081	0.721242	0.679035	1.01065	1.53646	1.31418	0.794381	1.19639	2.02868	1.35708	1.74757	1.75029	1.03825	1.13418	2.13387	1.72543	1.36615	1.151	0.877871	0.870456	1.3228	1.25327	1.24789	1.23777	1.23377
1267NEG		PE(16:0p/22:6)-H	PE(38:6p)-H	PE	(16:0p/22:6)	(16:0p)	(22:6)			C43 H73 O7 N1 P1	746.513	10.1901	0.021172	0.49052	26.1048	21.9708	24.5529	26.7043	18.1174	13.0233	13.0195	26.4453	21.6282	11.4255	20.3075	19.8971	28.4025	39.3652	35.7064	35.3169	16.1214	24.7274	25.1217	24.7615	30.7471	26.3223	9.97502	14.2408	19.7298	19.4325	19.2433	18.7529	18.8875
1268NEG		PE(16:0p/22:6)-H	PE(38:6p)-H	PE	(16:0p/22:6)	(16:0p)	(22:6)			C43 H73 O7 N1 P1	746.513	10.6036	0.012288	0.204502	37.4737	32.8207	34.0491	32.6814	31.3558	24.653	23.2064	27.9608	28.0352	13.4217	21.8367	26.2961	26.4193	30.1444	27.5575	25.6997	25.1409	29.6467	36.6602	32.1451	28.9491	27.9517	14.9976	26.5321	31.3657	30.4828	30.3683	30.6335	30.3678
1269NEG		PE(18:0/18:0)-H	PE(36:0)-H	PE	(18:0/18:0)	(18:0)	(18:0)			C41 H81 O8 N1 P1	746.571	13.1614	0.0134526	0.158053	0.717072	1.03138	0.74887	0.883111	1.18212	0.897061	0.694143	1.08324	1.08907	0.975222	0.421598	0.497854	0.834738	0.974412	0.740118	0.744465	1.01643	0.425939	0.497748	0.602967	0.636853	0.676277	0.826187	0.888797	0.90299	0.912485	0.903	0.904986	0.933735
1270NEG		PG(16:0/18:1)-H	PG(34:1)-H	PG	(16:0/18:1)	(16:0)	(18:1)			C40 H76 O10 N0 P1	747.518	10.194	0.00720588	0.397652	25.6269	20.759	22.9953	21.9187	18.2105	13.7396	12.7433	21.7177	22.5577	13.1121	19.5306	21.207	25.4142	31.779	30.2324	28.5375	17.6694	25.5062	28.1734	26.2653	28.2255	26.2696	13.2457	15.7665	19.6608	19.9529	19.614	19.7274	19.5481
1273NEG		PE(18:1p/20:4)-H	PE(38:5p)-H	PE	(18:1p/20:4)	(18:1p)	(20:4)			C43 H75 O7 N1 P1	748.529	10.959	0.00625025	0.951768	67.1119	56.8264	62.127	64.8589	57.7958	42.1924	42.629	59.7503	50.1137	36.4512	46.7893	50.2667	62.2703	68.3277	67.1011	68.4787	43.9741	62.6548	73.2627	66.5253	64.707	68.7238	37.2527	49.6974	55.7007	55.6433	55.5571	55.525	55.0355
1274NEG		PE(16:0p/22:5)-H	PE(38:5p)-H	PE	(16:0p/22:5)	(16:0p)	(22:5)			C43 H75 O7 N1 P1	748.529	11.2466	0.0259071	0.773856	9.99055	9.85627	9.65073	8.91759	9.215	6.47051	6.97079	9.62463	9.00108	5.59044	6.9914	6.3625	10.139	9.32251	11.4203	11.797	6.39004	9.86044	10.5833	9.35739	9.20688	8.39283	5.12861	7.12859	8.58715	8.32284	8.5856	8.76439	8.58611
1276NEG		SM(d17:0+pO/16:1)+HCOO	SM(d33:1+pO)+HCOO	SM	(d17:0+pO/16:1)	(d17:0+pO)	(16:1)			C39 H78 O9 N2 P1	749.545	8.9716	0.0147177	0.0727294	0.581303	0.785145	0.775991	0.97025	1.94735	0.653062	0.817603	1.67023	0.66471	0.671862	0.647007	0.540603	1.16222	0.831402	0.754184	0.93374	0.619064	0.813678	0.602487	0.527084	0.966654	0.60276	0.551559	0.56294	0.775442	0.786422	0.762879	0.789422	0.784293
1279NEG		PE(18:0p/20:4)-H	PE(38:4p)-H	PE	(18:0p/20:4)	(18:0p)	(20:4)			C43 H77 O7 N1 P1	750.544	11.8451	0.0648283	0.350594	67.909	59.651	66.4888	67.0207	72.0325	50.4613	41.9288	68.9994	56.4155	49.3762	59.6853	56.2938	100.943	97.5776	87.251	118.956	58.0299	78.3535	72.2457	67.7108	71.3067	104.901	40.1684	59.9422	69.9696	80.9238	69.1298	69.3445	69.6006
1280NEG		PE(38:4p)-H	PE(38:4p)-H	PE	(38:4p)	(38:4p)				C43 H77 O7 N1 P1	750.544	11.5767	0.0121415	0.223873	38.3588	28.9089	32.6026	30.0157	29.7033	21.0895	20.6477	36.4039	23.604	17.0745	16.4974	19.3616	28.878	29.7338	29.7371	29.9393	24.4589	32.2603	33.5011	33.1591	29.4989	29.1265	17.4667	24.5319	26.029	26.0143	26.0304	25.5125	26.5096
1282NEG		PE(17:0/20:4)-H	PE(37:4)-H	PE	(17:0/20:4)	(17:0)	(20:4)			C42 H75 O8 N1 P1	752.524	10.7602	0.016816	0.833188	1.76424	1.75658	1.60904	1.54687	1.39152	1.12578	1.24013	2.04559	1.62961	1.09648	1.17612	2.00995	2.15602	1.39271	1.84651	1.79444	0.833003	1.86549	2.18538	1.57391	2.09047	1.74289	1.03071	1.06547	1.48929	1.49575	1.50253	1.49254	1.55659
1299NEG		PE(19:0/18:1)-H	PE(37:1)-H	PE	(19:0/18:1)	(19:0)	(18:1)			C42 H81 O8 N1 P1	758.571	12.5769	0.087378	0.139873	0.993319	0.572228	0.401226	0.311974	0.49273	0.297987	0.145665	0.535927	0.683166	0.892417	0.340915	0.399183	1.61769	0.670458	0.693511	0.623972	0.341568	0.566756	0.613475	0.450103	0.649639	0.815376	0.372257	0.321788	0.572472	0.560942	0.453357	0.574215	0.559946
1301NEG		PE(16:1/22:6)-H	PE(38:7)-H	PE	(16:1/22:6)	(16:1)	(22:6)			C43 H71 O8 N1 P1	760.492	9.16009	0.0139195	0.260024	0.464459	0.400028	0.354274	0.334422	0.356945	0.177512	0.295467	0.217333	0.534994	0.303784	0.337195	0.450899	0.682082	0.28544	0.597616	0.40003	0.182974	0.320591	0.817165	0.369324	0.502155	0.413294	0.178307	0.15841	0.363519	0.370528	0.36912	0.369925	0.366494
1304NEG		SM(d17:0/18:1)+HCOO	SM(d35:1)+HCOO	SM	(d17:0/18:1)	(d17:0)	(18:1)			C41 H82 O8 N2 P1	761.581	10.4876	0.0114804	0.302157	3.72372	4.30651	3.35323	4.03286	5.19647	3.5542	3.17872	5.33525	4.07066	4.29296	4.26263	3.76848	4.6549	4.99033	5.58093	4.341	4.1608	4.43768	3.97949	4.38625	4.42824	4.22513	3.64951	3.71574	4.2441	4.3598	4.31173	4.29373	4.23666
1306NEG		PE(18:2/20:4)-H	PE(38:6)-H	PE	(18:2/20:4)	(18:2)	(20:4)			C43 H73 O8 N1 P1	762.508	10.1504	0.024749	0.47224	17.4892	16.504	15.7632	15.7176	17.5506	11.1496	12.0296	14.516	16.3595	7.03626	8.62182	14.3592	16.122	13.603	14.103	12.2144	12.3146	13.9425	26.5756	17.8318	19.1499	14.4213	6.79884	10.3142	15.0021	15.0591	15.1193	15.1526	15.1386
1307NEG		PS(34:0)-H	PS(34:0)-H	PS	(34:0)	(34:0)				C40 H77 O10 N1 P1	762.529	9.55518	0.0184711	0.326977	1.1225	1.28582	1.00618	1.00111	1.45198	0.91864	0.86079	1.06193	0.995855	1.18266	1.64623	1.11987	1.69957	1.47042	1.51494	0.139644	0.837123	2.48577	1.76949	1.57762	1.88032	1.45362	1.50741	0.962512	1.4277	1.39337	1.35581	1.37147	1.40691
1308NEG		PC(16:0p/16:0)+HCOO	PC(32:0p)+HCOO	PC	(16:0p/16:0)	(16:0p)	(16:0)			C41 H81 O9 N1 P1	762.565	11.4624	0.0101984	0.401165	4.20148	2.63613	3.39922	3.73336	5.56738	4.32374	3.68375	4.08261	3.97617	4.00029	5.62755	2.89184	4.98728	5.29755	4.84085	4.59545	5.29953	3.49213	3.34007	5.0951	3.894	5.34857	4.00234	4.28762	4.44696	4.43828	4.42196	4.48159	4.45978
1309NEG		SM(d18:0+pO/16:1)+HCOO	SM(d34:1+pO)+HCOO	SM	(d18:0+pO/16:1)	(d18:0+pO)	(16:1)			C40 H80 O9 N2 P1	763.561	9.4014	0.0397641	0.739348	14.3471	13.929	16.7981	13.1075	19.7166	11.1242	11.0276	20.0436	13.3345	15.0854	13.5848	13.0017	19.4875	16.7605	17.3358	17.8214	16.2787	16.1849	14.026	16.2224	17.5957	13.4309	14.3176	11.2566	14.5074	15.0027	14.7353	14.7674	14.9068
1311NEG		PE(18:1/20:4)-H	PE(38:5)-H	PE	(18:1/20:4)	(18:1)	(20:4)			C43 H75 O8 N1 P1	764.524	10.5065	0.00800043	0.0908481	13.358	10.3611	10.9982	11.4601	8.49413	5.33454	6.41693	9.2552	13.5407	7.92261	11.7295	17.4413	19.3035	13.519	16.4457	14.6701	3.68625	11.5438	20.468	9.6479	14.5566	13.6697	4.33005	4.91389	10.1444	9.96152	9.9243	9.98518	9.96387
1312NEG		PE(16:0/22:5)-H	PE(38:5)-H	PE	(16:0/22:5)	(16:0)	(22:5)			C43 H75 O8 N1 P1	764.524	10.7973	0.0256013	0.424749	4.00281	3.69835	3.57646	3.33881	3.44775	2.57354	2.51374	3.15117	4.18683	2.33207	2.78394	4.23886	5.14407	2.96388	3.57608	4.07957	1.5985	3.34609	5.59337	3.18699	4.08603	3.62533	1.63933	2.04846	3.30705	3.26998	3.0737	3.2375	3.25762
1315NEG		PE(16:0/22:4)-H	PE(38:4)-H	PE	(16:0/22:4)	(16:0)	(22:4)			C43 H77 O8 N1 P1	766.539	11.1176	0.00509391	0.209418	6.18565	5.75154	5.57847	5.53467	5.15221	3.93034	3.73392	6.11429	6.28046	5.83711	3.65968	6.17689	9.31543	6.20955	8.33017	7.64386	4.38814	8.14227	9.11677	6.61928	8.0963	6.89414	4.20918	4.74632	5.99307	5.93051	5.97192	5.95357	5.97177
1316NEG		PE(18:1/20:3)-H	PE(38:4)-H	PE	(18:1/20:3)	(18:1)	(20:3)			C43 H77 O8 N1 P1	766.539	11.3901	0.00596933	0.0569953	91.7124	82.9156	81.8266	80.6984	76.5714	51.8157	53.8236	80.3241	92.8563	71.4619	82.5488	106.168	120.734	108.331	102.501	102.274	51.907	93.6833	109.414	83.0577	96.2276	94.8624	53.9343	58.9019	81.799	81.8079	81.0193	81.9796	81.8357
1319NEG		PS(36:3p)-H	PS(36:3p)-H	PS	(36:3p)	(36:3p)				C42 H75 O9 N1 P1	768.518	11.8335	0.0315412	0.566247	4.48423	3.93529	3.85683	3.31008	5.56883	3.60268	3.84501	4.42582	4.45818	4.14347	5.84626	3.30709	3.38079	3.63131	3.56599	2.99514	4.01325	3.25918	3.52079	3.86575	2.88213	4.29544	3.21162	4.95117	4.762	4.55758	4.31449	4.52028	4.52882
1320NEG		PE(18:0/20:3)-H	PE(38:3)-H	PE	(18:0/20:3)	(18:0)	(20:3)			C43 H79 O8 N1 P1	768.555	11.7763	0.00442153	0.0867736	8.15648	5.94135	7.33469	3.15815	6.38025	3.99166	4.21206	6.18586	7.43455	6.56551	5.33232	6.66945	10.6504	7.06927	14.7058	8.24805	4.55808	3.8595	11.1446	6.49455	7.60616	7.91345	4.58215	4.33862	6.30752	6.2987	6.30755	6.28837	6.35852
1321NEG		PE(38:3)-H	PE(38:3)-H	PE	(38:3)	(38:3)				C43 H79 O8 N1 P1	768.555	10.424	0.0428118	0.224904	0.375389	0.326018	0.412381	0.304351	0.59212	0.295476	0.266251	0.404798	0.409807	0.33551	0.287601	0.293044	0.681052	0.439616	0.498145	0.570416	0.345311	0.4391	0.546196	0.37398	0.871265	0.393618	0.418029	0.505262	0.453944	0.444342	0.446103	0.493806	0.442505
1323NEG		PG(18:2/18:2)-H	PG(36:4)-H	PG	(18:2/18:2)	(18:2)	(18:2)			C42 H74 O10 N0 P1	769.503	8.7316	0.00820772	0.538664	1.41276	0.889701	0.969794	0.798958	0.849739	0.650126	0.541301	0.818361	1.04537	0.900744	0.538928	0.754455	1.19537	1.25365	1.10636	1.17318	0.711719	0.924975	1.30398	0.941028	1.05224	1.01852	0.836966	0.736229	1.012	0.993455	0.992749	0.998459	0.989522
1325NEG		PE(18:2p/22:6)-H	PE(40:8p)-H	PE	(18:2p/22:6)	(18:2p)	(22:6)			C45 H73 O7 N1 P1	770.513	9.88599	0.015763	0.879922	3.24349	3.56821	3.39519	4.1086	2.72725	1.9185	2.17153	3.01711	3.23319	1.08669	2.49372	2.96897	3.11308	3.33957	3.57978	3.02195	2.91657	3.14911	4.22925	3.32059	3.87179	2.94134	1.28167	2.6783	3.08029	3.03981	3.08023	3.05185	3.17268
1326NEG		PE(18:2p/22:6)-H	PE(40:8p)-H	PE	(18:2p/22:6)	(18:2p)	(22:6)			C45 H73 O7 N1 P1	770.513	10.1678	0.0608608	0.140201	0.484093	0.419793	0.378824	0.414006	0.310408	0.18557	0.230417	0.339438	0.638508	0.104399	0.548348	0.565638	0.657637	0.600214	0.98184	0.946608	0.613628	0.527026	0.725572	0.5938	0.588715	0.566773	0.182176	0.457112	0.61553	0.591967	0.558607	0.590896	0.514681
1330NEG		PE(18:1p/22:6)-H	PE(40:7p)-H	PE	(18:1p/22:6)	(18:1p)	(22:6)			C45 H75 O7 N1 P1	772.529	10.6845	0.00398931	0.408698	17.1843	17.5482	16.5434	18.6868	14.5511	10.4695	10.6613	13.8984	13.9542	7.25055	11.0482	13.3271	13.5136	14.7081	16.3539	14.442	13.8795	15.1534	20.761	17.1794	17.7872	15.3337	8.46703	13.8834	15.9795	16.101	15.9233	16.0005	15.9795
1331NEG		PE(18:2p/22:5)-H	PE(40:7p)-H	PE	(18:2p/22:5)	(18:2p)	(22:5)			C45 H75 O7 N1 P1	772.529	10.2164	0.0489412	0.929045	1.57007	1.16612	1.43097	1.30875	1.03692	0.671014	0.805249	1.62072	1.18047	0.401667	0.786139	1.07887	1.36459	1.60822	1.3341	1.43938	1.01208	1.28442	1.3867	1.34946	1.47972	1.49271	0.41783	0.92496	1.01685	1.02112	0.968358	0.918151	1.05813
1335NEG		PE(18:0p/22:6)-H	PE(40:6p)-H	PE	(18:0p/22:6)	(18:0p)	(22:6)			C45 H77 O7 N1 P1	774.544	11.5563	0.00565083	0.204181	20.1839	19.9509	17.9707	18.2903	17.7684	11.9309	11.5692	14.7371	13.7156	7.79725	12.9357	13.4873	14.121	15.6225	18.3988	17.4807	17.7159	19.8994	24.2648	20.2778	22.0871	17.9358	8.33754	17.1198	19.2476	19.3199	19.017	19.2898	19.2474
1336NEG		PE(40:6p)-H	PE(40:6p)-H	PE	(40:6p)	(40:6p)				C45 H77 O7 N1 P1	774.544	11.0229	0.0318289	0.501159	6.80357	6.93417	7.01793	9.29606	6.18714	4.63477	4.56797	7.8907	6.46437	2.27021	3.57759	6.54647	3.45782	9.13945	7.68723	8.19066	5.20929	8.17586	7.58661	8.13784	7.50114	7.05474	3.64249	5.735	7.06571	6.41927	6.71034	6.72583	6.70988
1337NEG		PG(18:0/18:1)-H	PG(36:1)-H	PG	(18:0/18:1)	(18:0)	(18:1)			C42 H80 O10 N0 P1	775.549	11.1015	0.019925	0.110077	2.11819	2.27816	2.3715	2.13449	1.99816	1.61197	1.42023	2.18732	2.73891	1.52907	2.4425	2.4489	2.98847	4.61301	2.89571	3.22844	1.78295	2.6368	2.59083	2.17388	4.33595	2.73747	1.31618	1.87273	2.12469	2.15987	2.11325	2.16747	2.16362
1340NEG		PE(18:0p/22:5)-H	PE(40:5p)-H	PE	(18:0p/22:5)	(18:0p)	(22:5)			C45 H79 O7 N1 P1	776.56	11.6295	0.0541819	0.695932	12.0505	10.0414	10.733	12.0091	10.7727	5.50075	7.63885	12.0857	9.11407	5.58272	5.78233	7.15102	10.2728	10.446	12.8111	12.4904	6.48232	13.196	10.5429	7.79903	12.5034	8.92391	4.34011	8.81664	9.12927	9.71839	8.45696	9.70194	9.68092
1341NEG		PE(18:0p/22:5)-H	PE(40:5p)-H	PE	(18:0p/22:5)	(18:0p)	(22:5)			C45 H79 O7 N1 P1	776.56	12.1884	0.014805	0.502615	2.53899	2.11099	2.15909	2.28819	2.39023	1.70667	1.61956	1.94813	1.46448	1.19502	1.46222	1.491	1.95769	2.43022	2.57173	2.6843	1.78025	1.96595	2.34632	2.22508	1.97661	1.86855	1.04577	1.71498	2.02442	1.9722	1.95039	1.95475	1.95057
1344NEG		PC(16:0/16:0)+HCOO	PC(32:0)+HCOO	PC	(16:0/16:0)	(16:0)	(16:0)			C41 H81 O10 N1 P1	778.56	10.9849	0.0124123	0.0890119	189.862	172.279	181.153	174.069	192.529	150.109	136.242	185.149	154.953	181.901	158.08	153.144	211.387	200.608	173.452	192.192	181.778	188.254	213.384	213.965	202.927	197.556	192.438	168.15	177.021	180.681	181.358	180.142	180.344
1345NEG		PE(40:4p)-H	PE(40:4p)-H	PE	(40:4p)	(40:4p)				C45 H81 O7 N1 P1	778.576	12.7898	0.0130641	0.0670377	3.47462	2.76652	2.92188	2.89452	3.48806	2.11864	1.93667	3.17013	3.13135	2.08964	3.55288	2.88377	4.30741	4.86975	4.68252	4.50537	2.4547	2.86783	3.25374	3.00225	3.70804	2.9374	1.62485	2.47393	2.86802	2.85984	2.93711	2.85511	2.83436
1346NEG		PE(40:4p)-H	PE(40:4p)-H	PE	(40:4p)	(40:4p)				C45 H81 O7 N1 P1	778.576	12.4941	0.0113932	0.389725	9.56947	8.44964	9.51128	9.47542	9.83129	6.43079	5.61794	11.4253	8.31072	6.67761	8.24686	7.69401	10.638	14.4102	13.4441	12.2864	7.80901	10.5014	8.67345	9.12695	9.50825	9.28957	4.91432	8.41768	8.54312	8.57595	8.54365	8.56184	8.33139
1350NEG		PE(19:0/20:4)-H	PE(39:4)-H	PE	(19:0/20:4)	(19:0)	(20:4)			C44 H79 O8 N1 P1	780.555	11.6785	0.11359	0.790703	1.49858	1.22802	0.791317	1.01146	0.581421	0.814837	0.634921	1.01585	1.33349	1.11711	0.88537	1.24948	1.77368	1.1796	1.77844	0.228926	0.801778	1.64895	2.09076	0.880263	2.68225	1.29644	0.423452	0.553792	1.50273	1.21807	1.28299	1.25996	1.29116
1353NEG		PS(16:0/20:4)-H	PS(36:4)-H	PS	(16:0/20:4)	(16:0)	(20:4)			C42 H73 O10 N1 P1	782.498	9.1767	0.0306842	0.792294	1.39701	1.68624	1.68951	1.48752	1.45569	1.05533	1.11919	1.16267	1.35055	1.66505	0.620593	1.29463	2.07723	2.0157	1.64378	1.8764	1.2303	1.73437	1.42164	1.65749	1.31067	1.52286	1.01524	1.26782	1.46546	1.43124	1.36904	1.4324	1.50035
1360NEG		PE(18:2/22:6)-H	PE(40:8)-H	PE	(18:2/22:6)	(18:2)	(22:6)			C45 H73 O8 N1 P1	786.508	9.39201	0.0117291	0.33905	2.68017	2.64723	2.41768	2.73675	2.82522	1.62552	1.90563	1.91182	4.28792	1.33717	2.89195	4.75722	3.86407	2.43587	3.51638	2.73827	1.8061	2.55525	5.12382	2.63227	3.75846	2.78184	1.0338	1.92882	3.02722	2.95327	3.02705	3.0316	2.98676
1362NEG		PC(16:0p/18:2)+HCOO	PC(34:2p)+HCOO	PC	(16:0p/18:2)	(16:0p)	(18:2)			C43 H81 O9 N1 P1	786.565	10.7771	0.0188816	0.375667	4.41559	2.27483	3.65366	3.25263	4.23387	2.8136	2.4066	3.39436	3.13446	3.00019	3.21087	2.37816	4.18308	4.03619	5.09165	4.23025	3.39729	3.33846	3.65582	4.76553	4.10039	4.47958	3.22788	3.36938	3.53809	3.53139	3.62225	3.57898	3.6153
1365NEG		PE(18:1/22:6)-H	PE(40:7)-H	PE	(18:1/22:6)	(18:1)	(22:6)			C45 H75 O8 N1 P1	788.524	10.2092	0.0184878	0.671423	12.4008	12.312	11.5178	11.4938	9.70918	5.85569	7.99305	8.10217	14.705	4.5429	10.9592	14.6566	12.9962	10.789	13.5487	11.0832	6.72149	9.28798	20.3971	11.0645	14.7148	10.6684	4.28074	6.3953	10.7281	10.3628	10.2269	10.2494	10.2262
1367NEG		PC(15:0/18:2)+HCOO	PC(33:2)+HCOO	PC	(15:0/18:2)	(15:0)	(18:2)			C42 H79 O10 N1 P1	788.545	9.61655	0.0022141	0.153758	6.43014	6.25754	6.76286	6.30089	7.51091	4.84267	4.4424	7.54996	5.58368	5.49728	5.5131	7.29745	9.45627	7.58739	7.56446	6.58602	6.60774	10.0046	12.1798	8.48274	12.2172	6.69856	6.0555	4.72265	6.74234	6.74134	6.75441	6.77268	6.7617
1369NEG		SM(d37:1)+HCOO	SM(d37:1)+HCOO	SM	(d37:1)	(d37:1)				C43 H86 O8 N2 P1	789.613	11.489	0.0133998	0.243189	1.22506	1.13818	1.06681	1.11805	1.45566	0.109624	0.873165	1.2107	1.13817	1.12147	1.18646	1.09471	1.48487	1.32211	1.48203	1.30311	1.26237	1.26236	1.29539	1.17537	1.38706	1.14247	1.07454	1.13295	1.30339	1.28096	1.27229	1.27898	1.2657
1370NEG		PS(38:6p)-H	PS(38:6p)-H	PS	(38:6p)	(38:6p)				C44 H73 O9 N1 P1	790.503	10.7909	0.0341747	0.907323	10.899	9.55954	9.3882	10.3785	13.3686	11.3689	9.5889	11.7623	10.3709	10.0216	16.5614	9.79192	8.75692	10.2679	9.43156	9.64434	11.0942	10.5952	10.2244	11.0284	8.55908	11.4018	9.24017	15.0692	13.2475	12.9593	11.9501	12.852	12.8711
1371NEG		PE(18:0/22:6)-H	PE(40:6)-H	PE	(18:0/22:6)	(18:0)	(22:6)			C45 H77 O8 N1 P1	790.539	11.1177	0.00514491	0.425742	27.6994	29.3866	24.0293	26.5223	27.6749	17.459	19.1	18.8628	34.4927	15.7636	26.288	38.2313	32.8767	27.633	30.539	25.3091	18.3098	25.943	42.0345	27.3375	32.7202	24.5864	11.0203	20.0889	29.6801	29.6865	29.457	29.2883	29.5738
1373NEG		PS(18:0/18:0)-H	PS(36:0)-H	PS	(18:0/18:0)	(18:0)	(18:0)			C42 H81 O10 N1 P1	790.56	11.8962	0.0200836	0.737775	0.325194	0.376621	0.299697	0.273924	0.493314	0.474465	0.298861	0.454013	0.230736	0.500034	1.42216	0.220758	0.445593	0.398253	0.525588	0.390058	0.643265	0.148519	0.264159	0.470715	0.516998	0.511551	0.425312	0.462595	0.433315	0.436004	0.413491	0.435067	0.426857
1375NEG		PG(37:0)-H	PG(37:0)-H	PG	(37:0)	(37:0)				C43 H84 O10 N0 P1	791.581	6.07784	0.0210291	0.197218	0.358655	0.464677	0.453986	0.365843	0.408413	0.312163	0.308161	0.433579	0.101566	0.144494	0.240563	0.17198	0.548207	0.628186	0.192748	0.625037	0.472797	0.337416	0.334574	0.346468	0.425393	0.395963	0.305243	0.379011	0.839981	0.848737	0.837383	0.801888	0.83999
1376NEG		PE(18:0/22:5)-H	PE(40:5)-H	PE	(18:0/22:5)	(18:0)	(22:5)			C45 H79 O8 N1 P1	792.555	11.4017	0.045971	0.983911	8.63392	7.19342	8.6712	7.77751	7.98428	5.32243	5.2465	8.10899	9.66767	4.25482	5.95325	8.47805	8.6385	9.71196	6.62228	7.10961	4.73295	7.14154	10.1297	7.45239	8.4669	8.49601	6.29646	5.95514	7.80331	6.98404	6.9767	7.06209	6.95938
1379NEG		PS(38:4p)-H	PS(38:4p)-H	PS	(38:4p)	(38:4p)				C44 H77 O9 N1 P1	794.534	11.904	0.0358428	0.378323	2.89203	2.46739	2.1026	2.47751	3.83282	2.07051	2.31459	2.97076	2.37642	1.96191	3.93637	2.02638	1.69074	2.2023	2.25284	2.07842	2.4233	2.51164	2.75628	2.58221	1.97687	1.24949	1.55979	3.07476	2.99567	2.82506	2.67792	2.83467	2.82475
1380NEG		PE(18:0/22:4)-H	PE(40:4)-H	PE	(18:0/22:4)	(18:0)	(22:4)			C45 H81 O8 N1 P1	794.571	12.0242	0.00811613	0.662558	21.5512	20.1021	20.3421	19.0454	18.4331	12.9988	11.5509	21.5435	17.3372	13.6549	13.1392	16.7309	23.3498	23.6294	20.7358	22.6262	12.033	20.1561	21.3217	17.8655	19.9244	20.9127	10.3117	13.6499	17.069	16.9358	16.6974	16.9094	16.7992
1381NEG		PE(20:0/20:4)-H	PE(40:4)-H	PE	(20:0/20:4)	(20:0)	(20:4)			C45 H81 O8 N1 P1	794.571	12.2976	0.0184389	0.104777	2.3583	2.22689	2.00062	1.8839	2.0121	1.21878	1.24443	2.44377	2.20463	1.89766	2.0857	2.03837	3.37312	2.81121	3.61866	3.13736	1.55903	2.82643	3.06455	2.24579	2.99222	2.52644	1.28666	1.7448	2.04862	1.95601	2.04829	2.05291	2.04824
1384NEG		PS(17:0/20:4)-H	PS(37:4)-H	PS	(17:0/20:4)	(17:0)	(20:4)			C43 H75 O10 N1 P1	796.513	9.72656	0.0409907	0.603411	0.63008	0.582178	0.521424	0.436423	0.376574	0.373011	0.429809	0.634724	0.385897	0.276271	0.296657	0.455412	0.559191	0.541772	0.547306	0.529639	0.48232	0.74409	0.490337	0.55278	0.41315	0.500092	0.353183	0.395123	0.489428	0.469325	0.437538	0.474201	0.461797
1385NEG		PS(38:3p)-H	PS(38:3p)-H	PS	(38:3p)	(38:3p)				C44 H79 O9 N1 P1	796.55	12.7932	0.0178559	0.360674	5.19786	4.20174	4.29751	3.97585	7.65991	3.34808	3.69514	5.53647	3.83547	3.48182	5.93304	3.15206	3.37597	5.56373	3.95691	3.86383	4.29208	4.26382	3.43627	3.83935	3.51856	4.31281	2.32763	5.54922	4.96704	4.89464	4.72251	4.82634	4.8662
1393NEG		PC(16:0/18:3)+HCOO	PC(34:3)+HCOO	PC	(16:0/18:3)	(16:0)	(18:3)			C43 H79 O10 N1 P1	800.545	9.74679	0.021346	0.203357	3.14982	2.37795	2.78654	1.84109	1.76539	1.41249	1.35115	2.01806	2.17086	1.93745	2.04336	2.67738	3.37695	3.07236	3.17647	2.59332	1.68387	2.33922	3.32199	2.91368	2.9833	2.45615	1.92206	1.45715	2.26748	2.33751	2.25288	2.26747	2.27404
1395NEG		PE(20:1p/22:6)-H	PE(42:7p)-H	PE	(20:1p/22:6)	(20:1p)	(22:6)			C47 H79 O7 N1 P1	800.56	11.557	0.046253	0.100926	0.317407	0.310888	0.249055	0.320768	0.278089	0.189658	0.148165	0.224783	0.261133	0.16211	0.393311	0.283076	0.285183	0.349263	0.508072	0.451946	0.317064	0.359716	0.634497	0.402582	0.453684	0.393541	0.156969	0.378711	0.407732	0.409323	0.402008	0.384519	0.397037
1398NEG		PS(19:0/18:1)-H	PS(37:1)-H	PS	(19:0/18:1)	(19:0)	(18:1)			C43 H81 O10 N1 P1	802.56	10.3085	0.0242197	0.122198	234.413	193.562	208.473	214.861	268.983	204.477	153.7	226.686	205.102	247.221	290.674	239.243	237.914	243.906	209.464	182.1	208.351	257.27	261.492	280.353	217.6	242.184	246.385	246.61	272.313	269.104	253.686	268.149	267.206
1401NEG		PE(42:5p)-H	PE(42:5p)-H	PE	(42:5p)	(42:5p)				C47 H83 O7 N1 P1	804.591	12.3828	0.0927492	0.28794	0.592455	0.575565	0.548802	0.612653	0.524861	0.341336	0.417275	0.649946	0.410116	0.240269	0.306587	0.369325	0.496013	0.474066	0.451602	0.457295	0.308254	0.901253	0.721557	0.527478	0.618839	0.555699	0.176087	0.345089	0.483196	0.485329	0.539523	0.404416	0.458647
1402NEG		PE(20:0p/22:5)-H	PE(42:5p)-H	PE	(20:0p/22:5)	(20:0p)	(22:5)			C47 H83 O7 N1 P1	804.591	12.7774	0.0153417	0.0570689	0.559913	0.438287	0.498075	0.493742	0.58058	0.409359	0.348162	0.637707	0.622412	0.314257	0.615601	0.555103	0.760591	0.813265	0.993725	0.80594	0.405581	0.562928	0.627099	0.511985	0.608437	0.467221	0.468249	0.376026	0.514817	0.501784	0.496407	0.501022	0.514858
1404NEG		PS(16:0/22:6)-H	PS(38:6)-H	PS	(16:0/22:6)	(16:0)	(22:6)			C44 H73 O10 N1 P1	806.498	8.88887	0.0580196	0.0917519	0.576068	0.712714	0.602261	0.569289	0.694197	0.512229	0.524243	0.476216	0.456063	0.412659	0.187591	0.352143	0.810012	0.55353	0.436142	0.399147	0.663409	0.471883	0.47831	0.5634	0.334027	0.407796	0.39715	0.493879	0.576486	0.638022	0.538393	0.563272	0.577724
1405NEG		PC(18:0/16:0)+HCOO	PC(34:0)+HCOO	PC	(18:0/16:0)	(18:0)	(16:0)			C43 H85 O10 N1 P1	806.592	11.9176	0.00971827	0.0508248	43.4747	40.5535	45.0547	42.2579	49.2111	34.8654	30.9611	46.1402	42.895	51.839	41.5763	37.7454	58.805	54.7813	54.4443	55.5711	43.5355	44.3337	43.2834	46.4833	48.4619	47.958	40.5589	40.5594	43.3897	43.4476	43.3418	43.3187	42.3602
1406NEG		PE(42:4p)-H	PE(42:4p)-H	PE	(42:4p)	(42:4p)				C47 H85 O7 N1 P1	806.607	13.4846	0.046719	0.184857	0.362395	0.36628	0.377738	0.405919	0.404834	0.279764	0.251737	0.472512	0.403078	0.250588	0.368934	0.356486	0.51068	0.652314	0.659064	0.555264	0.319092	0.497871	0.394647	0.359015	0.407586	0.445685	0.191171	0.275212	0.374072	0.375436	0.374035	0.379987	0.380677
1412NEG		PS(18:1/20:4)-H	PS(38:5)-H	PS	(18:1/20:4)	(18:1)	(20:4)			C44 H75 O10 N1 P1	808.513	9.28043	0.0343451	0.628374	1.47954	1.7044	1.59442	1.36879	1.52014	1.47268	1.03293	1.43163	1.15652	0.999223	0.747383	1.3077	1.61487	1.8436	2.05228	1.56478	1.12002	1.61022	1.36857	1.35437	1.29761	1.61732	0.870431	1.15941	1.39004	1.39888	1.30555	1.35848	1.38415
1415NEG		PS(18:0/20:4)-H	PS(38:4)-H	PS	(18:0/20:4)	(18:0)	(20:4)			C44 H77 O10 N1 P1	810.529	11.1799	0.138635	0.0591924	2.42225	2.4423	2.37326	2.25329	2.81246	2.59537	2.3335	3.88933	2.42101	2.97342	2.99326	2.83538	5.0544	4.38265	3.70912	2.34046	3.1371	2.53672	2.02727	2.86714	2.25039	2.4556	2.29768	2.93073	2.89147	1.90434	2.70048	2.82972	2.76149
1416NEG		PS(18:0/20:4)-H	PS(38:4)-H	PS	(18:0/20:4)	(18:0)	(20:4)			C44 H77 O10 N1 P1	810.529	10.2171	0.0237647	0.142685	39.5084	38.9971	37.3632	42.2224	36.4357	27.2829	28.6426	39.2335	34.0576	33.3158	30.2773	42.3031	51.1238	63.7995	64.4459	49.4579	35.6655	53.0671	34.5099	40.3878	36.6446	42.0872	29.5528	30.9045	39.7399	38.9623	37.1113	38.0867	39.1474
1417NEG		PC(16:0p/20:4)+HCOO	PC(36:4p)+HCOO	PC	(16:0p/20:4)	(16:0p)	(20:4)			C45 H81 O9 N1 P1	810.565	10.5832	0.00151041	0.49964	19.9366	13.5729	17.0425	16.4211	16.4708	12.4987	11.2262	15.9574	12.7473	12.0996	15.4943	11.6908	16.0831	23.5995	22.2471	22.1547	13.3834	21.0912	16.2807	21.1267	19.8653	20.7016	12.9919	16.2257	16.9711	16.9637	17.004	16.9708	17.0201
1419NEG		PC(15:0/20:4)+HCOO	PC(35:4)+HCOO	PC	(15:0/20:4)	(15:0)	(20:4)			C44 H79 O10 N1 P1	812.545	9.60194	0.015394	0.0612551	2.98078	3.58252	3.14971	3.21596	2.67366	2.0187	2.05313	3.4047	1.94257	1.23209	1.59714	2.40791	2.90502	2.80349	2.67331	2.17228	2.10734	5.35822	3.98713	3.53035	5.33558	2.67693	2.022	2.15654	2.82202	2.91913	2.82183	2.82181	2.81625
1421NEG		PS(18:0/20:3)-H	PS(38:3)-H	PS	(18:0/20:3)	(18:0)	(20:3)			C44 H79 O10 N1 P1	812.545	10.6471	0.0352368	0.669787	7.84976	6.71224	7.6259	8.99356	7.61709	6.43386	6.8907	6.46421	6.59925	7.44427	4.88087	7.45605	8.98719	7.77901	10.975	7.06192	7.17257	9.10609	7.99063	6.98007	7.19336	6.41954	5.47459	5.54855	7.4859	7.09234	6.78523	7.09914	7.09299
1423NEG		PS(40:8p)-H	PS(40:8p)-H	PS	(40:8p)	(40:8p)				C46 H73 O9 N1 P1	814.503	10.6146	0.0342881	0.0550711	4.74841	4.62325	4.62912	4.60395	5.77775	4.93676	3.80954	4.0992	3.90131	2.313	5.79803	3.78984	2.43161	3.64982	3.37064	3.01539	4.64897	4.79053	4.27156	4.7787	3.43286	4.20321	2.45861	6.46721	5.76751	5.31209	5.38812	5.68214	5.7246
1425NEG		PS(38:2)-H	PS(38:2)-H	PS	(38:2)	(38:2)				C44 H81 O10 N1 P1	814.56	9.888	0.0614427	0.34042	1.09283	1.08587	0.914278	0.965825	1.16898	0.887789	0.63385	1.26027	0.929685	1.0244	1.11145	1.0374	1.4214	1.07498	1.56743	0.817081	0.657251	1.71518	1.6277	1.45502	1.66969	1.17232	1.01066	0.833618	1.426	1.26494	1.19933	1.25344	1.32728
1428NEG		PS(40:7p)-H	PS(40:7p)-H	PS	(40:7p)	(40:7p)				C46 H75 O9 N1 P1	816.518	10.9357	0.0334033	0.696834	4.74486	4.61815	4.53199	4.91894	5.71479	5.39449	4.7499	5.03013	4.998	4.03792	8.02831	5.20996	3.62195	4.44643	5.32217	4.59406	5.24191	5.57946	5.14167	5.33006	4.44596	5.97067	3.55802	8.2579	6.36506	6.27268	5.84999	5.94367	6.27481
1430NEG		PC(17:0/18:2)+HCOO	PC(35:2)+HCOO	PC	(17:0/18:2)	(17:0)	(18:2)			C44 H83 O10 N1 P1	816.576	10.6628	0.0462663	0.944612	9.90865	7.56769	7.73289	8.85344	8.97467	7.32434	4.80499	8.56127	6.4471	8.38503	5.96042	8.53561	8.5064	9.22858	7.94732	6.82473	5.94914	8.92895	9.07585	8.43246	10.0184	9.81705	6.53882	5.87197	7.8105	8.93544	8.30331	8.1438	8.16799
1434NEG		SM(d39:1)+HCOO	SM(d39:1)+HCOO	SM	(d39:1)	(d39:1)				C45 H90 O8 N2 P1	817.644	12.3307	0.0200863	0.0683308	1.37925	1.35115	1.23064	1.27745	1.76241	1.19303	0.984627	1.50522	1.51345	1.45531	1.38908	1.36084	1.95599	1.58638	2.00201	1.70611	1.44578	1.63108	1.59691	1.36693	1.7751	1.55463	1.08754	1.26086	1.42708	1.50091	1.45066	1.45369	1.41766
1436NEG		PC(17:0/18:1)+HCOO	PC(35:1)+HCOO	PC	(17:0/18:1)	(17:0)	(18:1)			C44 H85 O10 N1 P1	818.592	11.3902	0.0723531	0.126911	8.49378	6.20687	5.46363	4.85818	5.62409	3.88757	3.40613	5.87532	4.00371	4.10917	3.95808	4.13686	5.85823	6.55706	5.26292	4.53508	5.54045	6.04589	8.47409	5.78702	7.25635	5.48934	6.31291	4.26845	5.0557	5.99017	5.0179	5.09863	5.06011
1439NEG		PG(18:1/22:6)-H	PG(40:7)-H	PG	(18:1/22:6)	(18:1)	(22:6)			C46 H76 O10 N0 P1	819.518	8.39425	0.0481849	0.585326	0.0869305	0.0908287	0.0745643	0.151278	0.124141	0.127416	0.0633158	0.0743506	0.0832305	0.0200917	0.116279	0.170651	0.183984	0.171365	0.167331	0.155686	0.0549372	0.277573	0.175608	0.181495	0.114184	0.183649	0.0741576	0.091742	0.144955	0.144574	0.145408	0.149579	0.138024
1441NEG		PE(22:1/20:4)-H	PE(42:5)-H	PE	(22:1/20:4)	(22:1)	(20:4)			C47 H83 O8 N1 P1	820.586	12.2756	0.0282981	0.709028	1.27516	0.960174	1.17055	1.08567	1.31558	0.75935	0.823663	1.56369	1.23932	0.66913	0.887797	1.14714	2.14911	1.28031	1.73425	1.53704	0.74249	1.85573	2.87724	1.35208	2.09675	1.51816	0.596992	0.707537	1.11479	1.1093	1.1051	1.04076	1.11469
1445NEG		PI(15:0/18:1)-H	PI(33:1)-H	PI	(15:0/18:1)	(15:0)	(18:1)			C42 H78 O13 N0 P1	821.519	9.418	0.069539	0.128944	0.444879	0.476503	0.381992	0.429304	129.799	0.42918	0.425519	0.604749	0.28175	0.438543	0.227995	0.159512	0.283405	0.280488	0.155002	0.385741	0.622197	0.492647	0.482352	0.616107	0.411185	0.39551	0.427432	0.545788	0.56166	0.540321	0.538682	0.526156	0.542851
1446NEG		PC(14:0/22:6)+HCOO	PC(36:6)+HCOO	PC	(14:0/22:6)	(14:0)	(22:6)			C45 H77 O10 N1 P1	822.529	8.7279	0.028703	0.168499	0.364022	0.494272	0.311319	0.428934	0.395906	0.246789	0.254504	0.271836	0.406091	0.316957	0.422914	0.513839	0.571682	0.490133	0.477156	0.360016	0.251825	0.506932	0.511781	0.408297	0.524424	0.334026	0.230595	0.207643	0.364724	0.358308	0.366513	0.355829	0.365752
1452NEG		PC(16:0/20:5)+HCOO	PC(36:5)+HCOO	PC	(16:0/20:5)	(16:0)	(20:5)			C45 H79 O10 N1 P1	824.545	9.17078	0.0132396	0.35524	4.55484	4.18252	4.59531	3.82363	3.54384	2.23178	2.15075	3.24197	3.57177	2.67781	3.35066	4.99166	5.69086	4.97141	5.75986	4.22323	2.4299	6.631	6.70681	5.05648	6.79665	4.79541	2.98623	2.22846	4.01363	4.13604	4.01497	3.99542	4.05231
1455NEG		PC(16:0/20:4)+HCOO	PC(36:4)+HCOO	PC	(16:0/20:4)	(16:0)	(20:4)			C45 H81 O10 N1 P1	826.56	10.1415	0.00541599	0.104628	147.402	148.53	142.786	159.999	146.465	117.118	100.41	137.758	109.293	79.6039	107.986	143.911	124.705	151.757	129.264	114.932	114.749	183.088	169.966	161.625	174.819	142.086	107.386	127.177	145.633	145.325	146.339	145.624	145.834
1462NEG		PS(20:4/20:4)-H	PS(40:8)-H	PS	(20:4/20:4)	(20:4)	(20:4)			C46 H73 O10 N1 P1	830.498	8.18989	0.0462746	0.331685	0.516542	0.415868	0.604764	0.299323	0.456138	0.368895	0.268481	0.456205	0.45039	0.317279	0.236306	0.591504	0.468594	0.861452	0.662856	0.622942	0.509388	0.583066	0.535752	0.629791	0.431727	0.55584	0.382213	0.495176	0.551541	0.511961	0.485697	0.541374	0.53704
1466NEG		PS(20:3/20:4)-H	PS(40:7)-H	PS	(20:3/20:4)	(20:3)	(20:4)			C46 H75 O10 N1 P1	832.513	10.2223	0.0460042	0.126927	1.86567	2.35796	2.0885	2.2653	2.24552	2.19171	2.29223	2.50335	2.27673	2.31454	2.42232	2.31418	2.29725	2.31994	3.44063	2.98861	2.34314	2.01449	1.71212	2.35783	1.59099	2.5169	1.98972	2.98013	2.52397	2.36307	2.31318	2.46182	2.24414
1467NEG		PS(40:7)-H	PS(40:7)-H	PS	(40:7)	(40:7)				C46 H75 O10 N1 P1	832.513	10.5002	0.0397819	0.0834883	2.53849	2.05606	2.13635	2.30705	2.65045	1.66314	1.65875	2.18796	2.54404	1.87839	3.30655	3.29248	2.57473	2.56957	2.78815	2.52088	2.22349	2.71916	3.25718	2.01952	4.07368	2.83447	2.15017	2.01671	2.61224	2.66138	2.52577	2.448	2.59964
1468NEG		PC(18:0/18:1)+HCOO	PC(36:1)+HCOO	PC	(18:0/18:1)	(18:0)	(18:1)			C45 H87 O10 N1 P1	832.607	11.9876	0.00894301	0.0577617	55.577	43.4613	46.8897	38.124	47.5191	31.7235	27.3169	40.887	40.37	47.1547	49.6016	42.3694	63.546	58.5894	58.9419	56.8506	37.5308	49.2299	55.7792	52.7301	58.4942	56.5982	42.233	38.3343	46.1291	46.1362	45.6296	46.1804	46.0018
1471NEG		SM(d40:0)+HCOO	SM(d40:0)+HCOO	SM	(d40:0)	(d40:0)				C46 H94 O8 N2 P1	833.675	13.3255	0.0301673	0.393862	1.47516	0.988399	1.09344	0.758887	1.51887	0.510745	0.592509	1.17851	0.84269	1.21228	1.261	0.754675	1.30478	1.39199	1.33258	1.30478	0.930101	0.960838	1.08371	1.13972	1.30609	1.25023	0.964226	0.974679	1.04001	1.0952	1.09204	1.08126	1.10705
1472NEG		PS(40:6)-H	PS(40:6)-H	PS	(40:6)	(40:6)				C46 H77 O10 N1 P1	834.529	11.3929	0.0251645	0.395458	11.7606	12.5692	10.9857	12.6491	14.4943	12.1017	10.5728	13.0171	14.1992	12.4066	20.6546	15.6993	11.2302	13.3759	11.8018	11.931	11.9765	14.8775	12.7591	12.4963	10.8001	14.5887	9.82053	16.0728	15.7766	15.0358	14.6938	15.4197	15.5472
1473NEG		PS(18:0/22:6)-H	PS(40:6)-H	PS	(18:0/22:6)	(18:0)	(22:6)			C46 H77 O10 N1 P1	834.529	9.95061	0.030801	0.0727775	12.9398	13.4922	12.2021	15.1674	12.6111	10.0335	10.2176	10.0791	8.58705	5.54541	7.23751	12.337	9.88385	11.6115	14.235	7.87167	13.3928	13.8211	12.7403	15.0578	11.1263	9.90053	8.46639	10.3015	13.7608	13.5599	12.6639	13.7227	13.5007
1474NEG		PC(16:0p/22:6)+HCOO	PC(38:6p)+HCOO	PC	(16:0p/22:6)	(16:0p)	(22:6)			C47 H81 O9 N1 P1	834.565	10.2756	0.0110215	0.839384	4.27971	3.78498	4.4058	4.24622	4.36665	2.83606	3.06156	2.94594	4.36078	2.4172	3.84734	2.95566	3.40719	3.77545	5.55241	4.86327	3.66571	3.93295	4.32859	4.16374	4.47641	4.55473	2.48121	4.35147	4.58326	4.4807	4.5162	4.46695	4.48014
1475NEG		PC(18:0/18:0)+HCOO	PC(36:0)+HCOO	PC	(18:0/18:0)	(18:0)	(18:0)			C45 H89 O10 N1 P1	834.623	12.8609	0.0246	0.086286	4.26299	4.23002	4.13379	3.8693	5.12859	3.58443	3.04523	4.86172	4.73552	5.11653	3.9223	3.65717	6.24164	5.90739	5.78755	6.20236	5.20642	3.60573	4.32635	4.3166	5.28515	4.36288	4.22105	6.80957	4.6361	4.42818	4.6333	4.56015	4.45622
1479NEG		PS(18:0/22:5)-H	PS(40:5)-H	PS	(18:0/22:5)	(18:0)	(22:5)			C46 H79 O10 N1 P1	836.545	10.242	0.0449576	0.227916	8.19675	7.12248	8.25106	17.311	7.98184	6.51768	5.91864	8.18889	5.03906	4.38325	3.7075	6.46773	10.1089	9.66096	8.29224	6.04304	7.90147	7.92933	6.75722	7.78433	6.71792	9.02478	5.76397	7.07947	7.28284	7.17974	6.80455	7.12186	7.06813
1480NEG		PC(18:1p/20:4)+HCOO	PC(38:5p)+HCOO	PC	(18:1p/20:4)	(18:1p)	(20:4)			C47 H83 O9 N1 P1	836.581	10.6483	0.0121463	0.226317	5.11933	3.47597	4.95169	4.61036	4.59274	3.51858	3.09795	5.57287	3.39674	3.00656	4.90768	3.43239	4.49572	5.47545	6.4502	6.20702	4.02489	5.67721	5.25549	6.647	6.88638	6.59454	3.55117	4.90829	5.36416	5.26686	5.38757	5.34129	5.39134
1482NEG		PS(18:0/22:4)-H	PS(40:4)-H	PS	(18:0/22:4)	(18:0)	(22:4)			C46 H81 O10 N1 P1	838.56	10.8929	0.0322298	0.344837	17.0821	17.736	17.5416	19.701	17.9275	14.589	12.4912	17.6326	11.2373	10.2925	9.81736	13.7767	16.1874	20.9471	20.7179	15.4205	16.8539	22.4331	14.0616	16.6995	14.3139	18.2559	12.0738	15.1092	16.5221	16.0047	15.2527	16.2462	16.7526
1484NEG		PC(18:0p/20:4)+HCOO	PC(38:4p)+HCOO	PC	(18:0p/20:4)	(18:0p)	(20:4)			C47 H85 O9 N1 P1	838.597	11.5411	0.0146238	0.449807	1.91717	1.74148	3.63411	2.36344	2.22412	1.74888	1.27972	3.71588	2.0366	1.70876	3.39331	1.88081	2.36761	3.49612	3.28503	3.9361	2.15434	3.42318	2.15509	2.86789	3.06711	2.67493	1.5134	4.31228	2.50309	2.50322	2.53747	2.46642	2.47228
1485NEG		PC(16:0p/22:4)+HCOO	PC(38:4p)+HCOO	PC	(16:0p/22:4)	(16:0p)	(22:4)			C47 H85 O9 N1 P1	838.597	11.2722	0.0286901	0.420096	1.889	1.29088	2.40072	1.74412	1.83642	1.44938	1.30029	2.3969	1.43017	0.90405	1.86212	0.994418	1.26747	1.73865	2.22715	2.1734	1.33233	2.0424	1.60872	1.97905	1.96071	2.02019	1.29393	2.11669	1.65394	1.64226	1.61294	1.65411	1.75029
1489NEG		PS(40:3)-H	PS(40:3)-H	PS	(40:3)	(40:3)				C46 H83 O10 N1 P1	840.576	13.2517	0.0951483	0.173787	0.983464	0.806084	0.879485	0.584069	1.0906	0.625505	0.659952	0.823426	0.622079	1.02477	1.16863	0.862561	0.892943	0.77799	0.759391	1.12927	0.87761	0.684703	1.21979	0.961789	1.2363	1.26526	0.80027	0.951317	1.1135	1.12155	1.06318	1.11213	1.09784
1490NEG		PC(17:0/20:4)+HCOO	PC(37:4)+HCOO	PC	(17:0/20:4)	(17:0)	(20:4)			C46 H83 O10 N1 P1	840.576	10.4849	0.0667106	0.146908	4.35922	4.77953	4.22148	4.74914	3.41457	2.87776	2.49136	5.55395	2.90832	2.06068	2.7967	3.64802	3.48426	3.67642	3.42962	3.14683	2.72014	5.93897	6.18091	4.12843	4.97885	3.51566	2.73897	3.08113	4.38784	3.73321	3.8434	3.72105	3.73067
1493NEG		SM(d41:2)+HCOO	SM(d41:2)+HCOO	SM	(d41:2)	(d41:2)				C47 H92 O8 N2 P1	843.66	12.3994	0.0246017	0.0696981	1.78605	1.0666	0.884659	1.13339	1.34318	0.855176	1.00168	1.17302	0.860644	0.719487	0.872766	0.840162	1.00088	0.928863	1.15338	0.789276	0.997928	1.36823	1.2514	1.13084	1.29482	1.10258	0.716064	0.878979	0.96938	1.04162	0.984701	0.986949	0.997452
1497NEG		SM(d41:1)+HCOO	SM(d41:1)+HCOO	SM	(d41:1)	(d41:1)				C47 H94 O8 N2 P1	845.675	13.4616	0.0057376	0.109614	6.85837	6.20757	5.9029	5.64604	8.25478	5.22986	4.65114	6.75516	6.45359	6.46201	6.88883	5.85895	8.06921	8.09325	8.67214	6.9166	6.88352	7.24239	7.225	7.14681	7.94514	7.17701	6.19241	5.46185	7.02693	7.11841	7.09668	7.14512	7.11833
1498NEG		PC(19:0/18:1)+HCOO	PC(37:1)+HCOO	PC	(19:0/18:1)	(19:0)	(18:1)			C46 H89 O10 N1 P1	846.623	12.3361	0.164331	0.0770704	0.882483	0.766242	0.802259	0.540267	0.749404	0.545025	0.471509	0.674307	0.506236	0.613605	0.616266	0.476997	0.872402	0.771703	0.77293	0.771004	0.510871	1.34285	0.776171	1.22438	0.895314	0.766384	1.2532	0.636656	0.980035	0.675116	0.722968	0.67256	0.677507
1500NEG		PS(41:6)-H	PS(41:6)-H	PS	(41:6)	(41:6)				C47 H79 O10 N1 P1	848.545	8.98	0.043221	0.366513	0.916784	1.14069	1.01449	1.01853	1.01802	0.770098	0.74247	0.700102	1.21777	0.423648	0.903218	0.906458	1.04775	0.736486	0.876133	0.600267	0.718055	1.25927	1.34537	1.00225	1.14991	0.935733	0.839072	0.697968	1.25851	1.19796	1.13572	1.11917	1.21298
1501NEG		PS(41:6)-H	PS(41:6)-H	PS	(41:6)	(41:6)				C47 H79 O10 N1 P1	848.545	8.65032	0.0542032	0.167681	0.316083	0.289929	0.331026	0.282674	0.229991	0.164095	0.145786	0.291693	0.390032	0.190683	0.360157	0.409311	0.400885	0.252454	0.281858	0.283095	0.198923	0.324868	0.399874	0.375157	0.32836	0.33594	0.269095	0.292274	0.375009	0.374685	0.324364	0.371593	0.369456
1508NEG		PS(41:5)-H	PS(41:5)-H	PS	(41:5)	(41:5)				C47 H81 O10 N1 P1	850.56	9.4005	0.0255658	0.086408	12.4331	10.1959	11.3845	11.2521	10.0306	6.92196	6.56585	9.71849	11.924	8.19012	15.5728	14.3362	15.09	13.0049	12.4705	12.1777	7.54356	16.8732	13.4592	12.3795	12.8766	12.0232	8.20613	9.90444	13.6436	13.1154	12.6047	13.2448	13.2963
1512NEG		PC(16:0/22:5)+HCOO	PC(38:5)+HCOO	PC	(16:0/22:5)	(16:0)	(22:5)			C47 H83 O10 N1 P1	852.576	10.2106	0.00814247	0.212778	34.685	34.4325	35.7355	36.3712	31.6338	23.1422	21.6585	31.435	25.309	18.818	29.4303	34.0567	33.7883	34.3779	31.702	28.8604	25.0775	45.4557	44.0778	40.1034	42.8756	36.3999	26.8073	27.9364	34.1205	33.7894	33.8554	33.7284	33.8909
1513NEG		PS(41:4)-H	PS(41:4)-H	PS	(41:4)	(41:4)				C47 H83 O10 N1 P1	852.576	10.5244	0.030211	0.0502453	7.5669	9.56817	7.08639	8.5791	8.58519	6.57327	6.03133	6.6844	6.57539	4.33589	7.64258	6.3168	6.64048	6.00773	5.94003	6.11174	5.56323	10.7887	8.87666	8.16579	6.53248	7.16742	6.36805	7.8629	9.00328	8.60327	8.23715	8.44153	8.4857
1514NEG		PS(42:10)-H	PS(42:10)-H	PS	(42:10)	(42:10)				C48 H73 O10 N1 P1	854.498	9.39486	0.0344318	0.675925	1.06241	0.931668	0.891813	1.03598	1.40812	0.719772	0.776742	0.678292	1.55037	0.435956	1.55477	1.60778	1.18445	0.843647	1.06167	0.920353	0.752416	1.08766	1.77479	0.861404	1.23304	0.928859	0.374132	0.951024	1.35198	1.33019	1.23747	1.32686	1.36942
1516NEG		PC(18:0/20:4)+HCOO	PC(38:4)+HCOO	PC	(18:0/20:4)	(18:0)	(20:4)			C47 H85 O10 N1 P1	854.592	11.1279	0.00346492	0.698466	86.319	81.6166	89.8161	94.0498	75.8526	58.9638	53.3403	81.4924	66.961	55.7789	86.7976	90.1928	94.7256	110.121	87.1429	93.6413	58.8639	117.91	93.1026	85.888	97.8165	85.2278	58.7913	66.1032	81.3946	81.6351	81.5831	81.3919	81.6307
1519NEG		PC(18:0/20:3)+HCOO	PC(38:3)+HCOO	PC	(18:0/20:3)	(18:0)	(20:3)			C47 H87 O10 N1 P1	856.607	11.5217	0.0194557	0.148293	10.7122	8.95658	10.6886	9.70294	8.52559	6.6853	5.94872	8.68028	6.73206	6.16597	7.48046	8.37952	7.6455	9.24199	9.18293	8.43669	7.352	14.1037	13.1916	10.3604	10.1807	10.0886	7.47787	7.25933	9.08164	8.71992	8.67239	8.63013	8.65494
1522NEG		PS(42:8)-H	PS(42:8)-H	PS	(42:8)	(42:8)				C48 H77 O10 N1 P1	858.529	11.132	0.0257659	0.941134	2.23384	2.65948	2.19614	2.63186	3.49035	2.66782	2.47366	1.93624	3.68099	1.78453	4.66208	3.70018	2.01239	2.02323	2.35159	1.93781	2.72364	2.34833	3.31248	2.47533	2.37819	2.60891	1.21052	3.57961	3.71193	3.658	3.49547	3.47732	3.54457
1526NEG		SM(d24:0/18:1)+HCOO	SM(d42:1)+HCOO	SM	(d24:0/18:1)	(d24:0)	(18:1)			C48 H96 O8 N2 P1	859.691	13.2641	0.0431422	0.0969165	1.57876	1.2651	1.18312	0.951662	1.6511	0.689	0.740043	1.1188	1.01445	1.36434	1.75825	1.15854	1.57035	1.76404	1.5604	1.38819	1.1542	0.922673	1.20856	1.22291	1.39236	1.50725	1.071	1.06325	1.26368	1.2645	1.40861	1.28325	1.2688
1527NEG		PC(18:1p/22:6)+HCOO	PC(40:7p)+HCOO	PC	(18:1p/22:6)	(18:1p)	(22:6)			C49 H83 O9 N1 P1	860.581	10.3692	0.077316	0.104228	0.417872	0.436163	0.577987	0.369131	0.454837	0.344502	0.272909	0.406253	0.411301	0.102539	0.367388	0.277116	0.439496	0.294572	0.798831	0.572383	0.516967	0.529919	0.515006	0.539116	0.579473	0.653187	0.389516	0.656551	0.602986	0.554123	0.606237	0.589179	0.696056
1528NEG		PC(16:0/22:1)+HCOO	PC(38:1)+HCOO	PC	(16:0/22:1)	(16:0)	(22:1)			C47 H91 O10 N1 P1	860.639	12.9291	0.0477455	0.561955	4.66789	3.9465	6.28376	3.15325	4.50801	4.16385	2.87201	4.04672	2.91583	2.44791	4.536	3.22115	4.14692	4.8432	3.11938	3.8038	2.70523	3.40463	4.89561	6.74982	5.5807	4.39206	3.14663	2.60054	3.61816	4.02758	3.63564	3.61796	3.57793
1530NEG		SM(d42:0)+HCOO	SM(d42:0)+HCOO	SM	(d42:0)	(d42:0)				C48 H98 O8 N2 P1	861.707	14.4125	0.0201701	0.129427	2.55283	1.53564	1.44951	0.795843	1.4936	0.7457	0.681652	1.28198	1.3601	1.87437	1.81907	0.957871	2.03291	1.88289	1.83315	2.08351	1.73682	0.888948	1.59468	1.90825	2.24849	2.14048	1.68159	1.28968	1.63576	1.57564	1.57091	1.57436	1.63702
1531NEG		PS(42:6)-H	PS(42:6)-H	PS	(42:6)	(42:6)				C48 H81 O10 N1 P1	862.56	12.0259	0.0309922	0.440155	4.59644	4.81434	4.37039	4.76725	4.90975	4.01473	3.26253	5.14514	3.80005	2.91394	4.89229	3.79215	3.72246	4.45906	3.91754	4.02749	3.46929	5.55569	4.34126	4.13721	4.02015	5.18065	2.34265	5.00277	4.91935	4.93172	4.52053	4.79942	4.82701
1532NEG		PC(18:0p/22:6)+HCOO	PC(40:6p)+HCOO	PC	(18:0p/22:6)	(18:0p)	(22:6)			C49 H85 O9 N1 P1	862.597	10.512	0.0276256	0.816537	0.878165	1.01883	0.768798	0.922376	0.985876	0.608709	0.653376	0.845544	0.799751	0.600544	0.639092	0.666517	0.902732	1.13167	1.07715	1.24304	0.883256	0.739442	0.994163	0.950029	0.978311	0.893902	0.77494	0.847911	0.889619	0.907371	0.898241	0.876287	0.856966
1533NEG		PC(16:0/22:0)+HCOO	PC(38:0)+HCOO	PC	(16:0/22:0)	(16:0)	(22:0)			C47 H93 O10 N1 P1	862.654	13.905	0.0461952	0.187692	4.11818	3.72451	4.01626	4.38375	6.09614	2.59413	3.32608	5.01643	2.92519	2.68826	4.57485	3.19979	2.49662	3.95531	3.39958	3.35634	2.1283	3.61945	4.6645	2.73345	5.5061	3.04905	1.27059	3.09158	4.36191	4.36641	3.99228	3.97142	3.97704
1536NEG		PC(17:0/22:6)+HCOO	PC(39:6)+HCOO	PC	(17:0/22:6)	(17:0)	(22:6)			C48 H83 O10 N1 P1	864.576	10.3638	0.0465975	0.311834	0.371209	0.531829	0.471149	0.57895	0.579501	0.626263	0.620442	0.437509	0.383341	0.470024	0.642489	0.549817	0.277317	0.439694	0.298029	0.419928	0.653721	0.41001	0.398266	0.515546	0.589714	0.554081	0.244655	0.636835	0.55668	0.548923	0.501732	0.547591	0.549079
1537NEG		PS(42:4)-H	PS(42:4)-H	PS	(42:4)	(42:4)				C48 H85 O10 N1 P1	866.592	13.1997	0.0225436	0.200561	1.06528	2.0648	0.884955	0.76781	1.29388	0.681369	0.681354	0.91244	1.24286	1.07417	1.43395	0.944652	1.52272	1.15867	1.48936	1.25369	0.876112	1.18915	1.52481	1.11192	1.31389	1.46441	0.819434	1.05334	1.16384	1.14691	1.13414	1.1132	1.16036
1539NEG		PS(24:2/18:2)-H	PS(42:4)-H	PS	(24:2/18:2)	(24:2)	(18:2)			C48 H85 O10 N1 P1	866.592	11.592	0.0751348	0.326771	1.069	1.04068	1.46719	0.823635	1.2491	0.565961	0.647109	0.957392	0.932094	0.623368	1.01071	1.03021	1.67189	1.76465	3.26043	1.03987	1.26608	2.04322	0.729473	0.728508	0.853932	1.122	0.866544	0.808051	0.85169	0.876824	0.911998	0.756445	0.939659
1540NEG		PS(22:0/20:4)-H	PS(42:4)-H	PS	(22:0/20:4)	(22:0)	(20:4)			C48 H85 O10 N1 P1	866.592	12.9047	0.0297746	0.131135	0.690506	0.619392	0.675346	0.54476	0.842736	0.549777	0.589427	0.657089	0.609584	0.618522	0.941815	0.66216	0.812906	0.733783	0.985516	0.806035	0.796457	0.569101	0.668814	0.797037	0.717713	0.773801	0.498581	0.661912	0.718099	0.698173	0.655603	0.685969	0.682404
1542NEG		PS(42:3)-H	PS(42:3)-H	PS	(42:3)	(42:3)				C48 H87 O10 N1 P1	868.607	14.3058	0.0377056	0.108264	1.50865	1.09663	1.29553	0.916786	1.69382	0.901981	0.817976	1.27662	1.24677	1.26238	1.81454	1.03706	1.61759	1.2778	1.4746	1.56742	1.38605	1.10288	1.59238	1.31368	1.74965	1.93041	1.13202	1.53249	1.46442	1.42453	1.34997	1.43129	1.48796
1549NEG		PC(18:2/21:0)+HCOO	PC(39:2)+HCOO	PC	(18:2/21:0)	(18:2)	(21:0)			C48 H91 O10 N1 P1	872.639	12.4923	0.137488	0.156832	0.600472	0.295141	0.400676	0.397813	0.293142	0.144604	0.16547	0.29842	0.276561	0.40549	0.457915	0.428686	0.59555	0.486554	0.499152	0.57168	0.295096	0.263269	1.01056	0.403269	0.606867	0.503338	0.2062	0.262116	0.504594	0.370057	0.372697	0.369713	0.369673
1551NEG		PC(18:2/22:6)+HCOO	PC(40:8)+HCOO	PC	(18:2/22:6)	(18:2)	(22:6)			C49 H81 O10 N1 P1	874.56	9.11802	0.0124692	0.951699	4.3693	5.18702	4.924	5.59202	4.34511	2.78261	2.87556	3.77943	4.18347	1.66799	4.41472	5.40162	5.72967	4.34734	4.74269	5.04246	2.98816	6.35263	6.86248	4.25992	6.54035	4.572	2.51192	3.06667	4.8154	4.668	4.75316	4.69158	4.74357
1552NEG		PC(18:1/21:0)+HCOO	PC(39:1)+HCOO	PC	(18:1/21:0)	(18:1)	(21:0)			C48 H93 O10 N1 P1	874.654	13.2783	0.131202	0.748844	0.569012	0.505717	0.554198	0.359344	0.62429	0.347016	0.362854	0.542823	0.355878	1.07005	0.476347	0.38376	0.604485	0.660118	0.485426	0.434575	0.367972	0.467529	0.566633	0.489326	0.830485	0.528311	0.467723	0.29497	0.618633	0.488826	0.449592	0.48904	0.447878
1555NEG		PS(43:6)-H	PS(43:6)-H	PS	(43:6)	(43:6)				C49 H83 O10 N1 P1	876.576	9.94158	0.0267287	0.274152	4.22363	6.09108	4.11311	5.17322	4.64735	3.18376	3.27995	3.20793	4.02499	2.11707	5.26634	4.23559	3.67784	3.40743	3.49699	3.92014	3.46837	5.86782	5.95091	4.42092	4.54267	4.381	3.44888	4.18977	5.7107	5.51479	5.24893	5.49161	5.5148
[truncated: 128 more rows]
